# Supplementary material for: The shared genetic basis of mood instability and psychiatric disorders: A cross‐trait genome‐wide association analysis
Source: Am J Med Genet B Neuropsychiatr Genet. 2022 Jul 15;189(6):207–18. doi: 10.1002/ajmg.b.32907 (PMC9541703; doi:10.1002/ajmg.b.32907)
Supplement: Supplementary file 2 — Data S2 Supplementary tables [file AJMG-189-207-s002.xlsx]

## Sheet: Supplementary table 1
Table S1. Univariate and Bivariate MiXeR Estimates
Univariate and bivariate MiXeR estimates for psychiatric disorders (schizophrenia (SCZ), bipolar disorder (BIP), major depression (DEP), Attention-Deficit/Hyperactivity Disorder (ADHD)) and MOOD investigated in this study. Estimates for HEIGHT are also presented. Unvariate estimates: pi = Polygenicity. sig2_beta = Discoverability. h2 = Heritability . nc@p9 = number of causal or influencial varian…
Univariate MiXeR Output
Trait	pi(mean)	pi(std)	sig2_beta(mean)	sig2_beta(std)	sig2_zero(mean)	sig2_zero(std)	h2(mean)	h2(std)	nc@p9(mean)	nc@p9(std)	AIC
SCZ	0.00304241	7.7337e-05	6.78758e-05	1.39846e-06	1.2058	0.00461228	0.428185	0.00425877	9700	200	310.901
BIP	0.002705	7.15957e-05	3.36456e-05	7.7768e-07	1.0807	0.0006227	0.18876	0.00239	8600	200	142.299
DEP	0.00438016	0.000179056	7.43011e-06	2.65058e-07	1.09087	0.00462393	0.0674238	0.0011435	14000	600	49.8165
ADHD	0.00175905	0.00013748	6.31325e-05	4.58765e-06	1.08669	0.00298091	0.22909	0.00337261	5600	400	30.7782
HEIGHT	0.00126233	2.26371e-05	0.000239434	5.51333e-06	2.16552	0.0155618	0.626769	0.00672723	4000	100	12486.6
MOOD	0.00325721	0.000118369	1.0014e-05	3.87825e-07	1.09386	0.0031782	0.0675752	0.000827305	10400	400	87.2288
Bivariate MiXeR Output
Trait1	Trait2	dice(mean)	dice(std)	pi1(mean)	pi1(std)	pi2(mean)	pi2(std)	pi12(mean)	pi12(std)	nc1@p9(mean)	nc1@p9(std)	nc2@p9(mean)	nc2@p9(std)	nc12@p9(mean)	nc12@p9(std)	rho_zero(mean)	rho_zero(std)	rho_beta(mean)	rho_beta(std)	rg(mean)	rg(std)	fraction concordant within shared(mean)	fraction concordant within shared(std)	best_vs_min_AIC	best_vs_max_AIC
SCZ	MOOD	0.934612	0.033932	9.81946e-05	9.54527e-05	0.000312997	0.000150404	0.00294421	0.000134746	300	300	1000	500	9400	400	0.0167137	0.00239552	0.120993	0.0123111	0.112879	0.00894306	0.538611	0.00394918	40.706	-0.62723
BIP	MOOD	0.823288	0.0623786	0.000251462	0.000213106	0.000800962	0.000172545	0.00248389	0.000196658	800	700	2600	600	7800	600	0.0159657	0.00226178	0.202858	0.0164657	0.166909	0.00846511	0.565032	0.00535098	16.2475	-0.0530321
DEP	MOOD	0.630612	0.01599	0.00197206	0.000153684	0.00084911	0.000104915	0.0024081	8.97697e-05	6300	500	2700	300	7700	300	0.0451107	0.002068	0.977623	0.0160008	0.623314	0.010681	0.938338	0.0275351	-0.670094	2.6729
ADHD	MOOD	0.500403	0.0725554	0.000504072	0.000230208	0.00200223	0.000183307	0.00125498	0.000185182	1600	700	6400	600	4000	600	0.033468	0.00245195	0.736889	0.111494	0.378527	0.0122707	0.770334	0.060062	0.232875	-0.000591207
HEIGHT	MOOD	0.110746	0.0290646	0.00101164	6.51536e-05	0.00300652	0.000117033	0.000250687	6.73079e-05	3200	200	9600	400	800	200	-0.0292651	0.00506358	-0.652215	0.159061	-0.0758651	0.00831877	0.267426	0.0682878	4.55519	78.5737

## Sheet: Supplementary table 2
Table S2. Distinct genomic loci associated with psychiatric disorders and MOOD at conjFDR<0.05
The most strongly associated lead SNPs in independent genomic loci are shown after merging regions < 250 KB apart into a single locus. Locusnum = locus number; CHR = chromosome; LEAD_SNP = lead SNP for given locus; LEAD_BP = base pair of lead SNP; MinBP = minimum base pair of lcous; MaxBP = maximum base pair of locus; FDR = conjunctional FDR value; A1 = effect allele; A2 = non-effect allele; near…
SCZ & MOOD
locusnum	CHR	LEAD_SNP	LEAD_BP	MinBP	MaxBP	FDR	A1	A2	nearestGene	dist	func	CADD	RDB	minChrState	commonChrState	SCZ_PVAL	SCZ_Z	SCZ_BETA	SCZ_SE	MOOD_PVAL	MOOD_Z	MOOD_BETA	MOOD_SE	ConcordEffect	Novel_in_SCZ	Novel_in_MOOD	SCZ_Z_REP	SCZ_Concordant_rep	SCZ_PVAL_REP	BIP_<0.05_rep	Overlapping_traits
1	1	rs2226279	68302024	68256862	68381021	0.025677	G	A	GNG12-AS1	0	ncRNA_intronic	2.998	NA	5	5	8.73e-05	-3.92342	-0.0386161	0.010229	0.00012	3.84613	0.00456706	0.00119053	FALSE	Yes	Yes	-0.191926	Yes	0.8478	No
2	1	rs591031	72120873	72090849	72271300	0.0134807	C	T	NEGR1	0	intronic	1.697	NA	5	15	4.63e-05	4.07356	0.039656	0.0101284	4.2e-05	-4.09619	-0.00469063	0.00114483	FALSE	No	Yes	-1.1359	No	0.256	No	DEP (4)
3	1	rs7540134	74077588	73736562	74108328	0.0481458	T	C	RP4-788P17.1	23310	intergenic	7.553	5	5	15	1.42e-08	5.67096	0.0542988	0.00907587	0.00037	3.56061	0.0041131	0.00115528	TRUE	No	Yes	0.519087	Yes	0.6037	No	DEP (5)
4	1	rs12059434	174165052	173968516	174988736	0.0248888	T	C	RABGAP1L	0	intronic	4.721	7	5	15	0.000167	3.76432	0.0407699	0.0112827	2.9e-06	-4.67778	-0.00599298	0.00128188	FALSE	No	Yes	0.498119	Yes	0.6184	No	BIP (4)
5	1	rs2224	205769551	205657891	205809221	0.0333016	A	G	SLC41A1	0	intronic	2.524	5	4	4	0.000291	-3.62318	-0.0566638	0.0147794	0.00014	-3.80817	-0.00686863	0.00180054	TRUE	Yes	Yes	-0.821608	Yes	0.4113	No
6	1	rs12119613	239220010	239171701	239271039	0.0280789	T	C	RP11-307O1.1	3806	intergenic	0.514	7	5	15	1.58e-07	5.24298	0.0543189	0.0109383	0.00014	3.80817	0.00471001	0.00123811	TRUE	No	Yes	-0.289891	No	0.7719	No
7	2	rs12616418	22435519	22430795	22545027	0.0204697	C	T	AC068490.2	0	ncRNA_intronic	4.354	6	9	15	3e-05	4.17347	0.0412909	0.0103098	8.2e-05	3.93848	0.00453955	0.00115233	TRUE	No	Yes	0.163404	Yes	0.8702	No	BIP (8) DEP (11) ADHD (3)
8	2	rs956401	23869752	23869752	24257582	0.025677	T	C	KLHL29	0	intronic	1.555	NA	4	15	0.000105	3.87874	0.0513249	0.0139299	0.00012	3.84613	0.00550776	0.00142962	TRUE	Yes	Yes	0.295254	Yes	0.7678	No
9	2	rs207420	31544724	31529369	31544724	0.042936	C	T	XDH	12462	intergenic	0.627	7	5	15	0.000474	-3.49503	-0.0734363	0.0195168	0.00014	3.80817	0.00911753	0.00238931	FALSE	Yes	Yes	0.0688613	No	0.9451	No
10	2	rs34895858	40732947	40666215	40781367	0.0177986	T	C	SLC8A1	0	intronic	0.254	7	1	15	8.9e-05	-3.91878	-0.0944007	0.0219099	4.7e-05	-4.07007	-0.0133678	0.0032826	TRUE	Yes	Yes	-2.28097	Yes	0.02255	Yes
11	2	rs78513132	50444390	50273429	50444390	0.0494607	T	G	NRXN1	0	intronic	3.525	6	15	15	0.000481	3.49112	0.0568349	0.017231	0.00027	-3.6425	-0.00777529	0.00213306	FALSE	Yes	Yes	2.62851	Yes	0.008576	Yes
12	2	rs1518393	58171220	57942987	58505679	9.67429e-05	A	C	VRK2	0	intronic	0.965	5	5	15	7.78e-10	-6.14935	-0.0602916	0.0104137	5.5e-08	-5.43434	-0.00644949	0.00118679	TRUE	No	No	-6.99498	Yes	2.653e-12	Yes	BIP (9) DEP (13)
13	2	rs6721820	145186664	145164543	145214607	0.0268483	C	T	ZEB2	0	intronic	7.043	7	1	5	2.07e-06	-4.74647	-0.0515483	0.0103115	0.00013	3.82646	0.00492291	0.00128811	FALSE	No	Yes	-1.27842	Yes	0.2011	No
14	2	rs115166888	185741898	185716210	186007205	0.0353406	T	C	ZNF804A	0	intronic	4.945	6	5	15	0.000134	-3.81899	-0.111273	0.0260741	0.00021	-3.70667	-0.011098	0.00299264	TRUE	No	Yes	0.010152	No	0.9919	No
15	2	rs897399	199500000	199489760	199594138	0.0302064	G	A	AC019330.1	0	ncRNA_intronic	6.794	7	14	15	0.000241	3.67164	0.0357101	0.01008	5e-06	4.56479	0.00530644	0.00116217	TRUE	Yes	No	3.47958	Yes	0.0005022	Yes
16	3	rs9881798	16846967	16819132	17151126	8.80145e-05	C	A	PLCL2	0	intergenic	6.859	7	5	15	2.81e-08	5.55288	0.0539178	0.0102487	1.1e-08	5.71454	0.00667277	0.00116679	TRUE	No	No	0.967288	Yes	0.3334	No
17	3	rs11925192	50038664	49897830	50209053	0.0488473	G	A	RBM6	0	intronic	0.437	5	4	4	0.000609	3.42757	0.0328543	0.00928788	2.1e-08	-5.60355	-0.00642502	0.00114676	FALSE	No	No	2.13858	Yes	0.03247	Yes
18	3	rs9654002	54486697	54486697	54486697	0.0389652	C	A	CACNA2D3	0	intronic	7.054	5	9	15	0.000182	-3.74277	-0.0421012	0.0107785	0.00025	-3.66226	-0.00464669	0.00126771	TRUE	Yes	Yes	-0.80261	Yes	0.4222	No
19	3	rs9846892	81065799	80840653	81075416	0.0453855	G	A	RP11-6B4.1	0	ncRNA_intronic	2.45	7	5	15	0.000486	-3.48836	-0.0339395	0.0100662	0.00023	-3.68356	-0.00424766	0.00115308	TRUE	No	Yes	-2.21617	Yes	0.02668	Yes
20	3	rs671913	107237696	107187344	107551521	0.00779751	T	C	BBX	4086	intergenic	0.414	7	5	15	2.11e-05	-4.25292	-0.0468836	0.0105191	6.6e-10	6.17539	0.00784173	0.00126984	FALSE	No	No	-0.699403	Yes	0.4843	No	BIP (14)
21	3	rs9813596	136436334	135798730	136503896	0.0238863	C	T	STAG1	0	intronic	1.451	6	5	5	0.000154	3.78453	0.0375876	0.0103119	3.9e-05	4.11333	0.00486776	0.00118417	TRUE	No	Yes	5.81304	Yes	6.135e-09	Yes
22	4	rs7685305	103377005	103361435	103377005	0.0363109	T	C	AF213884.1	5401	intergenic	1.435	7	7	15	0.000251	3.66124	0.0450287	0.0128655	0.00021	3.70667	0.00553345	0.00149475	TRUE	No	Yes	N/a	N/a	N/a	N/a
23	4	rs72660646	105407226	105322746	105469204	0.0392042	T	C	CXXC4	0	intronic	5.23	6	5	15	0.000373	-3.55849	-0.0445909	0.0119769	0.0002	-3.71902	-0.00516113	0.00138832	TRUE	No	Yes	-1.20682	Yes	0.2275	No
24	4	rs6534338	123026869	122913532	123558330	0.00748294	T	C	RN7SL335P	17902	intergenic	1.413	5	13	15	1.97e-05	4.26826	0.0439212	0.009844	1.6e-05	-4.31445	-0.00542186	0.00125839	FALSE	No	No	1.51925	Yes	0.1287	No	BIP (16) DEP (33)
25	4	rs4435729	147984821	147764387	148012476	0.0351882	T	C	RP11-292D4.3	54523	intergenic	0.071	7	5	15	0.000323	3.59612	0.0350775	0.00942947	0.00011	3.8674	0.00452735	0.00116911	TRUE	Yes	Yes	-0.59342	No	0.5529	No
26	4	rs143300461	176835890	176808453	176973932	0.000211228	AG	A	GPM6A	0	intronic	0.895	NA	5	15	7.481e-09	5.77975	0.0785996	0.0147121	1.5e-07	5.25256	0.00866723	0.00164999	TRUE	No	Yes	N/a	N/a	N/a	N/a	DEP (35)
27	5	rs10043248	46026032	45401817	46403741	0.0430065	C	T	CTD-2013M15.1	129959	intergenic	7.318	6	8	15	1.89e-07	5.20984	0.0521041	0.010537	0.0003	-3.6153	-0.00416406	0.0011519	FALSE	No	Yes	5.30367	Yes	1.135e-07	Yes
28	5	rs2431112	103931707	103791044	104055261	0.0441874	A	G	RP11-6N13.1	0	ncRNA_intronic	1.92	NA	9	15	0.000338	3.58429	0.034343	0.0099171	0.00026	3.6522	0.00420903	0.00115314	TRUE	No	No	-0.563345	No	0.5732	No	BIP (19) DEP (39) ADHD (12)
29	5	rs28752150	107786142	107718510	107814966	0.0444053	T	C	FBXL17	68342	intergenic	0.957	5	14	15	0.000507	-3.47703	-0.0433468	0.0119506	9.9e-06	4.41935	0.00642827	0.00145454	FALSE	Yes	Yes	-1.94554	Yes	0.05171	No
30	5	rs4392673	109070953	108992465	109210926	0.0119857	T	G	MAN2A1	0	intronic	1.215	7	5	5	4.38e-05	4.08646	0.0438474	0.0112099	3.4e-05	-4.14487	-0.00551178	0.00132951	FALSE	No	No	3.21554	Yes	0.001302	Yes
31	5	rs698172	127154927	127147882	127154927	0.0206247	A	G	CTC-228N24.1	0	ncRNA_intronic	2.565	NA	5	15	3.25e-05	4.1552	0.0402076	0.0100719	8.3e-05	-3.93557	-0.00463324	0.00117705	FALSE	Yes	Yes	1.88021	Yes	0.06008	No
32	5	rs72800935	140097951	139719983	140142174	0.0268483	A	G	VTRNA1-2	558	upstream	0.446	5	1	15	8.69e-05	3.92453	0.0433251	0.0115288	0.00013	-3.82646	-0.00521027	0.00136392	FALSE	No	Yes	1.77372	Yes	0.07611	No	BIP (20)
33	5	rs4597955	147847273	147790860	147856522	0.0208159	G	A	HTR4	0	intronic	7.548	7	5	15	0.000119	-3.84818	-0.0383043	0.0103444	1.2e-06	4.85564	0.0056247	0.00116025	FALSE	Yes	No	-0.918418	Yes	0.3584	No
34	5	rs10053692	153582240	153507705	153582240	0.0398136	T	G	MFAP3:GALNT10	00:00:00	intronic	9.095	3a	2	7	4.34e-05	4.08859	0.0401818	0.00945082	0.00026	3.6522	0.00428959	0.00117371	TRUE	No	Yes	0.903803	Yes	0.3661	No
35	6	rs9368246	20866857	20832165	20901311	0.0334141	C	T	CDKAL1	0	intronic	1.239	5	5	15	0.000293	3.62141	0.0359461	0.00958335	4e-05	4.10748	0.00500635	0.00121809	TRUE	Yes	Yes	1.06738	Yes	0.2858	No
36	6	rs2523548	31332527	26091336	33817929	0.00958305	A	G	DHFRP2	1601	intergenic	0.449	NA	5	14	2.12e-06	-4.74164	-0.0493614	0.00990386	2.5e-05	-4.2148	-0.00486898	0.00115589	TRUE	No	Yes	-0.180449	Yes	0.8568	No	BIP (24) DEP (47)
37	6	rs36002796	64783915	64754769	65170384	0.0248145	T	C	EYS	0	intronic	2.223	7	14	15	0.000166	3.76583	0.0410303	0.0113524	3.4e-05	-4.14487	-0.00544213	0.00131374	FALSE	No	Yes	3.84429	Yes	0.0001209	Yes
38	6	rs9374991	98372330	98228405	98777764	0.0089449	A	G	RP11-436D23.1	0	ncRNA_intronic	5.128	7	5	15	2.65e-05	-4.20163	-0.0616594	0.0137928	1.8e-08	5.6302	0.00985087	0.00175106	FALSE	No	No	0.103583	No	0.9175	No	BIP (25)
39	6	rs7767324	129478111	129413333	129534722	0.0409614	G	A	LAMA2	0	intronic	11.68	6	4	15	0.000433	3.51911	0.0434504	0.0128953	0.00015	-3.79107	-0.00540488	0.0014256	FALSE	Yes	Yes	0.245202	Yes	0.8063	No
40	6	rs34778014	130586915	130544509	130767104	0.00738252	GA	G	SAMD3	0	intronic	1.734	NA	5	15	3.533e-06	-4.63712	-0.0539956	0.0109903	1.7e-05	-4.30104	-0.00584084	0.00135636	TRUE	Yes	Yes	N/a	N/a	N/a	N/a	DEP (53)
41	7	rs62442944	2015047	1873756	2110850	0.0227075	G	T	MAD1L1	0	intronic	3.32	5	4	5	0.00014	3.80817	0.0448719	0.0123217	4.7e-06	-4.57775	-0.00673704	0.00147237	FALSE	No	No	4.18633	Yes	2.835e-05	Yes	BIP (26) DEP (57) ADHD (15)
42	7	rs3735440	21551070	21470536	21555536	0.00498187	G	A	SP4	0	UTR3	12.52	7	4	15	2.96e-06	4.67358	0.048028	0.00979699	9.7e-06	4.42376	0.00542059	0.00122512	TRUE	No	Yes	1.06849	Yes	0.2853	No	BIP (27)
43	7	rs2529083	24702513	24554565	24843621	0.0206247	T	C	MPP6	0	intronic	4.708	NA	5	15	2.88e-05	4.18275	0.0408949	0.0101863	8.3e-05	3.93557	0.0045237	0.00114984	TRUE	No	Yes	1.99055	Yes	0.04653	Yes	DEP (60)
44	7	rs2715147	82448405	82386297	82641937	0.00167447	T	C	PCLO	0	intronic	1.121	7	5	15	4.67e-07	5.0394	0.0484657	0.0100953	2.2e-06	4.73413	0.00541854	0.0011441	TRUE	No	Yes	-1.2207	No	0.2222	No	BIP (28) DEP (64)
45	7	rs7794543	130735053	130729283	130766281	0.0458251	C	A	LINC-PINT	0	ncRNA_intronic	0.203	7	2	5	0.00054	3.46009	0.040566	0.0112685	2.9e-05	-4.18118	-0.00598943	0.00143305	FALSE	Yes	Yes	-2.85572	No	0.004294	Yes
46	7	rs4523180	131619693	131619693	131627162	0.00612845	G	T	AC009518.4	0	ncRNA_intronic	5.732	5	2	14	3.83e-08	-5.49852	-0.101473	0.0166679	1.3e-05	-4.36011	-0.00842716	0.00193417	TRUE	No	Yes	-0.203685	Yes	0.8386	No
47	7	rs6970545	133676569	133573310	133734597	0.032492	T	C	EXOC4	0	intronic	0.948	7	5	15	0.000277	3.63591	0.0345946	0.00920315	1.1e-05	4.39652	0.00504618	0.00114743	TRUE	No	No	0.870001	Yes	0.3843	No
48	7	rs320721	137025020	136994998	137085250	0.0305003	C	T	PTN	0	intronic	1.328	7	1	15	0.000232	3.68135	0.0352749	0.00992635	0.00016	-3.77501	-0.00436818	0.00115806	FALSE	No	Yes	4.30353	Yes	1.681e-05	Yes
49	8	rs1986972	10268805	8088230	11417790	0.00227571	A	G	MSRA	0	intronic	0.078	1f	2	15	3.09e-06	4.66474	0.0462324	0.0103808	9.7e-08	-5.33226	-0.00632895	0.00118707	FALSE	No	No	2.35445	Yes	0.01855	Yes	BIP (31) DEP (70)
50	8	rs4831364	12613884	12538442	12614908	0.0389652	T	C	LONRF1	301	upstream	7.932	3a	1	2	0.000133	3.82084	0.0642885	0.015768	0.00025	3.66226	0.00735805	0.00201177	TRUE	No	Yes	0.952388	Yes	0.3409	No
51	8	rs4297034	34520184	34166965	34524003	0.0414169	G	A	RP11-258J10.1	121385	intergenic	0.139	7	9	15	0.000188	-3.73462	-0.0448778	0.0114791	0.00028	-3.63313	-0.00533913	0.00146804	TRUE	No	Yes	-1.78637	Yes	0.07404	No
52	8	rs2625446	61540398	61298005	61588391	0.0204697	A	G	RP11-91I20.3	3669	intergenic	0.46	6	5	15	6.89e-05	3.98005	0.0385849	0.0100749	8.2e-05	3.93848	0.0046591	0.00118279	TRUE	No	Yes	0.0795439	Yes	0.9366	No	DEP (74)
53	8	rs7816178	115611596	115485119	115793245	0.0189113	T	C	RP11-192P9.1	192285	intergenic	7.694	6	14	15	9.97e-05	3.89132	0.0437638	0.0117491	6e-05	4.01281	0.00555276	0.00138438	TRUE	No	Yes	-0.925704	No	0.3546	No
54	8	rs6987810	141642931	141635061	141660770	0.0283812	C	T	AGO2	0	intronic	3.467	5	1	5	0.000214	-3.70189	-0.0380758	0.0106852	2.3e-05	-4.23358	-0.00521607	0.00123171	TRUE	No	No	-0.504941	Yes	0.6136	No
55	9	rs1854443	23699733	23692125	23718620	0.0432829	A	G	ELAVL2	0	intronic	7.74	7	5	15	0.00025	-3.66226	-0.0430595	0.0112519	0.00029	-3.62407	-0.00510321	0.001408	TRUE	Yes	Yes	0.704534	No	0.4811	No
56	9	rs72723446	29183041	29174711	29197777	0.0370835	G	T	RP11-373A6.1	71031	intergenic	6.594	6	5	15	0.000357	-3.56999	-0.0348844	0.00944829	2.8e-05	4.18915	0.00484254	0.00115687	FALSE	Yes	Yes	0.899099	No	0.3686	No	DEP (86)
57	9	rs13296413	37258105	37073902	37379492	0.0195707	T	C	ZCCHC7	0	intronic	1.614	7	5	15	0.000106	3.87643	0.038429	0.0103001	4.8e-05	-4.06516	-0.00478166	0.0011757	FALSE	No	Yes	0.56452	Yes	0.5724	No	DEP (87)
58	9	rs36174510	96445224	96161300	96472098	0.00920013	G	A	PHF2	3354	intergenic	0.399	5	2	15	2.78e-05	4.19078	0.0410824	0.0102156	3.3e-06	4.65121	0.0055463	0.00119183	TRUE	No	Yes	-0.449737	No	0.6529	No	DEP (89)
59	10	rs11192193	106569253	106453832	106640653	0.00112221	A	G	SORCS3	0	intronic	5.193	2b	2	15	2.62e-07	5.14891	0.0497421	0.00918754	1.3e-06	4.83975	0.00563953	0.00116504	TRUE	No	No	-1.19727	No	0.2312	No	BIP (37) DEP (97) ADHD (17)
60	11	rs10838649	47038529	46714279	47242761	0.00960605	A	G	C11orf49	0	intronic	5.948	7	5	15	3e-05	4.17347	0.043251	0.00993296	3.9e-07	-5.07378	-0.00619547	0.00122153	FALSE	No	No	1.82567	Yes	0.0679	No
61	11	rs2507849	83165473	82933549	83335764	0.0389652	T	C	DLG2	581	downstream	4.444	2b	5	15	7.12e-05	3.97224	0.0397014	0.00960038	0.00025	-3.66226	-0.00442005	0.00120815	FALSE	No	Yes	1.76087	Yes	0.07826	No
62	11	rs7105462	112912048	112827048	112922254	0.0442757	G	A	NCAM1	0	intronic	1.862	7	5	15	0.000504	3.47862	0.0337249	0.00936991	6.7e-05	3.9867	0.00465524	0.00116745	TRUE	No	No	1.08279	Yes	0.2789	No	BIP (41)
63	11	rs2514218	113392994	113185591	113692660	1.13451e-07	T	C	DRD2	46580	intergenic	6.355	6	5	15	2.42e-12	-7.00785	-0.0725067	0.00962798	3e-13	-7.2944	-0.00876435	0.00120146	TRUE	No	No	-2.38736	Yes	0.01697	Yes	BIP (42) DEP (112)
64	11	rs73034295	133822133	133808038	133853008	0.00509434	A	G	IGSF9B	0	intronic	5.69	2b	1	7	1.14e-13	-7.42358	-0.0910283	0.0111978	1e-05	-4.41717	-0.00647248	0.00146766	TRUE	No	Yes	-2.00587	Yes	0.04487	Yes
65	11	rs1440480	134290032	134290032	134296384	0.0209293	A	G	B3GAT1	8219	intergenic	2.243	NA	5	14	1.51e-06	4.80991	0.0500275	0.00988586	8.5e-05	-3.92985	-0.00469829	0.0011955	FALSE	No	Yes	0.626785	Yes	0.5308	No	BIP (43)
66	12	rs2239063	2511831	2474661	2523772	0.0380821	C	A	CACNA1C	0	intronic	0.744	3a	5	15	2.56e-09	-5.95758	-0.0633503	0.0099831	0.00024	-3.6727	-0.0046639	0.00126963	TRUE	No	Yes	-0.342998	Yes	0.7316	No	BIP (44) DEP (115)
67	12	rs4963719	23992795	23984393	23992795	0.025677	T	C	SOX5	0	intronic	5.494	7	5	15	6.26e-05	4.00279	0.0718935	0.0192988	0.00012	3.84613	0.00732677	0.00190826	TRUE	No	Yes	-0.54595	No	0.5851	No
68	12	rs73301259	49930806	49737114	49930806	0.0481458	T	G	KCNH3	2133	intergenic	1.355	5	2	13	1.1e-05	4.39652	0.0656378	0.0159418	0.00037	3.56061	0.00653292	0.00183447	TRUE	Yes	Yes	-1.18076	No	0.2377	No
69	12	rs61937595	57682956	57497005	57682956	0.000917593	T	C	R3HDM2:RP11-123K3.4	00:00:00	intronic	16.5	6	4	4	3.28e-11	-6.63342	-0.124957	0.0166234	1e-06	4.89164	0.00975951	0.00199798	FALSE	No	Yes	0.656037	No	0.5118	No
70	12	rs74105306	72688765	72648077	72698280	0.0181705	A	G	TRHDE	0	intronic	10.74	7	4	15	9.26e-05	-3.90921	-0.0524027	0.0127282	6e-05	-4.01281	-0.0064349	0.00160437	TRUE	Yes	Yes	-0.306137	Yes	0.7595	No
71	12	rs35393419	109881809	109790342	110027795	0.0154571	T	C	MYO1H	0	intronic	1.831	4	2	5	2.9e-05	-4.18118	-0.0458334	0.0104786	5.2e-05	4.04645	0.00534393	0.00132017	FALSE	No	No	0.313633	No	0.7538	No
72	12	rs553715	117753856	117654233	117781531	0.0184327	T	G	NOS1	0	intronic	1.131	NA	5	15	5.12e-05	-4.05008	-0.040566	0.00960918	6.9e-05	-3.97971	-0.00473683	0.00118984	TRUE	No	Yes	-0.488776	Yes	0.625	No
73	13	rs1595215	58455348	58298411	59168962	0.0283145	G	A	RNA5SP30	110135	intergenic	2.862	6	9	15	0.000213	3.70308	0.0435758	0.01229	0.0001	-3.89059	-0.00566572	0.00145888	FALSE	No	No	3.64298	Yes	0.0002695	Yes
74	13	rs9601250	80188702	80178344	80188702	0.0188028	T	C	LINC01068	43718	intergenic	7.024	7	5	15	9.87e-05	-3.89377	-0.039413	0.00972698	4.6e-05	-4.07507	-0.00481312	0.00118114	TRUE	No	Yes	-0.759088	Yes	0.4478	No	BIP (46)
75	14	rs1191601	30098349	30064026	30208630	0.0414169	T	C	PRKD1	0	intronic	6.245	NA	4	15	9.99e-08	5.32691	0.0514533	0.00917183	0.00028	3.63313	0.00425213	0.00117066	TRUE	No	Yes	-0.350185	No	0.7262	No	BIP (48)
76	14	rs142393924	47850545	47841304	48057328	0.0109956	T	C	MDGA2:MDGA2	00:00:00	intronic	0.639	7	5	15	3.77e-05	-4.12114	-0.0743651	0.0167573	2.2e-05	4.24356	0.00865182	0.00204076	FALSE	Yes	Yes	0.51708	No	0.6051	No
77	14	rs111236099	71355742	71355742	71457990	0.0441454	A	G	PCNX	18379	intergenic	14.68	3a	2	15	0.000501	-3.48022	-0.133831	0.0336424	2.7e-06	4.69241	0.0171062	0.00364607	FALSE	No	No	N/a	N/a	N/a	N/a
78	14	rs6574035	72407066	72382876	72448082	0.0123187	C	T	RGS6	0	intronic	0.071	7	8	9	4.59e-05	4.07558	0.0398936	0.00940165	2.9e-05	4.18118	0.00491671	0.00117609	TRUE	No	Yes	0.495425	Yes	0.6203	No	DEP (133)
79	14	rs722599	75327443	75182937	75377008	0.0137783	C	T	PROX2	0	intronic	2.802	5	5	15	5.61e-05	-4.02864	-0.0393169	0.00937304	8.1e-08	-5.36489	-0.00629019	0.00117246	TRUE	No	No	-1.02768	Yes	0.3041	No	DEP (134)
80	14	rs2614464	99743113	99733954	99751267	0.00706765	A	G	BCL11B	5251	intergenic	1.158	NA	5	14	1.72e-06	-4.78381	-0.047742	0.00951158	1.6e-05	-4.31445	-0.00499928	0.00115949	TRUE	No	Yes	-0.0649673	Yes	0.9482	No	BIP (49)
81	14	rs56330643	100388910	100342476	100411360	0.0462405	G	A	EML1	0	intronic	0.933	6	4	5	0.000549	-3.45563	-0.0353671	0.009889	0.00016	-3.77501	-0.00451566	0.00119613	TRUE	No	Yes	-2.10628	Yes	0.03518	Yes	BIP (50)
82	15	rs4775678	47586665	47492750	47610914	0.0371615	T	C	SEMA6D	0	intronic	0.032	6	2	15	0.000201	3.71776	0.0364462	0.0101675	0.00023	3.68356	0.00429505	0.00116703	TRUE	No	Yes	0.539561	Yes	0.5895	No
83	15	rs4777128	69520737	69415482	69597471	0.026537	A	G	GLCE	0	intronic	3.084	7	4	15	0.000188	-3.73462	-0.0372347	0.0103492	7.8e-05	3.95046	0.00475732	0.00120408	FALSE	No	Yes	-2.71824	Yes	0.006563	Yes
84	15	rs783533	83250186	82827938	83413949	0.011069	T	C	CPEB1	0	intronic	1.314	6	5	15	1.52e-08	5.65929	0.0538017	0.0100341	3.1e-05	-4.16599	-0.00481493	0.00115627	FALSE	No	Yes	2.02381	Yes	0.04299	Yes	BIP (51)
85	15	rs17514846	91416550	91412850	91429042	0.0445879	A	C	FURIN	0	intronic	10.53	4	1	2	2.55e-12	-7.00053	-0.0688143	0.0105309	0.00032	-3.59855	-0.00416255	0.00115555	TRUE	No	Yes	-2.52046	Yes	0.01172	Yes
86	16	rs9929010	5797061	5785432	5827065	0.0286449	C	T	RP11-420N3.2	0	ncRNA_intronic	1.152	6	9	15	0.000218	-3.69719	-0.0359461	0.00938636	1.1e-06	4.87285	0.00565814	0.00116023	FALSE	Yes	No	-1.8673	Yes	0.06186	No
87	16	rs189757140	30180490	30150001	30346692	0.0222577	T	C	CORO1A	13657	intergenic	7.323	7	5	15	0.000135	-3.81715	-0.0392503	0.0106926	6.7e-05	3.9867	0.00456653	0.00114521	FALSE	No	Yes	-0.967288	Yes	0.3334	No
88	16	rs318197	64241223	64240955	64315147	0.0421865	G	A	AC012322.1	35288	intergenic	1.882	NA	5	15	0.000458	-3.50419	-0.0383771	0.0113794	5.3e-06	4.55255	0.00579863	0.00127409	FALSE	No	Yes	-2.76399	Yes	0.00571	Yes	DEP (144)
89	16	rs3826248	71373048	71176126	72913858	0.00805096	G	A	AC106736.1	7845	intergenic	9.904	NA	2	15	2.23e-05	-4.24052	-0.0535696	0.0133271	7.6e-06	-4.47615	-0.00664314	0.00148417	TRUE	No	No	-0.139949	Yes	0.8887	No
90	16	rs9929242	74142413	74136686	74195719	0.0369771	G	A	AC009120.4	0	ncRNA_intronic	2.13	7	1	15	0.000355	-3.57146	-0.0373281	0.0108495	5e-07	5.02631	0.0057989	0.00115363	FALSE	Yes	No	-0.862341	Yes	0.3885	No
91	16	rs56099065	74696959	74468038	74710254	0.0431796	T	C	RFWD3	0	intronic	0.06	7	3	4	0.000443	3.51305	0.0342809	0.0100978	0.00022	-3.69487	-0.00422167	0.00114431	FALSE	Yes	Yes	1.78396	Yes	0.07443	No
92	16	rs7194676	87489891	87430239	87528524	0.0145822	C	T	ZCCHC14	0	intronic	1.874	6	3	5	6.19e-05	4.00545	0.0495518	0.0117767	1.6e-06	4.79832	0.00730606	0.0015216	TRUE	No	No	1.57698	Yes	0.1148	No
93	17	rs7224765	2581531	2532052	2586229	0.0230093	G	A	PAFAH1B1	0	intronic	0.024	7	4	4	1.3e-06	4.83975	0.0848925	0.0161051	0.0001	3.89059	0.00812736	0.00209183	TRUE	No	Yes	1.99991	Yes	0.04551	Yes
94	17	rs2532392	44309856	43463493	44906949	0.00505858	A	G	KANSL1	7122	intergenic	5.051	5	5	15	1.05e-05	-4.40661	-0.0589291	0.0126181	2.3e-17	8.47754	0.0116118	0.00136986	FALSE	No	No	N/a	N/a	N/a	N/a
95	18	rs4632195	50746748	50517509	51055069	0.000360394	T	C	DCC	0	intronic	0.324	5	9	15	2.11e-07	5.18938	0.0501886	0.0101694	6.6e-09	5.8008	0.00665172	0.00114673	TRUE	No	No	3.15156	Yes	0.001624	Yes	BIP (55) DEP (154) ADHD (26)
96	18	rs56403421	52765283	52720948	53474904	0.00127553	C	A	CTD-2171N6.1	7851	intergenic	18.1	4	2	15	1.31e-06	4.83823	0.0493163	0.0107083	3.1e-11	6.64174	0.00812276	0.00122315	TRUE	No	No	2.01897	Yes	0.04349	Yes	BIP (56) DEP (155)
97	18	rs143283559	77567761	77566535	77579812	0.0280789	G	T	RP11-154H12.3	0	ncRNA_intronic	4.393	7	5	15	1.32e-07	5.27605	0.0606421	0.0122105	0.00014	3.80817	0.00488192	0.00128043	TRUE	No	Yes	-3.48124	No	0.0004991	Yes
98	20	rs6032660	44730245	44680853	44749251	0.0444919	G	A	RPL13P2	1429	intergenic	1.816	6	5	14	0.000299	3.61616	0.0390284	0.0103895	0.00028	3.63313	0.00485046	0.00133624	TRUE	Yes	No	0.508361	Yes	0.6112	No	BIP (59) ADHD (27)
99	22	rs5994871	22091244	22091244	22091244	0.0479076	C	T	YPEL1	1120	intergenic	4.874	4	5	15	0.00046	-3.50303	-0.0377746	0.0111992	0.00026	3.6522	0.00470065	0.00128801	FALSE	No	Yes	-0.729493	Yes	0.4657	No
100	22	rs9608816	30216900	30124450	30591169	0.0421865	A	C	ASCC2	0	intronic	0.301	5	2	4	0.000458	-3.50419	-0.0343048	0.00946797	8.2e-05	3.93848	0.00458635	0.00116428	FALSE	Yes	Yes	0.472318	No	0.6367	No
101	22	rs132582	39988175	39975653	40058186	0.00907306	C	T	CACNA1I	0	intronic	0.089	4	5	14	6.67e-11	6.5279	0.0640071	0.00919651	2.3e-05	4.23358	0.00490499	0.00115745	TRUE	No	Yes	1.30792	Yes	0.1909	No
102	22	rs147010373	41432515	41080566	42248289	3.5074e-06	CAGATGGGGTTT	C	Y_RNA	8985	intergenic	0.73	NA	5	15	2.579e-10	6.32218	0.0691995	0.0102645	2.5e-10	6.32698	0.00802173	0.0012677	TRUE	No	No	N/a	N/a	N/a	N/a	BIP (60) DEP (163)
																								0.5882	26	71		74		27
BIP & MOOD																								60
locusnum	CHR	LEAD_SNP	LEAD_BP	MinBP	MaxBP	FDR	A1	A2	nearestGene	dist	func	CADD	RDB	minChrState	commonChrState	BIP_PVAL	BIP_Z	BIP_BETA	BIP_SE	MOOD_PVAL	MOOD_Z	MOOD_BETA	MOOD_SE	ConcordEffect	Novel_in_BIP	Novel_in_MOOD	BIP_BETA_REP	BIP_Concordant_rep	BIP_PVAL_REP	BIP_<0.05_rep	Overlapping_traits	IN_SENSITIVITY	LEAD_SNP_sensitivity	LEAD_BP_sensitivity	MinBP_sensitivity	MaxBP_sensitivity	FDR_sensitivity
1	1	rs1746662	33337632	33225668	33440811	0.0273158	C	T	FNDC5	0	intronic	13.09	5	1	13	0.0001516	-3.78843	-0.0459003	0.0115572	2.7e-05	-4.1974	-0.00629771	0.00150106	TRUE	No	Yes	-0.0591	Yes	0.05731	No		Yes	rs1746662	33337632	33225668	33440811	0.0273375
2	1	rs1576671	87922411	87893268	87965485	0.0446324	T	C	RNA5SP52	3354	intergenic	6.233	6	9	15	0.0003637	3.56511	0.0336959	0.00908854	0.00013	3.82646	0.00437957	0.00114693	TRUE	Yes	Yes	-0.0186	No	0.4521	No	DEP (7)	No
3	1	rs12095624	171655929	171627178	171745058	0.04706	A	G	RPL4P3	2350	intergenic	0.054	7	9	15	0.0004019	3.53883	0.0532953	0.0159266	6.9e-05	3.97971	0.00737742	0.001853	TRUE	Yes	Yes	N/a	N/a	N/a	N/a		No
4	1	rs2156853	174797867	173537838	174929600	0.0100419	T	C	RABGAP1L	0	intronic	1.426	NA	4	15	2.949e-05	4.17737	0.0435957	0.00995635	6.6e-06	-4.5062	-0.00580257	0.00128789	FALSE	No	No	N/a	N/a	N/a	N/a	SCZ (4)	Yes	rs2156853	174797867	173537838	174929600	0.010282
5	1	rs6697801	175336619	175322379	175372011	0.0485964	T	C	TNR	0	intronic	0.876	7	5	15	0.0004144	-3.53074	-0.036104	0.010575	0.0003	3.6153	0.00453053	0.00125332	FALSE	Yes	Yes	0.0421	No	0.1293	No		No
6	1	rs823104	205657891	205640816	205806678	0.0129615	T	C	SLC45A3	8303	intergenic	4.017	NA	5	15	3.571e-05	-4.13362	-0.0584027	0.014948	3.3e-05	-4.15171	-0.00704735	0.00169697	TRUE	No	Yes	0.0419	No	0.2576	No		Yes	rs823104	205657891	205640816	205806678	0.0137308
7	2	rs10495508	4822424	4822424	4867374	0.0451351	A	G	SNORA31	52166	intergenic	0.197	7	9	15	0.0003713	3.55968	0.0380965	0.0111155	0.00026	3.6522	0.00475159	0.00129961	TRUE	Yes	Yes	0.0121	Yes	0.6561	No		Yes	rs10495508	4822424	4822424	4867374	0.0470216
8	2	rs11124322	22442392	22430795	22606275	0.0335645	A	G	AC068490.2	0	ncRNA_intronic	5.078	5	9	15	0.0002171	3.69824	0.034695	0.00973186	0.00013	3.82646	0.00440764	0.00115342	TRUE	No	Yes	0.0328	Yes	0.1838	No	SCZ (7) DEP (11) ADHD (3)	Yes	rs11124322	22442392	22430795	22493637	0.034453
9	2	rs2717039	58169166	57956088	58444610	0.0323935	T	G	VRK2	0	intronic	18.71	7	5	15	0.0001398	3.80852	0.036498	0.00995685	0.00015	3.79107	0.00447109	0.00118086	TRUE	No	Yes	0.0125	Yes	0.622	No	SCZ (12) DEP (13)	Yes	rs2717039	58169166	57956088	58444610	0.0341713
10	3	rs1105023	44222351	44222351	44366807	0.0406295	T	G	RP4-555D20.2	58493	intergenic	3.98	6	5	14	0.0002225	3.692	0.0349037	0.00917413	0.00022	3.69487	0.00425887	0.00115372	TRUE	Yes	Yes	-0.0158	No	0.5214	No	DEP (19)	Yes	rs1105023	44222351	44222351	44366807	0.0427577
11	3	rs1482603	65172604	65155560	65212596	0.0471626	T	C	RP11-543A18.1	0	ncRNA_intronic	0.733	NA	5	15	0.0004036	3.53772	0.0347009	0.00946576	0.00015	3.79107	0.00457611	0.00120497	TRUE	Yes	Yes	0.0076	Yes	0.7839	No		Yes	rs1482603	65172604	65155560	65212596	0.0418829
12	3	rs9842991	70471368	70456975	70536179	0.0340698	A	G	RP11-231I13.2	109490	intergenic	7.055	6	14	15	0.000223	-3.69143	-0.0371994	0.00973119	0.00013	-3.82646	-0.00466347	0.0012206	TRUE	No	Yes	-0.0242	Yes	0.3878	No		Yes	rs9842991	70471368	70456975	70536179	0.0446215
13	3	rs6768455	85040649	84964976	85791383	0.031425	T	C	CADM2	0	intronic	2.937	6	5	15	0.0001938	3.72696	0.0355028	0.00984334	5.3e-05	-4.04199	-0.00470644	0.00116469	FALSE	No	Yes	0.0161	Yes	0.5323	No		Yes	rs6768455	85040649	84964976	85791383	0.0244141
14	3	rs1648890	107285743	107181434	107551521	0.00635585	A	C	BBX	0	intronic	5.518	7	5	15	1.455e-05	-4.33539	-0.045002	0.00994235	3e-10	6.29878	0.00785804	0.00124769	FALSE	No	No	-0.0407	Yes	0.1358	No	SCZ (20)	Yes	rs1648890	107285743	107181434	107551521	0.00586126
15	4	rs2567377	101508721	101463177	101662337	0.0138829	A	C	EMCN	0	NA	15.43	NA	7	15	3.247e-05	-4.15541	-0.0399993	0.00922359	3.7e-05	-4.12546	-0.00488646	0.00118389	TRUE	No	Yes	-0.0115	Yes	0.6498	No	ADHD (8)	Yes	rs2567377	101508721	101463177	101662337	0.014949
16	4	rs77087420	123122856	123026869	123558330	0.000671329	G	A	KIAA1109	0	intronic	4.579	7	4	4	5.452e-07	5.00968	0.103895	0.0229663	3.6e-08	-5.50943	-0.013746	0.00249461	FALSE	No	No	-0.0474	No	0.3938	No	SCZ (24) DEP (33)	Yes	rs77087420	123122856	123026869	123558330	0.000548579
17	4	rs11737121	147268639	147216084	147438019	0.0447674	A	G	SLC10A7	0	intronic	3.377	6	5	15	1.757e-05	-4.29373	-0.0570984	0.0125619	0.00026	-3.6522	-0.00584109	0.00160009	TRUE	No	Yes	-0.0202	Yes	0.5693	No		Yes	rs11737121	147268639	147216084	147438019	0.0470216
18	4	rs17662170	176808538	176808453	176808538	0.0416632	C	T	GPM6A	0	intronic	5.575	6	5	15	0.0003159	3.6019	0.0494004	0.0143938	0.00023	3.68356	0.00640641	0.00173948	TRUE	Yes	Yes	0.0446	Yes	0.172	No		Yes	rs17662170	176808538	176808453	176808538	0.0438399
19	5	rs77960	103964585	103671867	104082179	0.00192829	A	G	RP11-6N13.1	0	ncRNA_intronic	0.254	NA	9	15	1.289e-06	4.84144	0.0482033	0.0103889	1.8e-06	4.77467	0.00582212	0.00121943	TRUE	No	No	0.0479	Yes	0.0753	No	SCZ (28) DEP (39) ADHD (12)	Yes	rs77960	103964585	103671867	104082179	0.00204108
20	5	rs12188417	140098596	139719983	140142174	0.0406295	G	T	VTRNA1-2	0	ncRNA_exonic	14.61	4	1	15	8.352e-05	3.93407	0.0426048	0.0112701	0.00022	-3.69487	-0.00508412	0.00137548	FALSE	No	Yes	N/a	N/a	N/a	N/a	SCZ (32)	Yes	rs12188417	140098596	140023238	140142174	0.0427577
21	5	rs12153038	160921475	160911968	160983125	0.0395477	T	C	GABRB2	0	intronic	9.395	5	7	15	0.0002509	-3.66134	-0.0387975	0.0101966	0.00021	-3.70667	-0.00475205	0.00128394	TRUE	Yes	Yes	-0.0357	Yes	0.2331	No		Yes	rs12153038	160921475	160911968	160983125	0.0416253
22	6	rs7757476	14711961	14711961	14733033	0.0490386	A	G	RNU6-793P	65091	intergenic	1.533	5	2	15	0.0004338	3.51862	0.0433982	0.0128456	9.1e-06	-4.43752	-0.00665008	0.00149891	FALSE	Yes	Yes	-0.0488	No	0.209	No		Yes	rs7757476	14711961	14711961	14733033	0.0457835
23	6	rs7756952	19313381	19210719	19317380	0.0373201	C	T	RP11-686D16.1	0	ncRNA_intronic	0.036	6	5	15	0.0002628	3.64945	0.0375046	0.0106936	1.8e-05	4.28836	0.00539201	0.00125824	TRUE	Yes	Yes	0.0331	Yes	0.21	No		Yes	rs7756952	19313381	19210719	19317380	0.0424838
24	6	rs28780088	30114289	26753627	33016538	0.00228503	T	C	TRIM40	0	intronic	1.038	7	4	14	8.328e-07	4.92752	0.0945964	0.0211049	2.3e-06	4.7251	0.0108084	0.00228681	TRUE	No	No	-0.0049	No	0.9497	No	SCZ (36) DEP (47)	Yes	rs28780090	30187290	26753627	31274555	0.0030334
25	6	rs4587178	98421991	98233195	98751680	0.000628349	C	T	RP11-436D23.1	0	ncRNA_intronic	0.063	7	5	15	4.382e-08	-5.47472	-0.0533986	0.00929042	3.8e-07	5.07871	0.0060037	0.00118211	FALSE	No	No	-0.0546	Yes	0.02861	Yes	SCZ (38)	Yes	rs4587178	98421991	98233195	98751680	0.000663073
26	7	rs62442924	1989976	1882795	2110850	0.0027502	T	C	MAD1L1	0	intronic	3.07	5	4	5	4.155e-06	4.60347	0.052199	0.0119055	2.4e-06	-4.71645	-0.00686745	0.00145501	FALSE	No	No	-0.0089	No	0.7396	No	SCZ (41) DEP (57) ADHD (15)	Yes	rs62442924	1989976	1882795	2110850	0.00254629
27	7	rs6461567	21497971	21470536	21555536	0.00487937	T	C	SP4	0	intronic	0.323	5	3	5	9.572e-07	4.90024	0.0495994	0.00961127	7.1e-06	4.49067	0.00561524	0.00125021	TRUE	No	Yes	0.0366	Yes	0.1738	No	SCZ (42)	Yes	rs6461567	21497971	21470536	21555536	0.00516414
28	7	rs2214414	82444112	82376952	82555669	0.0101533	T	C	PCLO	0	intronic	2.351	5	5	15	3.004e-05	4.17316	0.0388032	0.00966796	3.1e-06	4.66408	0.00534507	0.0011463	TRUE	No	Yes	0.0048	Yes	0.8453	No	SCZ (44) DEP (64)	Yes	rs2214414	82444112	82386473	82555669	0.0107176
29	7	rs724224	86325620	86254617	86328610	0.0426529	T	G	GRM3	0	intronic	0.004	NA	5	15	0.0001667	3.76477	0.0350988	0.00963222	0.00024	-3.6727	-0.00421097	0.00114705	FALSE	Yes	Yes	-0.0165	No	0.5053	No		Yes	rs724224	86325620	86254617	86328610	0.0448761
30	7	rs6952555	117535278	117494829	117594838	0.0162859	C	T	AC007568.1	11548	intergenic	2.8	7	5	15	6.053e-05	-4.01074	-0.0395956	0.00951566	4.8e-05	4.06516	0.00499391	0.00122803	FALSE	No	Yes	N/a	N/a	N/a	N/a		Yes	rs6952555	117535278	117494829	117594838	0.0179114
31	8	rs3088186	10226355	7632319	11830150	0.00056301	T	C	MSRA	0	intronic	1.007	NA	5	15	2.084e-08	5.60488	0.0566973	0.0106892	3.3e-07	-5.10545	-0.00627668	0.00122935	FALSE	No	No	0.0104	Yes	0.747	No	SCZ (49) DEP (70)	Yes	rs3088186	10226355	7632319	11830150	0.000594827
32	8	rs9692682	34492768	34325172	34520184	0.0309493	G	A	RP11-258J10.1	148801	intergenic	0.336	6	9	15	0.0001888	-3.73355	-0.0394034	0.0101904	0.00013	-3.82646	-0.00496642	0.00129637	TRUE	No	Yes	0.0397	No	0.1644	No		Yes	rs9692682	34492768	34325172	34520184	0.0358365
33	8	rs67449832	34876652	34792116	34884281	0.0467503	A	G	AC098612.1	48834	intergenic	3.269	6	9	15	0.0002668	-3.64557	-0.0341985	0.00908397	0.00028	3.63313	0.00416196	0.00114651	FALSE	No	Yes	-0.0087	Yes	0.7208	No		Yes	rs67449832	34876652	34792116	34884281	0.0490903
34	9	rs10959800	11434678	11339109	11743846	0.00986975	G	A	RP11-23D5.1	158363	intergenic	6.062	6	7	15	2.866e-05	-4.18386	-0.0392015	0.00903864	2.4e-06	-4.71645	-0.00543172	0.00115141	TRUE	No	No	-0.0342	Yes	0.175	No	DEP (82)	Yes	rs10959800	11434678	11339109	11743846	0.0126241
35	9	rs118143850	23045440	23040524	23045440	0.0395606	A	G	AL391117.1	92337	intergenic	0.025	6	7	15	0.0002918	3.62247	0.108198	0.0333166	8.9e-07	-4.91452	-0.0158267	0.0032211	FALSE	Yes	Yes	0.236	Yes	0.009052	Yes		Yes	rs12554512	23352293	23345347	23370987	0.035828
36	9	rs12554512	23352293	23345347	23370987	0.0340021	C	T	SUMO2P2	279810	intergenic	0.701	7	14	15	0.0002222	3.69234	0.0350988	0.00983936	3.6e-06	-4.63323	-0.00537805	0.0011611	FALSE	No	Yes	0.0385	Yes	0.1181	No		No
37	10	rs2496038	106511954	106455520	106640653	0.00254375	T	G	SORCS3	0	intronic	1.831	NA	7	15	2.551e-06	4.70401	0.0501036	0.010082	2.7e-06	4.69241	0.00609519	0.00129958	TRUE	No	No	0.038	Yes	0.2099	No	SCZ (59) DEP (97) ADHD (17)	Yes	rs902302	106532775	106455520	106640653	0.00265984
38	11	rs7113438	47687885	47385350	48573830	0.0485964	T	G	AGBL2	0	intronic	0.788	7	5	15	0.0003084	3.60814	0.0797036	0.0239335	0.0003	3.6153	0.00895509	0.00247632	TRUE	No	No	0.052	Yes	0.4991	No		No
39	11	rs10896076	65840668	65794458	66060538	0.0190385	G	A	PACS1	0	intronic	12.07	5	2	5	2.808e-07	-5.1359	-0.0589008	0.0108422	6.2e-05	4.00507	0.00562128	0.00140309	FALSE	No	Yes	-0.0649	Yes	0.03828	Yes		Yes	rs10896076	65840668	65794458	66060538	0.0201818
40	11	rs7129973	88915570	88688233	89057130	0.0368008	G	A	TYR	0	intronic	0.791	6	1	15	0.0002565	3.65568	0.0352956	0.0100485	0.00016	3.77501	0.00440889	0.00116663	TRUE	Yes	Yes	0.0744	Yes	0.002573	Yes	DEP (109)	Yes	rs10430814	88757597	88688233	89044911	0.047904
41	11	rs11214436	112830782	112827048	112912811	0.0250467	T	G	RP11-629G13.1	0	ncRNA_exonic	0.357	7	5	14	0.0001303	3.82589	0.0369026	0.00996088	6.3e-05	4.00128	0.00472593	0.0011812	TRUE	No	No	0.0507	Yes	0.03848	Yes	SCZ (62)	Yes	rs11214436	112830782	112827048	112912811	0.0269755
42	11	rs12420205	113394035	113241877	113451229	0.000819727	C	T	DRD2	47621	intergenic	9.226	7	5	15	7.243e-07	-4.95473	-0.050399	0.0107272	5.4e-13	-7.21483	-0.00890512	0.00123409	TRUE	No	No	0.0058	No	0.8599	No	SCZ (63) DEP (112)	Yes	rs12420205	113394035	113241877	113430486	0.00107593
43	11	rs893949	134296384	134290032	134297345	0.0336926	C	T	RP11-627G23.1	9982	intergenic	1.343	NA	2	15	9.342e-06	4.43187	0.0423984	0.00920148	0.00016	-3.77501	-0.00435557	0.00115424	FALSE	Yes	Yes	0.0182	Yes	0.4687	No	SCZ (65)	Yes	rs893949	134296384	134290032	134297345	0.0355374
44	12	rs2239063	2511831	2474661	2523772	0.0426529	C	A	CACNA1C	0	intronic	0.744	3a	5	15	1.5e-05	-4.32869	-0.0456041	0.0100319	0.00024	-3.6727	-0.0046639	0.00126963	TRUE	No	Yes	-0.0338	Yes	0.2008	No	SCZ (66) DEP (115)	Yes	rs2239063	2511831	2474661	2523772	0.0448761
45	13	rs11841876	69581085	69569329	69583055	0.0414416	T	C	ZDHHC20P4	20888	intergenic	5.942	6	9	15	0.0003186	-3.59969	-0.034105	0.00982959	4.9e-05	-4.06035	-0.00470667	0.00115968	TRUE	Yes	Yes	-0.0247	Yes	0.315	No	DEP (126)	Yes	rs11841876	69581085	69569329	69583055	0.0482173
46	13	rs9601250	80188702	80178344	80188702	0.0214091	T	C	LINC01068	43718	intergenic	7.024	7	5	15	9.986e-05	-3.89093	-0.038201	0.00943269	4.6e-05	-4.07507	-0.00481312	0.00118114	TRUE	Yes	Yes	-0.047	Yes	0.06913	No	SCZ (74)	Yes	rs9601250	80188702	80178344	80188702	0.0311168
47	14	rs1884010	29243721	29236148	29261974	0.0137483	A	G	C14orf23	0	intronic	6.835	4	1	13	4.839e-05	-4.06327	-0.0398017	0.0101979	2.2e-05	4.24356	0.00496729	0.00116954	FALSE	Yes	Yes	0.0217	No	0.3793	No		Yes	rs1884010	29243721	29236148	29261974	0.0169966
48	14	rs1191601	30098349	30064026	30208630	0.0467503	T	C	PRKD1	0	intronic	6.245	NA	4	15	7.97e-06	4.46599	0.0425038	0.00910468	0.00028	3.63313	0.00425213	0.00117066	TRUE	No	Yes	-0.0247	No	0.3185	No	SCZ (75)	Yes	rs1191601	30098349	30064026	30208630	0.0490903
49	14	rs2748809	99735233	99733954	99750520	0.0446725	C	T	BCL11B	0	intronic	3.54	NA	1	13	0.0003643	-3.56468	-0.0344014	0.00927536	0.00013	-3.82646	-0.00450284	0.00117792	TRUE	Yes	Yes	-0.0039	Yes	0.874	No	SCZ (80)	Yes	rs2748809	99735233	99733954	99750520	0.048236
50	14	rs8013843	100381843	100300435	100388910	0.00949083	T	C	EML1	0	intronic	2.519	5	4	5	1.601e-05	-4.31431	-0.0432989	0.00957625	2e-05	-4.26489	-0.00522784	0.00122665	TRUE	Yes	Yes	-0.0273	Yes	0.2794	No	SCZ (81)	Yes	rs8013843	100381843	100300435	100388910	0.0100499
51	15	rs1259180	83244680	82827938	83391537	0.0346359	C	T	CPEB1	0	intronic	7.295	7	5	15	0.0002298	3.68378	0.0353992	0.00994592	0.00016	-3.77501	-0.00443182	0.00117478	FALSE	No	Yes	-0.0456	No	0.06291	No	SCZ (84)	Yes	rs1259180	83244680	82827938	83391537	0.036079
52	15	rs4887298	88088447	88035882	88113213	0.0377634	G	A	RP11-648K4.2	0	ncRNA_intronic	1.176	5	9	15	0.0002683	3.64413	0.0444954	0.0127551	2.6e-05	-4.20594	-0.00643574	0.00153149	FALSE	Yes	Yes	0.0569	Yes	0.0556	No		Yes	rs4887298	88088447	88035882	88113213	0.035659
53	16	rs10852673	6324967	6303301	6324967	0.0336926	G	A	RP11-420N3.2:RBFOX1	00:00:00	ncRNA_intronic	0.427	7	5	15	6.803e-05	3.98307	0.0416984	0.0100712	0.00016	3.77501	0.0048928	0.00129767	TRUE	No	Yes	0.0028	Yes	0.9156	No	DEP (139)	Yes	rs10852673	6324967	6303301	6324967	0.0355374
54	16	rs4785699	89716222	89696438	89772265	0.0072069	T	G	CHMP1A	0	intronic	0.293	6	4	4	1.32e-05	-4.35676	-0.0501036	0.010938	1.3e-05	-4.36011	-0.00575592	0.00132141	TRUE	Yes	Yes	-0.0034	Yes	0.9077	No		Yes	rs4785699	89716222	89696438	89772265	0.00763391
55	18	rs1367635	50861409	50711776	50907127	0.034019	C	T	DCC	0	intronic	5.165	NA	9	15	0.0002224	3.69211	0.0346018	0.00973095	3.1e-09	5.92621	0.0068008	0.00114731	TRUE	No	No	0.0358	Yes	0.1445	No	SCZ (95) DEP (154)	Yes	rs1367635	50861409	50711776	50907127	0.0376162
56	18	rs4505420	52824101	52720948	52827668	0.00834682	T	C	RNA5SP459	10224	intergenic	0.908	7	5	15	2.21e-05	4.24254	0.0423023	0.0104321	2.8e-09	5.94291	0.0073916	0.00124367	TRUE	Yes	No	-0.0098	No	0.7112	No	SCZ (96) DEP (155)	Yes	rs12458228	52751455	52720948	52827668	0.01036
57	19	rs11669535	31935181	31889697	31935183	0.0240357	C	T	AC008992.1	16972	intergenic	2.921	5	5	15	7.191e-05	-3.96988	-0.0479041	0.011534	9.1e-05	-3.91341	-0.005449	0.0013925	TRUE	No	Yes	0.0269	No	0.4396	No		Yes	rs11669535	31935181	31889697	31935183	0.0254272
58	20	rs60789653	33447162	33140999	33525407	0.0467503	A	G	GGT7	0	intronic	2.146	6	4	5	0.000156	-3.78132	-0.0503984	0.0126463	0.00028	3.63313	0.00541779	0.00149214	FALSE	No	No	0.0348	No	0.3713	No		Yes	rs60789653	33447162	33140999	33525407	0.0490903
59	20	rs4578918	44721656	44680412	44747947	0.00686093	T	C	NCOA5	3064	intergenic	1.536	3a	5	14	7.522e-06	4.47836	0.0475036	0.0101082	1.2e-05	4.37759	0.00572652	0.00130763	TRUE	No	No	0.0388	Yes	0.1557	No	SCZ (98) ADHD (27)	Yes	rs4578918	44721656	44680412	44747947	0.00726207
60	22	rs80533	41085969	41080566	41404511	0.0212818	A	G	MCHR1	7150	intergenic	0.264	5	5	15	9.886e-05	3.89337	0.0446004	0.0109984	2.7e-05	4.1974	0.00569798	0.00135851	TRUE	No	No	0.0286	Yes	0.3499	No	SCZ (102) DEP (163)	Yes	rs80533	41085969	41080566	41404511	0.0242344
																								0.65	22	42		39		5
DEP & MOOD																												17
locusnum	CHR	LEAD_SNP	LEAD_BP	MinBP	MaxBP	FDR	A1	A2	nearestGene	dist	func	CADD	RDB	minChrState	commonChrState	DEP_PVAL	DEP_Z	DEP_BETA	DEP_SE	MOOD_PVAL	MOOD_Z	MOOD_BETA	MOOD_SE	ConcordEffect	Novel_in_DEP	Novel_in_MOOD	DEP_BETA_REP	DEP_Concordant_rep	DEP_PVAL_REP	DEP_<0.05_rep	Overlapping_traits
1	1	rs35570980	8560932	8431607	8743710	0.0491973	G	A	RERE	0	intronic	2.539	7	5	5	1.157e-05	4.38554	0.0235	0.0054	0.0014	3.19465	0.00373282	0.00116756	TRUE	No	Yes	N/a	N/a	N/a	N/a
2	1	rs11263943	37198130	37147203	37261085	0.0055274	A	G	RP4-614N24.1	40610	intergenic	6.254	7	5	14	2.868e-05	4.1837	0.0211	0.0051	2.6e-05	4.20594	0.00486899	0.0011575	TRUE	No	Yes	0.0246	Yes	0.04773	Yes
3	1	rs10493465	70495253	70492682	70503690	0.0269501	G	A	LRRC7:RP11-181B18.1	0:0	ncRNA_intronic	8.179	6	5	15	0.0004817	3.49073	0.0281	0.008	0.00016	3.77501	0.00696007	0.00184085	TRUE	No	Yes	-0.0009	No	0.9652	No
4	1	rs2613503	72839774	72090849	72959039	0.000402796	C	A	RPL31P12	72261	intergenic	0.311	NA	5	15	1.403e-07	-5.26486	-0.0347	0.0066	1.1e-06	-4.87285	-0.00700068	0.00143651	TRUE	No	No	-0.039	Yes	0.02733	Yes	SCZ (2)
5	1	rs7540134	74077588	73736562	74108328	0.0211751	T	C	RP4-788P17.1	23310	intergenic	7.553	5	5	15	0.0002018	3.71675	0.0186	0.005	0.00037	3.56061	0.0041131	0.00115528	TRUE	No	Yes	-0.0058	No	0.6387	No	SCZ (3)
6	1	rs12080711	80814326	80784642	80871734	0.0446377	G	A	AL606519.1	19152	intergenic	19.17	7	9	15	4.862e-07	5.03168	0.0279	0.0055	0.0012	3.23888	0.00403579	0.00124876	TRUE	No	Yes	0.0216	Yes	0.1597	No
7	1	rs6678690	87950074	87893268	87965485	0.00662812	T	C	RNA5SP52	31017	intergenic	3.754	5	14	15	3.577e-05	4.13323	0.0207	0.005	6.5e-05	3.99388	0.00458213	0.00114743	TRUE	Yes	Yes	0.0057	Yes	0.6478	No	BIP (2)
8	1	rs199933	181747349	181623362	181747349	0.00495062	A	G	CACNA1E	0	intronic	0.747	5	4	15	8.196e-06	4.46	0.026	0.0058	4.2e-05	4.09619	0.00551722	0.00134665	TRUE	No	Yes	0.0117	Yes	0.4208	No
9	1	rs9427672	197754741	197342380	197809723	0.039963	A	G	DENND1B	9914	intergenic	2.463	7	5	15	4.468e-07	-5.04785	-0.0304	0.006	0.001	-3.29053	-0.0044198	0.00134425	TRUE	No	Yes	-0.004	Yes	0.8118	No
10	1	rs12046750	208621995	208592846	208632906	0.0253756	A	G	RP11-565N2.1	158449	intergenic	1.475	5	5	15	0.0004342	3.51837	0.0461	0.0131	0.00016	3.77501	0.0124312	0.0032983	TRUE	Yes	Yes	0.0055	Yes	0.8412	No
11	2	rs12616418	22435519	22430795	22606275	0.00775656	C	T	AC068490.2	0	ncRNA_intronic	4.354	6	9	15	3.522e-05	4.13679	0.0209	0.0051	8.2e-05	3.93848	0.00453955	0.00115233	TRUE	No	Yes	0.022	Yes	0.07567	No	SCZ (7) BIP (8) ADHD (3)
12	2	rs6759398	53078745	53056839	53100572	0.0470052	T	C	AC010967.2	0	ncRNA_intronic	2.152	7	9	15	8.559e-05	3.92818	0.0203	0.0052	0.0013	3.21598	0.00384522	0.00119432	TRUE	Yes	Yes	0.007	Yes	0.5726	No
13	2	rs908730	58135011	57942987	58484172	0.000468056	G	A	VRK2	0	intronic	0.685	NA	1	15	4.001e-07	-5.06891	-0.0265	0.0052	2.5e-07	-5.1577	-0.00603038	0.00116998	TRUE	No	Yes	-0.0185	Yes	0.1448	No	SCZ (12) BIP (9)
14	2	rs60330255	97593614	97593614	98059502	0.0307477	T	C	FAM178B	0	intronic	4.867	4	1	15	6.654e-05	3.98833	0.0354	0.0089	0.00066	3.40568	0.00688857	0.00202255	TRUE	Yes	Yes	0.0403	Yes	0.3108	No
15	2	rs6541958	125293213	125265404	125293803	0.0468847	T	G	CNTNAP5	0	intronic	0.008	6	5	15	0.001182	3.24319	0.0179	0.0055	0.00047	3.4973	0.00436531	0.00124819	TRUE	Yes	Yes	0.0294	Yes	0.02333	Yes
16	2	rs11894791	149554621	149376864	149571354	0.0110976	C	T	EPC2	9490	intergenic	0.661	7	5	15	7.672e-05	3.95442	0.0223	0.0056	0.00014	3.80817	0.00484696	0.00127233	TRUE	Yes	Yes	0.0196	Yes	0.1424	No
17	2	rs11884755	156994957	156991900	157175470	0.0446377	C	A	AC073551.1	104364	intergenic	2.802	6	14	15	3.683e-05	-4.12652	-0.0319	0.0077	0.0012	-3.23888	-0.00589859	0.00181726	TRUE	No	Yes	-0.0344	Yes	0.06208	No
18	3	rs7643748	26712923	26688112	26738788	0.0234041	A	G	LRRC3B	0	intronic	0.119	7	5	15	0.000375	3.55708	0.0267	0.0075	4.6e-05	4.07507	0.00630635	0.00154797	TRUE	Yes	Yes	N/a	N/a	N/a	N/a
19	3	rs1105023	44222351	44222351	44912189	0.0218938	T	G	RP4-555D20.2	58493	intergenic	3.98	6	5	14	0.0003341	3.58732	0.0182	0.0051	0.00022	3.69487	0.00425887	0.00115372	TRUE	No	Yes	0.0269	Yes	0.02899	Yes	BIP (10)
20	3	rs7636868	45373208	45357265	45377695	0.0452463	G	A	LARS2	56789	intergenic	15.86	7	5	14	0.0009184	3.3144	0.018	0.0054	0.0006	3.43161	0.00427525	0.00124536	TRUE	Yes	Yes	0.0355	Yes	0.01304	Yes
21	3	rs6446257	49253492	48480937	49890967	0.00992905	C	T	CCDC36	0	intronic	9.568	6	5	15	8.161e-05	3.93962	0.0223	0.0056	5.3e-06	4.55255	0.00587591	0.00129063	TRUE	No	No	0.0446	Yes	0.003063	Yes	ADHD (6)
22	3	rs112604501	61199460	61133336	61277821	0.0142643	T	C	FHIT	0	intronic	0.649	6	5	15	0.0001558	3.78164	0.0197	0.0052	0.00012	3.84613	0.00454018	0.00118247	TRUE	No	Yes	0.0154	Yes	0.2275	No
23	3	rs77554090	65711935	65711935	65711935	0.0160292	T	C	MAGI1	0	intronic	14.21	7	5	15	0.0001923	3.72892	0.037	0.0099	0.00016	3.77501	0.00821706	0.002176	TRUE	No	Yes	0.008	Yes	0.8254	No
24	3	rs3772901	81726295	81675255	81985189	0.0423965	G	T	GBE1	0	intronic	2.915	NA	1	15	0.000272	3.6406	0.0242	0.0066	0.0011	3.26362	0.0048856	0.0014944	TRUE	Yes	Yes	-0.0075	No	0.678	No
25	3	rs827802	157920543	157829953	158284861	0.00844626	A	C	RSRC1	0	intronic	7.349	NA	5	15	2.862e-08	-5.54968	-0.0283	0.0051	9.3e-05	-3.90816	-0.00451455	0.00115482	TRUE	No	Yes	-0.0279	Yes	0.02903	Yes
26	3	rs13323195	159586299	159492254	159589173	0.032993	T	C	IQCJ-SCHIP1:SCHIP1	0:0	intronic	1.311	6	4	5	0.0006078	3.42811	0.0349	0.0102	0.00049	3.48616	0.0080825	0.00231884	TRUE	Yes	Yes	0.0095	Yes	0.5936	No
27	3	rs7616010	193326651	193290969	193422395	0.0229285	A	G	OPA1	0	intronic	0.784	7	5	5	0.0003272	3.59276	0.0185	0.0051	0.00042	3.52719	0.00404529	0.00114765	TRUE	Yes	Yes	0.0123	Yes	0.3202	No
28	4	rs1076017	10133496	10032516	10413822	0.0131311	A	C	RP11-480G3.1	11494	intergenic	0.446	NA	5	15	6.414e-05	-3.99704	-0.0233	0.0058	0.00018	-3.74555	-0.0049559	0.00132146	TRUE	No	Yes	-0.0123	Yes	0.3886	No
29	4	rs6448098	21865848	21785364	21878792	0.0441003	T	C	KCNIP4	0	intronic	1.64	6	5	15	0.001159	-3.24878	-0.0165	0.0051	5e-05	-4.05563	-0.00475324	0.00117172	TRUE	Yes	Yes	-0.0208	Yes	0.09361	No
30	4	rs12651479	28789317	28789317	28794178	0.0498009	C	T	MESTP3	35548	intergenic	2.039	5	9	15	0.001437	3.18711	0.0166	0.0052	3.5e-05	4.13823	0.00500123	0.00120779	TRUE	Yes	Yes	-0.0152	No	0.2353	No
31	4	rs16854051	42123892	41882601	42184374	0.0126553	T	C	BEND4	0	intronic	0.06	7	4	15	1.125e-08	-5.71072	-0.0353	0.0062	0.00017	-3.75987	-0.00534731	0.00142469	TRUE	No	Yes	-0.018	Yes	0.2537	No
32	4	rs17627147	112805191	112717249	112905080	0.041801	C	T	RP11-269F21.3	0	ncRNA_intronic	19.76	5	7	15	0.001051	3.27651	0.0439	0.0134	7.3e-05	3.96629	0.0125324	0.00315921	TRUE	Yes	Yes	-0.0356	No	0.5535	No
33	4	rs77087420	123122856	123052343	123558330	0.000252228	G	A	KIAA1109	0	intronic	4.579	7	4	4	1.509e-07	-5.25146	-0.0608	0.0116	3.6e-08	-5.50943	-0.013746	0.00249461	TRUE	No	No	-0.091	Yes	0.001435	Yes	SCZ (24) BIP (16)
34	4	rs115352107	168281651	168251992	168295096	0.0424625	A	G	RN7SL776P	39996	intergenic	0.679	6	15	15	0.001081	-3.26855	-0.035	0.0107	0.00012	-3.84613	-0.00856953	0.00223285	TRUE	Yes	Yes	-0.0319	Yes	0.4926	No
35	4	rs72704544	176853286	176840816	176904037	0.0319217	G	A	GPM6A	0	intronic	2.98	6	5	15	0.0006509	3.40947	0.0214	0.0063	0.00022	3.69487	0.00522169	0.00141378	TRUE	Yes	Yes	N/a	N/a	N/a	N/a	SCZ (26)
36	5	rs12517438	30842054	30813302	30843788	0.0286491	T	G	RPL19P11	211617	intergenic	3.013	7	5	15	0.0005388	-3.46069	-0.0173	0.005	1e-05	-4.41717	-0.0050801	0.0011506	TRUE	Yes	Yes	-0.0148	Yes	0.2296	No
37	5	rs4482854	50340947	50182696	50364681	0.0131311	A	G	RNU6-480P	10239	intergenic	4.144	7	14	15	0.0001035	3.88224	0.022	0.0057	0.00018	3.74555	0.00479402	0.00128218	TRUE	Yes	Yes	0.0078	Yes	0.5435	No
38	5	rs13165221	93096539	92788278	93537741	0.0116135	T	C	FAM172A	0	intronic	1.084	7	5	15	2.566e-05	-4.20891	-0.0257	0.0061	0.00015	-3.79107	-0.0052335	0.00137938	TRUE	No	Yes	0.0097	No	0.6704	No	ADHD (11)
39	5	rs77960	103964585	103671867	104082179	0.000571354	A	G	RP11-6N13.1	0	ncRNA_intronic	0.254	NA	9	15	6.652e-08	5.40033	0.0287	0.0053	1.8e-06	4.77467	0.00582212	0.00121943	TRUE	No	No	0.0358	Yes	0.008428	Yes	SCZ (28) BIP (19) ADHD (12)
40	5	rs73782560	124317655	124203948	124318520	0.0347596	G	A	RP11-257I8.2	54868	intergenic	9.811	2b	5	15	0.0002462	-3.66618	-0.0193	0.0053	0.0008	-3.35279	-0.00390462	0.00116449	TRUE	No	Yes	0.001	No	0.9386	No
41	5	rs248574	144203498	143999455	144343785	0.0446377	A	G	CTC-342P15.1	177917	intergenic	2.413	NA	15	15	0.0001356	3.81606	0.0253	0.0066	0.0012	3.23888	0.0052747	0.00163363	TRUE	Yes	Yes	-0.0109	No	0.4885	No
42	5	rs12653672	153156737	153081152	153329682	0.021542	T	C	GRIA1	0	intronic	1.086	5	5	15	5.737e-05	-4.02338	-0.0442	0.011	0.00038	-3.5536	-0.00811454	0.00228436	TRUE	No	Yes	-0.0214	Yes	0.3487	No
43	5	rs36029837	157591312	157589347	157708874	0.0218993	T	C	CTC-436K13.5	9296	intergenic	21.8	2b	5	15	0.0003139	-3.60355	-0.0209	0.0058	0.00039	-3.54676	-0.00470821	0.00132672	TRUE	Yes	Yes	0.0007	No	0.9593	No
44	5	rs10045971	164530809	164467717	164678946	0.00615612	T	C	CTC-340A15.2	0	ncRNA_intronic	1.743	6	9	15	2.063e-09	-5.99277	-0.0302	0.005	5.8e-05	-4.0208	-0.00461767	0.00114874	TRUE	No	Yes	-0.0317	Yes	0.01204	Yes
45	5	rs1549212	166996722	166985224	167055936	0.00212608	C	T	TENM2	0	intronic	2.283	6	5	15	1.529e-07	5.24903	0.0271	0.0052	1.2e-05	4.37759	0.0051717	0.00118369	TRUE	No	Yes	0.0057	Yes	0.6571	No
46	5	rs78503442	170020673	169993157	170020673	0.0304598	T	C	KCNIP1	0	intronic	15.86	5	5	15	0.0003729	-3.55856	-0.061	0.0171	0.00065	-3.40984	-0.0109473	0.0032087	TRUE	Yes	Yes	-0.0313	Yes	0.6232	No
47	6	rs115938232	29725013	26342749	32508305	0.00208053	G	A	XXbac-BPG170G13.32	5028	intergenic	7.232	6	5	14	5.082e-06	4.56137	0.048	0.0105	4.7e-06	4.57775	0.011138	0.00243321	TRUE	No	Yes	0.0706	Yes	0.08126	No	SCZ (36) BIP (24)
48	6	rs1480380	32913246	32900383	32963948	0.0363483	T	C	XXbac-BPG181M17.5	0	intronic	7.556	1d	2	15	0.0003327	-3.58841	-0.0567	0.0158	0.00086	-3.33272	-0.00622064	0.00186681	TRUE	No	Yes	-0.0009	Yes	0.9703	No
49	6	rs9296097	33660143	33611525	33780292	0.0126494	A	G	ITPR3	0	intronic	10.66	2b	3	6	0.0001256	3.83493	0.0239	0.0062	2.9e-05	4.18118	0.00605001	0.00144821	TRUE	Yes	Yes	0.0119	Yes	0.5078	No
50	6	rs7749459	64722795	64616587	64753874	0.0293228	A	C	EYS	0	intronic	2.851	5	1	15	0.0005614	-3.44961	-0.0187	0.0054	0.00027	-3.6425	-0.00453229	0.00124266	TRUE	Yes	Yes	-0.0276	Yes	0.05029	No
51	6	rs7769142	101460299	100890654	101709858	0.00429777	C	A	snoU13	55159	intergenic	1.881	6	5	15	1.833e-05	-4.28432	-0.0214	0.005	3.4e-05	-4.14487	-0.00476316	0.00114881	TRUE	No	Yes	-0.0103	Yes	0.4038	No
52	6	rs13203645	105382137	105347985	105475254	0.0391854	C	T	LINC00577	2031	intergenic	3.851	2b	5	14	6.825e-06	4.49907	0.0225	0.005	0.00097	3.29909	0.00378214	0.00114609	TRUE	No	Yes	-0.0082	No	0.5084	No
53	6	rs10447419	130550063	130544509	130772152	0.00550855	A	C	SAMD3	0	intronic	0.943	6	5	15	2.85e-05	-4.18513	-0.0244	0.0058	4.9e-05	-4.06035	-0.00545278	0.00134337	TRUE	Yes	Yes	-0.0037	Yes	0.7843	No	SCZ (40)
54	6	rs1396898	142990718	142868502	143009841	0.010685	G	A	RP11-440G9.1	31691	intergenic	5.827	NA	9	15	9.306e-05	3.90801	0.0195	0.005	2.1e-05	4.25398	0.00491295	0.00115582	TRUE	No	No	0.002	Yes	0.8706	No
55	6	rs725616	147950422	147946018	147987135	0.0273104	T	C	SAMD5	0	intronic	0.003	7	5	15	0.0003412	3.58183	0.0185	0.0052	0.00055	3.45514	0.00411846	0.00119202	TRUE	No	Yes	0.0123	Yes	0.3263	No
56	6	rs79082100	152087318	152008442	152112424	0.0456373	T	C	ESR1	0	intronic	2.772	6	5	15	0.001233	3.23113	0.0504	0.0156	0.0002	3.71902	0.0125402	0.00337089	TRUE	Yes	Yes	0.0505	Yes	0.1798	No
57	7	rs3823624	2110346	1860733	2246454	0.00321134	C	T	MAD1L1	0	intronic	3.751	5	4	5	1.096e-05	-4.39731	-0.0276	0.0063	1.7e-07	-5.22947	-0.00780308	0.00149242	TRUE	No	No	-0.0142	Yes	0.3008	No	SCZ (41) BIP (26) ADHD (15)
58	7	rs6463652	7231765	7194690	7296520	0.03492	C	T	C1GALT1	0	intronic	5.151	6	4	5	0.0005254	-3.46746	-0.0178	0.0051	0.00067	-3.40157	-0.00399267	0.00117316	TRUE	Yes	Yes	N/a	N/a	N/a	N/a
59	7	rs10950398	12264871	12215562	12545109	0.00140409	A	G	TMEM106B	0	intronic	2.589	6	4	5	2.549e-06	4.70417	0.0242	0.0052	4.1e-06	4.60625	0.00533228	0.00115722	TRUE	No	Yes	0.0198	Yes	0.1208	No
60	7	rs2237307	24757660	24526740	24832308	0.0150261	A	G	DFNA5	0	intronic	9.543	4	2	5	5.139e-05	4.04921	0.021	0.0052	0.00022	3.69487	0.00438644	0.00118894	TRUE	No	Yes	0.0173	Yes	0.172	No	SCZ (43)
61	7	rs10225094	50134357	50096902	50186342	0.023679	T	C	ZPBP	0	intronic	3.999	7	14	15	0.0001646	3.76794	0.0231	0.0061	0.00044	3.51485	0.00513245	0.00145979	TRUE	Yes	Yes	-0.0038	No	0.7986	No
62	7	rs1404747	70561656	70521776	70606770	0.0291751	C	T	WBSCR17	35498	intergenic	6.52	5	7	15	0.0005567	3.45188	0.0178	0.0051	0.00037	3.56061	0.00417172	0.00117104	TRUE	Yes	Yes	-0.0233	No	0.06358	No
63	7	rs656925	73554614	73554614	73554614	0.038323	T	C	LIMK1	17758	intergenic	1.364	7	5	15	0.0007603	3.36686	0.024	0.0071	0.00052	3.47024	0.00560115	0.00161433	TRUE	Yes	Yes	-0.0016	No	0.9333	No
64	7	rs13438494	82388714	82386297	82557937	0.00377952	T	G	PCLO	0	intronic	9.24	6	5	15	1.461e-05	-4.33449	-0.0218	0.005	7.4e-06	-4.48185	-0.00520405	0.00116081	TRUE	No	Yes	-0.0302	Yes	0.01426	Yes	SCZ (44) BIP (28)
65	7	rs10225195	109167243	109099919	109229384	0.0191894	C	T	AC073071.1	0	ncRNA_intronic	6.019	7	15	15	0.000145	3.79948	0.019	0.005	0.00032	3.59855	0.00412494	0.00114522	TRUE	No	Yes	0.0163	Yes	0.1891	No
66	7	rs10233018	117523709	117494837	117593308	0.00548633	A	G	AC007568.1	0	ncRNA_exonic	8.432	7	5	15	2.404e-05	-4.22363	-0.0211	0.005	4.9e-05	-4.06035	-0.00465078	0.00114527	TRUE	No	Yes	0.0041	No	0.7424	No
67	7	rs4368897	146683899	146683899	146683899	0.0335953	T	C	CNTNAP2	0	intronic	0.257	6	9	15	0.0005516	3.45436	0.0253	0.0073	0.00058	3.4408	0.00581597	0.00168926	TRUE	Yes	Yes	0.0128	Yes	0.508	No
68	8	rs144389380	6511989	6509555	6534659	0.0382485	C	T	CTD-2541M15.1	0	ncRNA_intronic	4.305	7	5	15	0.0008998	-3.32012	-0.0173	0.0052	9.3e-05	-3.90816	-0.0045265	0.00115839	TRUE	Yes	Yes	-0.0105	Yes	0.3915	No
69	8	rs73190080	8711498	8644080	8731238	0.0397064	T	C	MFHAS1	0	intronic	5.658	6	5	5	0.0002583	3.65389	0.0267	0.0073	0.00099	3.29335	0.00565351	0.0017163	TRUE	Yes	No	0.0304	Yes	0.09358	No
70	8	rs4260896	10207464	10121605	10435915	0.0103847	G	A	MSRA	0	intronic	1.961	5	5	15	8.868e-05	3.91964	0.0207	0.0053	5.8e-07	4.99776	0.00611176	0.00122281	TRUE	Yes	No	-0.0016	No	0.8998	No	SCZ (49) BIP (31)
71	8	rs6468263	34370480	34325172	34684107	0.0247895	C	T	RP1-84O15.2	166230	intergenic	1.617	7	9	15	0.0004169	-3.52915	-0.0203	0.0057	0.00017	-3.75987	-0.00487068	0.00129687	TRUE	Yes	Yes	-0.0171	Yes	0.2359	No
72	8	rs7000463	40377004	40288573	40387466	0.0161969	T	C	RP11-301G7.1	79	downstream	0.217	7	7	15	0.0001957	3.7245	0.0197	0.0053	0.00015	3.79107	0.00460887	0.00121614	TRUE	Yes	Yes	0.0162	Yes	0.2358	No
73	8	rs7007297	52577588	52526590	52811758	0.0470052	A	G	PXDNL	0	intronic	0.104	5	5	15	5.706e-07	5.00091	0.0276	0.0055	0.0013	3.21598	0.00409066	0.00126872	TRUE	No	Yes	0.0183	Yes	0.17	No
74	8	rs674489	61589417	61289742	61589417	0.00385365	A	G	CHD7	1919	intergenic	5.627	5	5	15	3.765e-06	-4.62395	-0.0244	0.0053	2.9e-05	-4.18118	-0.00489892	0.00117058	TRUE	Yes	Yes	-0.0297	Yes	0.01644	Yes	SCZ (52)
75	8	rs35869844	65055679	64962060	65240779	0.0357206	A	G	RP11-32K4.1	0	ncRNA_intronic	2.027	7	5	15	0.0007946	3.35467	0.0255	0.0076	8.1e-05	3.94142	0.00653711	0.00165853	TRUE	Yes	Yes	0.0234	Yes	0.1826	No
76	8	rs7837935	65562019	65500967	65745896	0.0064995	T	G	CYP7B1	0	intronic	1.596	7	9	15	3.833e-05	-4.11732	-0.0292	0.0071	3e-06	-4.67082	-0.00730776	0.00156517	TRUE	No	Yes	-0.0055	Yes	0.7723	No
77	8	rs35177552	94417131	94396331	94501471	0.0491973	C	A	LINC00535	0	ncRNA_intronic	14.15	3a	2	15	9.417e-05	-3.90514	-0.021	0.0054	0.0014	-3.19465	-0.00390032	0.00122234	TRUE	Yes	Yes	0.0045	No	0.7318	No
78	8	rs7816150	106132079	106127130	106171834	0.0126148	T	G	RP11-127H5.1	0	intronic	4.49	2b	14	15	0.000125	-3.83611	-0.0217	0.0056	2.5e-05	-4.2148	-0.0053553	0.00126961	TRUE	Yes	Yes	-0.0377	Yes	0.01082	Yes
79	8	rs7838587	115797530	115759747	115857078	0.0233081	A	G	RP11-192P9.1	6351	intergenic	1.821	7	7	15	0.0003115	3.60554	0.018	0.005	0.00043	3.52095	0.0040384	0.00114782	TRUE	Yes	Yes	0.0129	Yes	0.2953	No
80	9	rs62521758	4148415	4119707	4148531	0.0414631	T	C	GLIS3	0	intronic	2.714	6	2	15	0.001036	-3.28056	-0.0176	0.0054	7.2e-05	-3.96958	-0.00481183	0.0012119	TRUE	Yes	Yes	-0.0042	Yes	0.7677	No
81	9	rs76388890	5994609	5994609	6030387	0.046377	C	T	KIAA2026	0	intronic	3.732	4	5	5	0.001267	3.22335	0.0198	0.0061	0.00025	-3.66226	-0.00494204	0.00134883	FALSE	Yes	Yes	0.016	Yes	0.2662	No
82	9	rs10959913	11544964	11104055	11810796	0.000242222	G	T	RP11-23D5.1	268649	intergenic	1.098	5	5	15	1.416e-07	-5.26316	-0.0314	0.006	1.9e-08	-5.62087	-0.00753136	0.00133881	TRUE	No	No	-0.0128	Yes	0.4027	No	BIP (34)
83	9	rs13296658	14659970	14639666	14688114	0.0122593	C	A	ZDHHC21	0	intronic	6.077	5	4	5	0.000119	3.84818	0.0201	0.0052	0.00015	3.79107	0.0044388	0.00117009	TRUE	Yes	Yes	0.0079	Yes	0.5232	No
84	9	rs2632544	17042893	17004247	17110944	0.0426318	G	A	RP11-132E11.2	6023	intergenic	3.145	6	7	15	0.0007541	-3.36911	-0.0169	0.005	0.00067	-3.40157	-0.00391442	0.00115013	TRUE	No	Yes	-0.0122	Yes	0.3268	No
85	9	rs3793577	23737627	23720380	23741776	0.00257427	A	G	ELAVL2	0	intronic	19.76	5	5	15	7.385e-06	-4.48228	-0.0224	0.005	8.3e-06	-4.4573	-0.00516783	0.00115926	TRUE	No	Yes	-0.016	Yes	0.1971	No
86	9	rs72723441	29178487	29174711	29197777	0.0211111	C	T	RP11-373A6.1	75585	intergenic	0.185	7	5	15	0.000313	3.6043	0.0182	0.005	2e-05	4.26489	0.00493139	0.00115736	TRUE	Yes	Yes	-0.0123	No	0.3274	No	SCZ (56)
87	9	rs9407059	37021165	36999369	37379492	0.0145669	G	T	PAX5	0	intronic	9.206	6	3	13	1.684e-06	4.78806	0.0248	0.0052	0.00021	3.70667	0.00439138	0.00118472	TRUE	No	Yes	0.0203	Yes	0.1009	No	SCZ (57)
88	9	rs1394869	76343914	76262425	76363887	0.0224681	T	G	RNA5SP286	21973	intergenic	1.336	7	5	15	0.0003491	-3.57584	-0.0255	0.0071	0.00032	-3.59855	-0.00581764	0.00161783	TRUE	Yes	Yes	0.018	No	0.3014	No
89	9	rs10992790	96341357	96181075	96484560	0.00673918	T	C	PHF2	0	intronic	1.35	5	2	7	4.092e-05	-4.10222	-0.0219	0.0053	2.5e-05	-4.2148	-0.00510193	0.00121162	TRUE	No	Yes	-0.0238	Yes	0.06132	No	SCZ (58)
90	9	rs28377268	98225056	97429160	98314415	0.0181128	T	G	PTCH1	0	intronic	18.2	2a	1	2	0.0002383	3.67452	0.0296	0.0081	0.00023	3.68356	0.00682073	0.00185189	TRUE	No	Yes	0.0321	Yes	0.101	No
91	9	rs13284474	119622710	119619937	119634436	0.0040228	T	C	ASTN2	0	intronic	0.24	5	5	15	1.629e-05	-4.31048	-0.0217	0.005	9.6e-06	-4.42599	-0.00510909	0.00115414	TRUE	Yes	Yes	0.0125	No	0.3226	No
92	9	rs2770146	120473338	120444525	120535345	0.00683238	C	T	TLR4	0	intronic	2.318	NA	4	15	1.656e-05	4.30684	0.0234	0.0054	6.8e-05	3.98318	0.00499104	0.00125263	TRUE	No	Yes	0.0183	Yes	0.2013	No
93	9	rs1360693	122667930	122628952	122676328	0.00179624	A	G	RP11-360A18.2	29400	intergenic	4.455	NA	5	15	3.925e-06	-4.61531	-0.0237	0.0051	1.5e-08	-5.66156	-0.00661645	0.00116968	TRUE	No	No	-0.0349	Yes	0.006064	Yes
94	10	rs75056746	4582829	4582829	4582829	0.0371849	G	A	RNU6-163P	25579	intergenic	0.581	6	5	15	0.0007909	3.35596	0.0781	0.0233	0.00046	-3.50303	-0.0115748	0.00330573	FALSE	Yes	Yes	0.0149	Yes	0.7923	No
95	10	rs7085778	10193805	10190692	10232427	0.0315893	A	G	TCEB1P3	22387	intergenic	1.303	7	5	15	0.0006387	3.41462	0.0221	0.0065	0.00011	3.8674	0.0058916	0.00152228	TRUE	Yes	Yes	0.0362	Yes	0.05226	No
96	10	rs12359387	58781082	58656152	58806290	0.0467606	T	G	MIR3924	283156	intergenic	6.488	6	5	15	0.001285	-3.21931	-0.0177	0.0055	5.8e-05	-4.0208	-0.00502331	0.00124987	TRUE	Yes	Yes	-0.0026	Yes	0.8592	No
97	10	rs11596214	106453832	106405854	106830537	0.00018089	A	G	SORCS3	0	intronic	3.038	7	5	15	9.145e-08	-5.34294	-0.0275	0.0051	5.9e-10	-6.19308	-0.00728884	0.00117687	TRUE	No	No	-0.0291	Yes	0.01815	Yes	SCZ (59) BIP (37) ADHD (17)
98	10	rs111276685	114962343	114937833	115014765	0.0266818	T	C	TCF7L2	34905	intergenic	6.411	7	8	15	0.000284	3.62947	0.0618	0.017	0.00053	3.46512	0.0137045	0.00395483	TRUE	Yes	Yes	-0.0047	No	0.8958	No
99	10	rs12571175	127771554	127506789	127777044	0.00951024	G	T	ADAM12	0	intronic	8.775	7	4	15	7.549e-05	3.95828	0.0234	0.0059	8.9e-06	4.44231	0.0059367	0.00133651	TRUE	Yes	Yes	0.0019	Yes	0.8878	No
100	11	rs16928966	2998176	2945945	3106115	0.022643	T	C	NAP1L4	0	intronic	5.567	4	3	4	0.0003538	3.57234	0.0217	0.0061	0.00032	3.59855	0.00509166	0.00141445	TRUE	Yes	Yes	-0.0064	No	0.6241	No
101	11	rs61877584	3757018	3728851	3816708	0.0418318	C	T	NUP98	0	intronic	2.549	5	4	4	0.000891	3.32286	0.0321	0.0096	0.00052	3.47024	0.00843708	0.00243181	TRUE	Yes	Yes	N/a	N/a	N/a	N/a
102	11	rs16932966	16382882	16318535	16382882	0.0157047	A	G	SOX6	0	intronic	10.79	7	5	15	0.000185	3.73867	0.0211	0.0056	3.1e-10	6.29369	0.0082946	0.00131783	TRUE	No	No	0.0136	Yes	0.3777	No
103	11	rs11025427	20208528	20208528	20208528	0.0350325	A	G	DBX1	26368	intergenic	0.273	7	5	14	0.0001464	-3.7971	-0.0617	0.0163	0.00081	-3.34935	-0.0101723	0.00303848	TRUE	Yes	Yes	0.0208	No	0.5432	No
104	11	rs324300	29674831	29532010	29815346	0.000571354	A	G	HNRNPRP2	15601	intergenic	0.906	NA	9	15	5.547e-07	5.00636	0.0259	0.0052	1.8e-06	4.77467	0.00564407	0.00118331	TRUE	Yes	Yes	0.0259	Yes	0.03879	Yes
105	11	rs3026401	31807524	31807524	31856654	0.0222475	C	T	PAX6	0	UTR3	7.915	NA	5	15	4.643e-07	5.04051	0.0306	0.0061	0.0004	3.54008	0.00499143	0.00140935	TRUE	No	Yes	-0.0156	No	0.2656	No
106	11	rs112181005	47010491	46708196	51438422	0.00411421	A	G	C11orf49	0	intronic	7.897	6	4	5	1.697e-05	-4.30143	-0.0339	0.0079	1.4e-06	-4.825	-0.00788787	0.00163357	TRUE	Yes	No	-0.0375	Yes	0.0181	Yes
107	11	rs58779949	64007159	63875007	64039175	0.0327483	A	C	VEGFB	899	downstream	1.658	6	3	5	0.0002545	-3.65769	-0.0251	0.0069	0.00073	-3.37806	-0.00502489	0.00148674	TRUE	Yes	Yes	-0.0241	Yes	0.1768	No
108	11	rs10898417	85547503	85529533	85620823	0.0411663	G	A	AP000974.1	16096	intergenic	0.385	7	5	15	0.001023	-3.28412	-0.0183	0.0056	0.00012	-3.84613	-0.00492621	0.0012833	TRUE	Yes	Yes	-0.0138	Yes	0.2666	No
109	11	rs10741298	88740608	88188047	89055293	0.00310445	A	G	GRM5	0	intronic	1.716	5	15	15	9.595e-06	4.4261	0.0224	0.0051	2.1e-05	4.25398	0.00491637	0.00115575	TRUE	No	Yes	-0.0062	No	0.6154	No	BIP (40)
110	11	rs2512848	98554611	98554611	98572035	0.043917	G	T	RP11-115E19.1	145	downstream	2.771	6	9	15	0.00115	3.251	0.0188	0.0058	4.1e-06	4.60625	0.00585745	0.00127096	TRUE	Yes	Yes	0.0079	Yes	0.5601	No
111	11	rs1504721	99268617	99268617	99291165	0.0321362	C	A	CNTN5	0	intronic	0.719	7	9	15	0.0004864	3.48814	0.0178	0.0051	0.00061	3.42713	0.00402171	0.00117348	TRUE	Yes	Yes	0	No	0.9974	No
112	11	rs2734833	113292920	113166310	113692660	0.00145573	G	A	DRD2	0	intronic	0.122	NA	5	15	2.718e-06	4.69105	0.024	0.0051	9.6e-08	5.33414	0.00626244	0.00117415	TRUE	No	No	0.0298	Yes	0.01552	Yes	SCZ (63) BIP (42)
113	11	rs4938234	116087923	116073347	116101279	0.0377334	C	T	snoU13	103137	intergenic	9.521	4	5	15	0.0004626	-3.50153	-0.0205	0.0059	0.00086	3.33272	0.00454541	0.00136371	FALSE	Yes	Yes	0.0078	No	0.6044	No
114	11	rs1944839	126998526	126953236	126998526	0.0304598	T	C	CTD-2234N14.2	0	ncRNA_intronic	0.2	6	5	15	7.871e-05	-3.94829	-0.0214	0.0054	0.00065	-3.40984	-0.00422174	0.00123808	TRUE	Yes	Yes	0.0039	No	0.765	No
115	12	rs2239063	2511831	2465364	2523772	0.0158852	C	A	CACNA1C	0	intronic	0.744	3a	5	15	0.0001389	-3.81012	-0.0214	0.0056	0.00024	-3.6727	-0.0046639	0.00126963	TRUE	No	Yes	-0.0239	Yes	0.07248	No	SCZ (66) BIP (44)
116	12	rs2728827	22476044	22438424	22482438	0.0362634	A	G	ST8SIA1	0	intronic	1.134	7	5	15	0.0008161	3.34728	0.0168	0.005	3.9e-05	4.11333	0.00470859	0.00114507	TRUE	Yes	Yes	-0.0066	No	0.5982	No
117	12	rs11612160	22890038	22873081	22891044	0.0373476	G	A	RP11-114G22.1	0	ncRNA_intronic	13.79	6	4	15	0.0008608	3.33247	0.0173	0.0052	2.2e-05	4.24356	0.00507993	0.00119616	TRUE	Yes	Yes	-0.0096	No	0.4708	No
118	12	rs2971158	23997513	23987925	24077866	0.018892	T	C	SOX5	0	intronic	3.857	7	4	15	0.0002571	-3.65508	-0.02	0.0055	0.00011	-3.8674	-0.00477776	0.00123789	TRUE	No	Yes	-0.0134	Yes	0.3051	No
119	12	rs111694261	52395085	52343480	52395834	0.0272555	C	T	ACVR1B	4222	intergenic	0.347	7	4	5	0.0004915	3.48535	0.0481	0.0138	5.1e-05	4.051	0.00649799	0.00160319	TRUE	Yes	Yes	N/a	N/a	N/a	N/a
120	12	rs10877893	63018656	62890853	63029853	0.0443042	G	A	RP11-631N16.2	10800	intergenic	2.49	6	5	15	0.0006311	3.41788	0.018	0.0053	0.00091	3.31697	0.00402681	0.00121395	TRUE	Yes	Yes	-0.0023	No	0.8523	No
121	12	rs11179898	74462985	74127563	74550782	0.0163069	G	A	RP11-711C17.2	23376	intergenic	1.156	6	9	15	0.0001046	-3.87967	-0.0196	0.005	0.00025	-3.66226	-0.00426199	0.00116536	TRUE	Yes	Yes	-0.0102	Yes	0.4134	No
122	12	rs11836042	85259384	85235777	85339004	0.0342432	C	T	SLC6A15	0	intronic	5.802	7	4	15	0.0007389	3.37472	0.0191	0.0057	4.6e-05	4.07507	0.00523556	0.00128439	TRUE	No	Yes	0.0163	Yes	0.3297	No
123	12	rs2406160	86893010	86574359	86893859	0.0466121	A	C	MGAT4C	0	intronic	0.119	7	15	15	0.001278	3.22087	0.018	0.0056	0.00021	3.70667	0.00473593	0.00127609	TRUE	Yes	Yes	-0.0078	No	0.5889	No
124	12	rs1961982	103612733	103594062	103622567	0.0446377	A	G	C12orf42	18635	intergenic	5.272	NA	5	15	0.0001545	-3.78372	-0.02	0.0053	0.0012	-3.23888	-0.00387506	0.00119643	TRUE	Yes	Yes	-0.029	Yes	0.03359	Yes
125	12	rs3825393	109883374	109840940	110042348	0.00854186	T	C	MYO1H:RP11-256L11.3	0:0	exonic	15.21	NA	4	5	6.236e-05	-4.0037	-0.021	0.0052	7.6e-05	-3.95668	-0.00470023	0.00118824	TRUE	Yes	Yes	-0.0075	Yes	0.5449	No
126	13	rs11841876	69581085	69569329	69583055	0.0203238	T	C	ZDHHC20P4	20888	intergenic	5.942	6	9	15	0.0002919	-3.62238	-0.0185	0.0051	4.9e-05	-4.06035	-0.00470667	0.00115968	TRUE	Yes	Yes	-0.0107	Yes	0.3866	No	BIP (45)
127	13	rs7318578	92005469	91982587	92024715	0.0470052	C	A	MIR17HG	0	ncRNA_intronic	1.227	3a	3	5	7.081e-05	3.97355	0.0214	0.0054	0.0013	3.21598	0.00402209	0.00125068	TRUE	Yes	Yes	0.0167	Yes	0.1815	No
128	13	rs4772087	99115041	99090837	99241507	0.000492847	T	C	STK24	0	intronic	0.585	5	4	4	4.36e-07	5.05253	0.0262	0.0052	1.3e-07	5.27885	0.00625081	0.00118311	TRUE	No	No	0.0213	Yes	0.08879	No
129	14	rs17424854	30696098	30691706	30767400	0.0477579	C	T	CTD-2251F13.1	0	ncRNA_intronic	3.574	7	5	15	0.001333	-3.20878	-0.017	0.0053	0.00024	-3.6727	-0.00442056	0.00120264	TRUE	Yes	Yes	-0.0143	Yes	0.2757	No
130	14	rs10130224	49397286	49349224	49410118	0.0361555	C	A	SNORD112	13363	intergenic	1.774	7	9	15	0.0004397	-3.51503	-0.018	0.0051	0.00083	-3.34259	-0.00389341	0.00116451	TRUE	Yes	Yes	-0.0216	Yes	0.08001	No
131	14	rs12895366	56159551	55998651	56204701	0.0318571	G	T	KTN1	0	intronic	1.103	6	5	5	6.493e-05	3.99414	0.0206	0.0052	0.0007	3.38958	0.00401847	0.00118573	TRUE	Yes	Yes	0.0107	Yes	0.3976	No
132	14	rs67031627	57292728	57269825	57292728	0.00850918	C	T	OTX2-AS1:RP11-1085N6.5	0:0	ncRNA_intronic	0.92	5	13	14	4.967e-05	-4.05717	-0.0217	0.0053	9.4e-05	-3.90558	-0.00479377	0.00122742	TRUE	Yes	Yes	-0.0273	Yes	0.03509	Yes
133	14	rs2190864	72416219	72387640	72464832	0.00562537	T	C	RGS6	0	intronic	1.078	NA	4	15	1.282e-05	4.36316	0.0221	0.0051	5.1e-05	4.051	0.00471051	0.00116344	TRUE	No	Yes	0.0019	Yes	0.8754	No	SCZ (78)
134	14	rs17782683	75167706	75056894	75397764	0.000615623	A	G	AREL1:AC007956.1	0:0	intronic	3.565	7	4	5	5.48e-07	-5.0087	-0.0251	0.005	2e-06	-4.75342	-0.00544099	0.00114477	TRUE	No	No	-0.0136	Yes	0.2678	No	SCZ (79)
135	15	rs12592821	66309124	66291504	66311045	0.0328991	A	G	MEGF11	0	intronic	5.655	6	5	14	0.0005868	-3.43764	-0.0232	0.0067	0.00051	3.47545	0.0055761	0.00160436	FALSE	Yes	Yes	-0.0198	Yes	0.2004	No
136	15	rs7170398	78067633	78055692	78163265	0.00306338	T	C	LINGO1	0	intronic	12.43	5	1	15	1.006e-05	4.41588	0.0229	0.0052	1.4e-05	4.34386	0.00510995	0.00117738	TRUE	No	Yes	0.0073	Yes	0.5566	No
137	15	rs16976564	86923853	86878073	86948815	0.0164907	T	C	AGBL1	0	intronic	1.657	5	5	15	0.0002017	-3.71688	-0.0206	0.0056	2.6e-05	-4.20594	-0.00533219	0.00126666	TRUE	No	Yes	-0.006	Yes	0.6703	No
138	15	rs6224	91423543	91412850	91429042	0.044327	T	G	FURIN	0	intronic	0.295	4	4	4	0.000883	-3.32537	-0.0168	0.0051	0.0006	-3.43161	-0.00394999	0.00115038	TRUE	Yes	Yes	-0.0117	Yes	0.3518	No
139	16	rs10852673	6324967	6292007	6345984	0.0121507	G	A	RP11-420N3.2:RBFOX1	0:0	ncRNA_intronic	0.427	7	5	15	2.674e-06	4.69439	0.0259	0.0055	0.00016	3.77501	0.0048928	0.00129767	TRUE	No	Yes	0.0085	Yes	0.5223	No	BIP (53)
140	16	rs7186756	13098508	13021889	13118299	0.0204108	A	G	SHISA9	0	intronic	0.372	7	5	15	9.399e-05	3.9056	0.021	0.0054	0.00035	3.57517	0.00442232	0.00123631	TRUE	No	Yes	0.0086	Yes	0.4908	No
141	16	rs2015573	17950045	17886842	18050926	0.0230721	A	C	CTD-3229J4.1	29281	intergenic	5.216	NA	5	15	0.0003656	-3.56375	-0.019	0.0053	0.00038	-3.5536	-0.00425569	0.00119732	TRUE	Yes	Yes	-0.0025	Yes	0.8476	No
142	16	rs4785307	49494029	49450047	49494881	0.0491973	A	G	RP11-189E14.3	2848	intergenic	1.673	5	5	14	0.0001365	3.81443	0.0198	0.0052	0.0014	3.19465	0.00375306	0.00117398	TRUE	Yes	Yes	0.0068	Yes	0.5825	No
143	16	rs8054155	52218152	52218152	52218152	0.0280373	G	A	RP11-142G1.3	13771	intergenic	11.58	6	5	15	0.0005175	-3.47153	-0.0175	0.005	0.00019	-3.73195	-0.00432212	0.00115905	TRUE	Yes	Yes	0.0023	No	0.8552	No
144	16	rs318199	64240955	64240955	64296325	0.0196015	G	A	AC012322.1	35556	intergenic	16.01	NA	7	15	3.65e-05	4.12859	0.0218	0.0053	0.00033	3.59053	0.00430463	0.00119763	TRUE	Yes	Yes	0.008	Yes	0.5211	No	SCZ (88)
145	16	rs74381768	72953897	71959313	72955375	0.0355433	C	T	ZFHX3	0	intronic	0.225	7	5	15	0.0007877	-3.35708	-0.0311	0.0093	1.8e-05	-4.28836	-0.00799876	0.00186619	TRUE	No	No	-0.0579	Yes	0.006618	Yes
146	16	rs1364246	82456707	82436233	82477535	0.0244623	A	G	RP11-481E4.1	11725	intergenic	17.74	6	9	15	0.0004066	-3.53576	-0.0185	0.0052	0.0004	3.54008	0.0042506	0.00120065	FALSE	Yes	Yes	-0.0085	Yes	0.511	No
147	16	rs4583242	87497162	87430239	87526958	0.037019	C	T	ZCCHC14	0	intronic	0.271	7	4	5	0.000847	3.33696	0.0224	0.0067	3.4e-05	4.14487	0.00640059	0.00154514	TRUE	Yes	No	0.0288	Yes	0.07817	No
148	17	rs2871327	7392570	7344263	7437665	0.0350325	C	T	POLR2A	0	intronic	1.611	5	1	5	0.0002521	-3.66012	-0.0212	0.0058	0.00081	-3.34935	-0.00440953	0.00131659	TRUE	Yes	Yes	-0.0001	Yes	0.9959	No
149	17	rs4791175	63518104	63515466	63534538	0.0342816	C	T	AXIN2	6576	intergenic	3.729	NA	5	15	0.0007403	-3.3742	-0.0174	0.0052	0.00012	-3.84613	-0.00444739	0.00115877	TRUE	Yes	Yes	-0.0112	Yes	0.3648	No
150	17	rs7502590	79082081	79045773	79097769	0.0371016	G	A	BAIAP2	0	intronic	4.489	5	4	5	0.0003928	-3.54487	-0.026	0.0073	0.00089	-3.32317	-0.00534019	0.00160657	TRUE	No	Yes	-0.0246	Yes	0.1216	No
151	18	rs11876492	31413804	31303557	31422612	0.0360472	C	T	NOL4	17259	intergenic	3.696	7	5	15	0.0006817	3.39684	0.017	0.005	0.00052	3.47024	0.0039776	0.00114642	TRUE	No	Yes	0.0173	Yes	0.1591	No
152	18	rs12967855	35138245	35086406	35262529	0.00819144	A	G	CELF4	0	intronic	0.424	5	13	14	5.782e-05	4.02154	0.0214	0.0053	1.4e-09	6.05548	0.00740736	0.00122289	TRUE	No	No	0.0034	Yes	0.8102	No
153	18	rs4267411	39305256	39253947	39322811	0.037657	T	C	RP11-188I24.1	63870	intergenic	1.515	6	14	15	0.000874	-3.32823	-0.0215	0.0065	4e-05	-4.10748	-0.00601336	0.00146404	TRUE	Yes	Yes	-0.0371	Yes	0.03385	Yes	ADHD (25)
154	18	rs11663393	50614732	50358109	51055069	0.000423325	A	G	DCC	0	intronic	0.708	6	15	15	3.411e-07	5.0992	0.0262	0.0051	7.2e-08	5.38611	0.00619593	0.00115037	TRUE	No	No	0.0194	Yes	0.1162	No	SCZ (95) BIP (55) ADHD (26)
155	18	rs12963463	53099093	52520149	53424880	0.000422814	C	T	TCF4	0	intronic	0.472	5	5	15	3.404e-07	5.09958	0.028	0.0055	4.2e-07	5.05966	0.00640644	0.0012657	TRUE	No	No	0.0213	Yes	0.1396	No	SCZ (96) BIP (56)
156	18	rs71367544	77574374	77551586	77580712	0.0279838	T	C	RP11-154H12.3	0	ncRNA_intronic	0.012	5	5	14	2.878e-05	4.18291	0.0263	0.0063	0.00057	3.4455	0.00483584	0.00140442	TRUE	No	Yes	0.0011	Yes	0.9395	No
157	20	rs73126538	38545813	38478405	38563731	0.04478	T	C	HSPE1P1	15750	intergenic	6.011	6	9	15	0.001193	3.24055	0.0373	0.0115	2.3e-05	-4.23358	-0.010865	0.00256569	FALSE	Yes	Yes	N/a	N/a	N/a	N/a
158	20	rs6030801	41984973	41885122	42016520	0.00674309	C	T	RP5-862K6.4	32308	intergenic	0.75	6	9	15	4.096e-05	4.102	0.0258	0.0063	6.5e-08	5.40447	0.00804371	0.0014883	TRUE	No	No	0.0032	Yes	0.8475	No
159	20	rs4572652	46332434	46332434	46333567	0.0295689	T	C	SULF2	0	intronic	3.217	1b	4	15	0.000127	-3.8322	-0.0199	0.0052	0.00062	-3.42271	-0.00404453	0.00118124	TRUE	Yes	Yes	0.0057	No	0.6628	No
160	21	rs9974713	38817699	38817699	38817699	0.0206888	T	C	DYRK1A	0	intronic	2.036	3a	2	7	0.0003015	-3.61401	-0.022	0.0061	0.00015	-3.79107	-0.00534952	0.00141086	TRUE	Yes	Yes	-0.0254	Yes	0.06706	No
161	22	rs173237	34160132	34106745	34263362	0.00686818	A	G	LARGE	0	intronic	0.801	NA	5	15	4.226e-05	4.09476	0.0303	0.0074	3.2e-05	4.15875	0.00700349	0.00168403	TRUE	Yes	Yes	0.0026	Yes	0.9108	No
162	22	rs142949835	40596384	40596384	40614675	0.015465	A	G	TNRC6B	0	intronic	0.099	6	4	5	4.582e-05	-4.07598	-0.0519	0.0127	0.00023	-3.68356	-0.00806207	0.00219177	TRUE	Yes	Yes	N/a	N/a	N/a	N/a
163	22	rs5758265	41617897	41080566	42216326	1.91386e-05	A	G	L3MBTL2	0	intronic	7.608	7	4	4	4.428e-09	5.86736	0.0328	0.0056	1.3e-09	6.0674	0.00769985	0.00126892	TRUE	No	No	N/a	N/a	N/a	N/a	SCZ (102) BIP (60)
163	21																							96.32%	92	140		121		22
ADHD & MOOD
locusnum	CHR	LEAD_SNP	LEAD_BP	MinBP	MaxBP	FDR	A1	A2	nearestGene	dist	func	CADD	RDB	minChrState	commonChrState	ADHD_PVAL	ADHD_Z	ADHD_BETA	ADHD_SE	MOOD_PVAL	MOOD_Z	MOOD_BETA	MOOD_SE	ConcordEffect	Novel_in_ADHD	Novel_in_MOOD	Overlapping_traits
1	1	rs147282816	31969627	31945637	32012111	0.0489291	G	A	RNU6-40P	791	downstream	1.218	6	5	15	4.916e-05	4.05959	0.194799	0.0583232	0.00036	3.56779	0.0150573	0.00421844	TRUE	Yes	Yes
2	1	rs6671394	107343141	107254773	107401497	0.0310604	G	A	RP11-233E12.4	2235	intergenic	1.024	6	9	15	0.000146	-3.79778	-0.0560022	0.0139939	1e-05	-4.41717	-0.00546714	0.00123874	TRUE	Yes	No	SCZ (7) BIP (8) DEP (11)
3	2	rs12618781	22436043	22430795	22493637	0.0206909	A	G	AC068490.2	0	ncRNA_intronic	0.378	7	9	15	5.195e-05	4.04668	0.0548953	0.0128735	8.4e-05	3.93269	0.00453203	0.00115242	TRUE	No	Yes
4	2	rs12614186	64368444	64319135	64369336	0.0493806	A	C	PELI1	0	intronic	2.879	6	1	7	0.0003433	-3.58022	-0.0486022	0.0142773	6e-05	-4.01281	-0.00468062	0.00116614	TRUE	Yes	Yes
5	2	rs6731110	215179277	215081228	215219808	0.0103001	A	C	SPAG16:AC107218.3	00:00:00	ncRNA_intronic	0.782	7	14	15	3.927e-06	4.61521	0.0952011	0.0187293	2.8e-05	4.18915	0.00796386	0.00189987	TRUE	No	Yes	DEP (21)
6	3	rs28535523	49848414	48723302	50176739	0.00547271	T	C	UBA7	0	intronic	14.84	5	3	4	8.248e-06	4.45864	0.0763961	0.0158423	6.3e-07	4.98179	0.00749884	0.00150505	TRUE	No	No
7	3	rs16943	51874679	51846733	51898991	0.0433339	C	T	IQCF3	9802	intergenic	2.423	NA	14	14	0.0002682	-3.64422	-0.0558982	0.0144682	1.3e-05	-4.36011	-0.00543686	0.00124781	TRUE	Yes	No	BIP (15)
8	4	rs2567377	101508721	101463177	101593148	0.0123371	A	C	EMCN	0	NA	15.43	NA	7	15	2.826e-05	-4.18705	-0.0586996	0.0148464	3.7e-05	-4.12546	-0.00488646	0.00118389	TRUE	No	Yes
9	4	rs10516510	105437362	105437362	105469204	0.0353461	A	G	AC004053.1	0	ncRNA_intronic	0.383	7	9	15	0.0001841	-3.73989	-0.0566021	0.0159793	6.2e-07	-4.98488	-0.00645011	0.0012938	TRUE	Yes	Yes
10	5	rs138954967	12883119	12152408	13363106	0.0391903	T	C	RP11-419C19.2	31060	intergenic	0.064	6	9	15	0.0002222	-3.69234	-0.295002	0.107316	6.7e-05	-3.9867	-0.0212042	0.00531921	TRUE	Yes	Yes	DEP (38)
11	5	rs13165221	93096539	92995013	93494731	0.0343186	T	C	FAM172A	0	intronic	1.084	7	5	15	0.0001744	-3.75347	-0.0636962	0.0181181	0.00015	-3.79107	-0.0052335	0.00137938	TRUE	No	Yes	SCZ (28) BIP (19) DEP (39)
12	5	rs77960	103964585	103671867	104082179	0.0016133	A	G	RP11-6N13.1	0	ncRNA_intronic	0.254	NA	9	15	4.111e-07	5.06374	0.073204	0.0133835	1.8e-06	4.77467	0.00582212	0.00121943	TRUE	No	No
13	5	rs286807	107459798	107346393	107769562	0.0305538	A	G	FBXL17	0	intronic	2.297	NA	5	15	6.276e-05	4.00219	0.0579009	0.0136843	0.00016	3.77501	0.00464348	0.00122899	TRUE	Yes	Yes
14	6	rs9381919	50931059	50597378	50934086	0.0327513	T	G	FTH1P5	50089	intergenic	2.838	6	7	15	2.564e-05	-4.20909	-0.0959054	0.0250949	0.00018	-3.74555	-0.00707897	0.00188731	TRUE	No	Yes	SCZ (41) BIP (26) DEP (57)
15	7	rs62444906	2083161	1873756	2110850	0.0171777	T	G	MAD1L1	0	intronic	1.264	5	4	5	5.217e-05	-4.04569	-0.0751008	0.0200507	7.2e-06	-4.48769	-0.007252	0.00161623	TRUE	No	No
16	10	rs11255908	8802912	8779462	8852889	0.0135001	G	T	RP11-575N15.1	36660	intergenic	10.72	6	5	15	3.474e-05	4.13994	0.0649973	0.0167544	3.4e-06	4.64505	0.00612243	0.0013181	TRUE	No	Yes	SCZ (59) BIP (37) DEP (97)
17	10	rs2491383	106616640	106392549	106640653	0.00652538	T	G	SORCS3	0	intronic	4.47	NA	9	15	1.081e-05	4.4003	0.0603987	0.012897	3.6e-06	4.63323	0.00540962	0.00116771	TRUE	No	No
18	11	rs7941758	47918140	47385350	48771041	0.041529	A	G	RP11-793I11.1	8734	intergenic	0.79	5	9	15	0.0001709	3.75855	0.117801	0.0278217	0.00027	3.6425	0.00908554	0.00249431	TRUE	No	No
19	13	rs8002014	58358159	58252801	58717504	0.043657	A	G	PCDH17	54713	intergenic	1.079	7	9	15	0.0002718	3.64079	0.0540999	0.0141153	5.7e-12	6.88695	0.00892765	0.00129626	TRUE	Yes	No
20	14	rs5807544	30112118	30070070	30190833	0.0489291	A	AT	PRKD1	0	intronic	2.407	NA	5	15	1.682e-05	4.3034	0.0711013	0.0153676	0.00036	3.56779	0.00424844	0.00119126	TRUE	Yes	Yes
21	14	rs12897267	47314537	47244241	47448072	0.0352944	G	A	MDGA2:MDGA2	00:00:00	intronic	4.802	6	5	15	0.0001836	-3.74057	-0.0562007	0.0141802	0.00014	-3.80817	-0.00487415	0.00128231	TRUE	Yes	Yes
22	14	rs112635299	94838142	94838142	94844947	0.0358848	T	G	SERPINA1	4941	intergenic	0.272	5	5	15	0.0001894	3.73275	0.157696	0.0360434	3.3e-06	-4.65121	-0.0185313	0.00398264	FALSE	Yes	Yes
23	16	rs113868960	5834288	5787856	5843087	0.00645832	T	C	RP11-420N3.2	0	ncRNA_intronic	0.554	6	9	15	1.063e-05	4.40394	0.0661996	0.0140392	2.8e-08	5.5535	0.00712502	0.0012829	TRUE	No	No
24	16	rs76853196	18013920	17913839	18049264	0.0327513	T	C	RPL7P47	12656	intergenic	7.555	7	5	15	9.647e-06	-4.42494	-0.0641013	0.0154599	0.00018	-3.74555	-0.00460319	0.00122993	TRUE	No	Yes	DEP (153)
25	18	rs4890356	39303976	39253947	39322811	0.0127587	A	G	RP11-188I24.1	65150	intergenic	6.497	7	9	15	3.961e-06	-4.61342	-0.080798	0.0189727	3.9e-05	-4.11333	-0.00602234	0.00146478	TRUE	No	Yes	DEP (154)
26	18	rs8088666	50648093	50555225	50880551	0.033507	A	G	DCC	0	intronic	1.479	6	9	15	0.0001671	-3.76417	-0.0538017	0.0150904	7.9e-05	-3.94741	-0.00470809	0.00119283	TRUE	No	No	SCZ (95) DEP (154)
27	20	rs6032660	44730245	44680853	44749251	0.0423796	G	A	RPL13P2	1429	intergenic	1.816	6	5	14	1.361e-05	4.35006	0.0680968	0.0166993	0.00028	3.63313	0.00485046	0.00133624	TRUE	No	No	SCZ (98) BIP (59)
28	22	rs5771864	49205655	49205655	49235247	0.0406463	T	C	FAM19A5	0	intronic	3.829	7	9	15	0.0001053	3.87804	0.0577971	0.0140632	0.00026	3.6522	0.00426425	0.00116662	TRUE	Yes	Yes
																								0.9643	12	17

## Sheet: Supplementary table 3
Table S3. All SNPs jointly associated with SCZ and MOOD having a conjFDR<0.1 and an r2≧0.6 with one of the independent significant SNPs with conjFDR<0.05
Candidate SNPs associated with mood instability and schizophrenia (SCZ). Locusnum = locus number in which SNP is derived (see Supplementary Table 2); CHR = chromosome; rsID = SNP identifier; BP = base pair; INDEP_SNP = independent significant SNP for given candidate SNP; INDEP_BP = base pair of independent significant SNP; LEAD_SNP = lead SNP for given candidate SNP; FDR = conjunctional FDR value…
SCZ & MOOD
locusnum	CHR	rsID	BP	INDEP_SNP	INDEP_BP	LEAD_SNP	FDR	R2	A1	A2	MAF	nearestGene	dist	func	CADD	RDB	minChrState	commonChrState	posMapFilt	eqtlMapFilt	ciMapFilt	SCZ_PVAL	SCZ_Z	SCZ_BETA	BIP_SE	MOOD_PVAL	MOOD_Z	MOOD_BETA	MOOD_SE	ConcordEffect
1	1	rs1276298	68258029	rs4546892	68368012	rs2226279	0.0796163	0.651572	A	G	0.2644	GNG12	0	intronic	6.318	3a	2	7	1	0	0	0.000358	-3.56925	-0.0375046	0.0109096	0.00078	3.3598	0.00431971	0.00128568	FALSE
1	1	rs1276299	68258111	rs4546892	68368012	rs2226279	0.0814481	0.651572	G	A	0.2644	GNG12	0	intronic	1.427	2b	2	7	1	0	0	0.000341	-3.58198	-0.0376396	0.0109111	0.00084	3.33927	0.00429583	0.00128583	FALSE
1	1	rs1276300	68258818	rs4546892	68368012	rs2226279	0.094745	0.656246	G	A	0.2634	GNG12	0	intronic	6.814	4	2	7	1	0	0	0.000371	-3.5599	-0.0374008	0.0109084	0.0011	3.26362	0.00418456	0.00128576	FALSE
1	1	rs1276301	68259402	rs4546892	68368012	rs2226279	0.0784365	0.651572	T	C	0.2644	GNG12	0	intronic	3.074	5	1	7	1	0	0	0.000346	-3.57818	-0.037598	0.0109106	0.00077	3.36336	0.00432492	0.00128577	FALSE
1	1	rs1276305	68262269	rs4546892	68368012	rs2226279	0.0852209	0.656246	T	C	0.2634	GNG12	0	intronic	0.716	6	4	5	1	0	0	0.000478	-3.49279	-0.0366951	0.0109008	0.00077	3.36336	0.00432503	0.00128595	FALSE
1	1	rs1276307	68262752	rs4546892	68368012	rs2226279	0.0771801	0.651572	C	T	0.2644	GNG12	0	intronic	10.97	7	4	5	1	0	0	0.000325	-3.59451	-0.0377746	0.0109125	0.00077	3.36336	0.00432628	0.00128577	FALSE
1	1	rs1276309	68262903	rs4546892	68368012	rs2226279	0.080069	0.656246	A	G	0.2634	GNG12	0	intronic	2.706	7	4	5	1	0	0	0.000349	-3.57592	-0.0375773	0.0109104	0.0008	3.35279	0.00430976	0.00128586	FALSE
1	1	rs2492873	68263964	rs4546892	68368012	rs2226279	0.0776648	0.673294	T	C	0.2594	GNG12	0	intronic	2.752	5	4	15	1	0	0	0.000212	-3.70427	-0.0389176	0.010925	0.00094	3.3079	0.00425353	0.00128638	FALSE
1	1	rs1276311	68264927	rs2226279	68302024	rs2226279	0.0808762	0.601703	A	G	0.2604	GNG12	0	intronic	0.671	7	4	5	1	0	0	0.000277	-3.63591	-0.0382004	0.0109172	0.00092	3.31391	0.00426363	0.00128632	FALSE
1	1	rs2458036	68266593	rs4546892	68368012	rs2226279	0.0775838	0.673294	A	G	0.2594	GNG12	0	intronic	2.99	6	4	5	1	0	0	0.000309	-3.60764	-0.0379096	0.010914	0.0008	3.35279	0.00431232	0.00128615	FALSE
1	1	rs2265920	68272998	rs4546892	68368012	rs2226279	0.0747143	0.68046	A	G	0.2545	GNG12	0	intronic	4.805	7	4	15	1	0	0	0.000115	-3.85655	-0.0408116	0.0110228	0.00087	3.32951	0.00429003	0.0012885	FALSE
1	1	rs2249129	68276973	rs2226279	68302024	rs2226279	0.0764388	0.60879	T	C	0.2575	GNG12	0	intronic	0.624	5	4	15	1	0	0	0.000242	-3.67058	-0.038772	0.0109806	0.00088	3.32632	0.00426882	0.00128317	FALSE
1	1	rs34415879	68279381	rs2226279	68302024	rs2226279	0.0997825	0.928463	A	AC	0.3539	GNG12	0	intronic	2.132	NA	5	15	1	0	0	0.0004549	-3.506	-0.0344	0.010143	0.0011	3.26362	0.00388112	0.00118776	FALSE
1	1	rs2492874	68283492	rs2226279	68302024	rs2226279	0.0604726	0.60879	C	A	0.2575	GNG12	0	intronic	1.475	6	2	5	1	0	0	0.000139	-3.80994	-0.0400202	0.0109371	0.00057	3.4455	0.00442543	0.00128415	FALSE
1	1	rs11209163	68299291	rs2226279	68302024	rs2226279	0.0580893	0.950568	T	G	0.3648	GNG12-AS1	0	ncRNA_intronic	8.48	4	1	1	1	0	0	0.000521	-3.46972	-0.0338257	0.0100843	0.00035	3.57517	0.0042151	0.00117951	FALSE
1	1	rs7540541	68299552	rs2226279	68302024	rs2226279	0.0280789	0.995716	G	T	0.3519	GNG12-AS1	0	ncRNA_intronic	11.22	4	1	1	1	0	0	9.51e-05	-3.90277	-0.0384082	0.0102268	0.00014	3.80817	0.00454304	0.00119065	FALSE
1	1	rs6588283	68299797	rs2226279	68302024	rs2226279	0.0511549	0.950568	C	T	0.3648	GNG12-AS1	0	ncRNA_intronic	5.065	5	1	2	1	0	0	0.000339	-3.58352	-0.0349331	0.0100955	0.00034	3.58275	0.00422492	0.00117942	FALSE
1	1	rs10749776	68300613	rs2226279	68302024	rs2226279	0.0539848	0.950568	T	C	0.3648	GNG12-AS1	0	ncRNA_intronic	3.68	4	5	5	1	0	0	0.000372	-3.55919	-0.034695	0.0100931	0.00036	3.56779	0.00420612	0.00117936	FALSE
1	1	rs10736409	68300817	rs2226279	68302024	rs2226279	0.0574291	0.950568	A	G	0.3648	GNG12-AS1	0	ncRNA_intronic	7.929	5	5	5	1	0	0	0.000402	-3.53877	-0.0344983	0.0100911	0.00039	3.54676	0.00418406	0.0011793	FALSE
1	1	rs10732839	68301080	rs2226279	68302024	rs2226279	0.0268483	0.995716	G	A	0.3519	GNG12-AS1	0	ncRNA_intronic	0.942	4	5	5	1	0	0	9.91e-05	-3.89278	-0.0383147	0.0102259	0.00013	3.82646	0.0045523	0.00119066	FALSE
1	1	rs10789241	68301427	rs2226279	68302024	rs2226279	0.0512448	0.950568	G	A	0.3648	GNG12-AS1	0	ncRNA_intronic	2.537	7	2	14	1	0	0	0.000363	-3.56562	-0.0347674	0.0100938	0.00033	3.59053	0.00423349	0.00117923	FALSE
1	1	rs2226279	68302024	rs2226279	68302024	rs2226279	0.025677	1	G	A	0.3529	GNG12-AS1	0	ncRNA_intronic	2.998	NA	5	5	1	1	0	8.73e-05	-3.92342	-0.0386161	0.010229	0.00012	3.84613	0.00456706	0.00119053	FALSE
1	1	rs6703037	68302352	rs2226279	68302024	rs2226279	0.0561093	0.950568	A	C	0.3648	GNG12-AS1	0	ncRNA_intronic	2.216	4	5	5	1	0	0	0.000483	-3.49001	-0.0340222	0.0100863	0.00034	3.58275	0.00422535	0.0011793	FALSE
1	1	rs10736410	68302933	rs2226279	68302024	rs2226279	0.0520692	0.950568	C	A	0.3648	GNG12-AS1	0	ncRNA_intronic	0.525	2b	5	5	1	0	0	0.000363	-3.56562	-0.0347674	0.0100938	0.00034	3.58275	0.00422396	0.0011792	FALSE
1	1	rs11209165	68303525	rs2226279	68302024	rs2226279	0.0268483	1	T	C	0.3529	GNG12-AS1	0	ncRNA_intronic	6.673	6	5	5	1	0	0	8.73e-05	-3.92342	-0.0386161	0.010229	0.00013	3.82646	0.00455376	0.00119052	FALSE
1	1	rs6686101	68304640	rs2226279	68302024	rs2226279	0.0681302	0.933275	C	A	0.3608	GNG12-AS1	0	ncRNA_intronic	13.42	6	2	7	1	0	0	0.000387	-3.54879	-0.0346018	0.0100921	0.00055	3.45514	0.00407714	0.0011794	FALSE
1	1	rs6699028	68304826	rs2226279	68302024	rs2226279	0.0684365	0.933275	T	G	0.3608	GNG12-AS1	0	ncRNA_intronic	8.221	6	5	15	1	0	0	0.000424	-3.52468	-0.0343637	0.0100897	0.00053	3.46512	0.00408383	0.00117941	FALSE
1	1	rs2211649	68307126	rs2226279	68302024	rs2226279	0.0353406	0.982989	C	T	0.3489	GNG12-AS1	0	ncRNA_intronic	9.186	NA	5	15	1	1	0	0.000114	-3.85868	-0.0379719	0.0102224	0.00021	3.70667	0.00441588	0.00119016	FALSE
1	1	rs7515899	68307647	rs2226279	68302024	rs2226279	0.0371615	0.978818	T	C	0.3479	GNG12-AS1	0	ncRNA_intronic	6.631	7	5	15	1	0	0	0.000157	-3.77973	-0.0371932	0.0102144	0.00023	3.68356	0.00439021	0.00119007	FALSE
1	1	rs1318497	68307969	rs2226279	68302024	rs2226279	0.0353406	0.982989	G	A	0.3489	GNG12-AS1	0	ncRNA_intronic	1.803	NA	5	15	1	1	0	0.000115	-3.85655	-0.0379615	0.0102223	0.00021	3.70667	0.0044137	0.00118994	FALSE
1	1	rs1938457	68308034	rs2226279	68302024	rs2226279	0.0334355	0.982989	A	G	0.3489	GNG12-AS1	0	ncRNA_intronic	0.4	NA	5	15	1	0	0	0.00011	-3.8674	-0.0380654	0.0102233	0.00019	3.73195	0.00444037	0.00118993	FALSE
1	1	rs1938456	68308402	rs2226279	68302024	rs2226279	0.0324065	0.978649	T	C	0.3499	GNG12-AS1	0	ncRNA_intronic	0.902	NA	5	15	1	1	0	0.000139	-3.80994	-0.0374942	0.0102175	0.00018	3.74555	0.00446347	0.0011899	FALSE
1	1	rs113082343	68310116	rs2226279	68302024	rs2226279	0.0303095	0.978818	C	CCTTTCTCTCTTTTT	0.3479	GNG12-AS1	0	ncRNA_intronic	1.515	NA	5	15	1	0	0	2.817e-05	-4.18778	-0.041497	0.00949759	0.00016	3.77501	0.00453942	0.00120133	FALSE
1	1	rs6588284	68311042	rs2226279	68302024	rs2226279	0.0635641	0.633143	T	C	0.2545	GNG12-AS1	0	ncRNA_intronic	1.014	5	5	15	1	0	0	0.000135	-3.81715	-0.0405304	0.0110582	0.00063	3.41836	0.00443165	0.00129666	FALSE
1	1	rs6588285	68311049	rs2226279	68302024	rs2226279	0.0689653	0.933275	A	G	0.3608	GNG12-AS1	0	ncRNA_intronic	3.579	5	5	15	1	0	0	0.000472	-3.49616	-0.0341464	0.0101069	0.00051	3.47545	0.00409942	0.00117907	FALSE
1	1	rs1317531	68316804	rs2226279	68302024	rs2226279	0.0344119	0.970215	C	T	0.3479	GNG12-AS1	0	ncRNA_intronic	2.282	NA	2	15	1	0	0	0.000116	-3.85443	-0.0379303	0.010222	0.0002	3.71902	0.00442701	0.00118964	FALSE
1	1	rs10889719	68321437	rs2226279	68302024	rs2226279	0.0313223	0.970215	A	G	0.3479	GNG12-AS1	0	ncRNA_intronic	6.679	3a	2	15	1	0	0	0.000123	-3.84007	-0.0377953	0.0102206	0.00017	3.75987	0.00446958	0.00118975	FALSE
1	1	rs2419050	68323460	rs2226279	68302024	rs2226279	0.0779269	0.905636	A	G	0.3638	GNG12-AS1	0	ncRNA_intronic	6.115	NA	5	15	1	0	0	0.000624	-3.42096	-0.03335	0.0100795	0.00056	3.45028	0.00406288	0.00117756	FALSE
1	1	rs1892524	68327939	rs2226279	68302024	rs2226279	0.0414169	0.966079	G	A	0.3469	GNG12-AS1	0	ncRNA_intronic	0.524	7	7	15	1	0	0	0.000121	-3.84409	-0.0378265	0.0102209	0.00028	3.63313	0.00431606	0.00118916	FALSE
1	1	rs6588290	68330714	rs2226279	68302024	rs2226279	0.0801191	0.905636	A	G	0.3638	GNG12-AS1	0	ncRNA_intronic	4.612	6	7	15	1	0	0	0.000608	-3.42802	-0.0334224	0.0100802	0.0006	3.43161	0.00403988	0.00117794	FALSE
1	1	rs1938441	68330929	rs2226279	68302024	rs2226279	0.0371615	0.970215	A	C	0.3479	GNG12-AS1	0	ncRNA_intronic	2.619	6	7	15	1	0	0	0.000101	-3.88818	-0.0380654	0.0101658	0.00023	3.68356	0.00438221	0.00118944	FALSE
1	1	rs2186241	68331738	rs2226279	68302024	rs2226279	0.0371615	0.970215	T	C	0.3479	GNG12-AS1	0	ncRNA_intronic	2.021	6	14	15	1	1	0	9.54e-05	-3.902	-0.0383979	0.0102267	0.00023	3.68356	0.0043832	0.00118955	FALSE
1	1	rs2154377	68331773	rs2226279	68302024	rs2226279	0.0919365	0.901535	T	C	0.3628	GNG12-AS1	0	ncRNA_intronic	1.11	6	14	15	1	0	0	0.000832	-3.34192	-0.0325852	0.0100718	0.00067	3.40157	0.00400588	0.0011781	FALSE
1	1	rs10789245	68332445	rs2226279	68302024	rs2226279	0.0883751	0.884861	T	C	0.3678	GNG12-AS1	0	ncRNA_intronic	0.02	6	14	15	1	0	0	0.000761	-3.3666	-0.0328228	0.0100742	0.00065	3.40984	0.00401683	0.0011781	FALSE
1	1	rs1938443	68332673	rs2226279	68302024	rs2226279	0.0817653	0.897469	G	A	0.3618	GNG12-AS1	0	ncRNA_intronic	8.235	7	14	15	1	0	0	0.000725	-3.37995	-0.0329468	0.0100754	0.00057	3.4455	0.00405929	0.00117823	FALSE
1	1	rs12144887	68343642	rs2226279	68302024	rs2226279	0.0771439	0.864652	T	C	0.3211	GNG12-AS1	0	ncRNA_intronic	1.169	6	9	15	1	0	0	0.0015	-3.17468	-0.031821	0.0103698	6.1e-06	4.52289	0.00555673	0.0012286	FALSE
1	1	rs1938448	68352344	rs2226279	68302024	rs2226279	0.0717185	0.856252	A	C	0.3231	GNG12-AS1	0	ncRNA_intronic	0.883	6	5	15	1	1	0	0.0013	-3.21598	-0.0325748	0.0104541	7.1e-06	4.49067	0.00552438	0.00123036	FALSE
1	1	rs12740276	68358927	rs4546892	68368012	rs2226279	0.0799981	0.857423	C	T	0.2734	GNG12-AS1	0	ncRNA_intronic	1.613	5	2	15	1	0	0	0.000462	-3.50187	-0.0365248	0.0100598	0.00069	3.39352	0.00430283	0.00126814	FALSE
1	1	rs6679746	68358939	rs2226279	68302024	rs2226279	0.0584464	0.759728	T	C	0.3539	GNG12-AS1	0	ncRNA_intronic	4.55	5	2	15	1	0	0	0.000866	-3.33079	-0.0328435	0.0101893	1.1e-06	4.87285	0.00584304	0.00119944	FALSE
1	1	rs1938451	68364218	rs4546892	68368012	rs2226279	0.0386606	1	A	G	0.3042	GNG12-AS1	0	ncRNA_intronic	4.354	4	2	15	1	0	0	0.000388	-3.54811	-0.0362284	0.0105877	0.00015	3.79107	0.00474054	0.00124835	FALSE
1	1	rs4546892	68368012	rs4546892	68368012	rs2226279	0.0371893	1	T	C	0.3042	GNG12-AS1	0	ncRNA_intronic	1.727	6	5	15	1	1	0	0.000359	-3.56852	-0.0363736	0.0105706	0.00012	3.84613	0.00479729	0.00124785	FALSE
2	1	rs12402398	72118484	rs591031	72120873	rs591031	0.0228796	0.908959	C	T	0.4781	NEGR1	0	intronic	2.26	5	5	15	1	1	0	5.68e-05	-4.02573	-0.0392207	0.00936019	9.9e-05	3.89303	0.00445408	0.00114441	FALSE
2	1	rs72677177	72120034	rs591031	72120873	rs591031	0.0776648	0.712416	A	G	0.4135	NEGR1	0	intronic	1.411	6	5	15	1	0	0	5.63e-06	4.53983	0.0462324	0.0106669	0.00094	-3.3079	-0.00386708	0.00116895	FALSE
2	1	rs6688112	72120593	rs591031	72120873	rs591031	0.0222167	0.908959	C	T	0.4781	NEGR1	0	intronic	6.401	5	5	15	1	1	0	4.49e-05	-4.0807	-0.0395091	0.00930049	9.4e-05	3.90558	0.00446915	0.00114455	FALSE
2	1	rs591031	72120873	rs591031	72120873	rs591031	0.0134807	1	C	T	0.496	NEGR1	0	intronic	1.697	NA	5	15	1	0	0	4.63e-05	4.07356	0.039656	0.0101284	4.2e-05	-4.09619	-0.00469063	0.00114483	FALSE
2	1	rs954300	72121443	rs591031	72120873	rs591031	0.0228796	0.908959	G	A	0.4781	NEGR1	0	intronic	3.727	NA	5	15	1	0	0	5.61e-05	-4.02864	-0.0392207	0.00936019	9.9e-05	3.89303	0.00445651	0.00114453	FALSE
2	1	rs954299	72121585	rs591031	72120873	rs591031	0.0136771	1	A	C	0.496	NEGR1	0	intronic	0.217	7	5	15	1	0	0	5.16e-05	4.04826	0.0394063	0.0101259	4.3e-05	-4.09074	-0.00468566	0.00114487	FALSE
2	1	rs2422013	72122095	rs591031	72120873	rs591031	0.0170304	1	T	G	0.496	NEGR1	0	intronic	0.315	6	5	15	1	0	0	8.2e-05	3.93848	0.0385745	0.0101787	5.4e-05	-4.0376	-0.00462624	0.00114583	FALSE
2	1	rs12741137	72122250	rs591031	72120873	rs591031	0.07515	0.719726	T	C	0.4175	NEGR1	0	intronic	0.072	7	5	15	1	1	0	2.75e-05	-4.19324	-0.0412379	0.0094442	0.00088	3.32632	0.00386079	0.00116043	FALSE
2	1	rs2901615	72122957	rs591031	72120873	rs591031	0.0175942	0.973861	C	A	0.4891	NEGR1	0	intronic	14.76	6	2	15	1	0	0	1.97e-05	4.26826	0.0426153	0.0104193	6.4e-05	-3.99756	-0.00460792	0.00115294	FALSE
2	1	rs2901616	72122959	rs591031	72120873	rs591031	0.0165133	0.992467	A	G	0.494	NEGR1	0	intronic	12.98	6	2	15	1	0	0	3.61e-05	4.13112	0.0409366	0.010324	5.8e-05	-4.0208	-0.00460379	0.00114485	FALSE
2	1	rs1537716	72123704	rs591031	72120873	rs591031	0.0161739	0.988716	T	C	0.493	NEGR1	0	intronic	10.61	NA	2	15	1	0	0	3.1e-05	4.16599	0.0405616	0.0101376	5.6e-05	-4.02906	-0.00461425	0.00114484	FALSE
2	1	rs1610385	72124722	rs591031	72120873	rs591031	0.017767	0.988716	A	G	0.493	NEGR1	0	intronic	0.095	NA	5	15	1	0	0	3.25e-05	4.1552	0.0404471	0.0101364	6.5e-05	-3.99388	-0.00457137	0.001145	FALSE
2	1	rs2152219	72125154	rs591031	72120873	rs591031	0.0163451	0.988716	C	T	0.493	NEGR1	0	intronic	8.663	7	5	15	1	0	0	4.47e-05	4.08174	0.0397392	0.0101292	5.7e-05	-4.0249	-0.00460629	0.00114489	FALSE
2	1	rs12563509	72125448	rs591031	72120873	rs591031	0.0163451	0.985021	A	G	0.492	NEGR1	0	intronic	2.213	5	5	15	1	0	0	3.91e-05	4.11273	0.040041	0.0101323	5.7e-05	-4.0249	-0.00460801	0.00114489	FALSE
2	1	rs72677184	72126064	rs591031	72120873	rs591031	0.0142715	0.981299	A	G	0.4911	NEGR1	0	intronic	2.086	5	5	15	1	0	0	2.99e-05	4.17423	0.0406345	0.0101383	4.6e-05	-4.07507	-0.00466415	0.001145	FALSE
2	1	rs2422014	72126388	rs591031	72120873	rs591031	0.0244038	0.708297	A	C	0.493	NEGR1	0	intronic	0.022	5	5	15	1	0	0	6.19e-06	-4.51979	-0.0443386	0.0102545	0.00011	3.8674	0.00443824	0.0011496	FALSE
2	1	rs4650114	72126437	rs591031	72120873	rs591031	0.0280789	0.89738	A	G	0.4811	NEGR1	0	intronic	2.227	5	5	15	1	1	0	4.75e-05	-4.0676	-0.0396053	0.00935659	0.00014	3.80817	0.00436024	0.00114468	FALSE
2	1	rs6424438	72126758	rs591031	72120873	rs591031	0.0174186	0.985021	A	C	0.492	NEGR1	0	intronic	2.013	6	5	15	1	0	0	3.35e-05	4.14827	0.0403846	0.0101358	6.3e-05	-4.00128	-0.00458266	0.00114491	FALSE
2	1	rs6424439	72126797	rs591031	72120873	rs591031	0.0166875	0.985021	A	G	0.492	NEGR1	0	intronic	0.351	7	5	15	1	0	0	3.85e-05	4.1163	0.0400723	0.0101326	5.9e-05	-4.01678	-0.00460141	0.00114577	FALSE
2	1	rs6424440	72126800	rs591031	72120873	rs591031	0.0166875	0.985021	T	C	0.492	NEGR1	0	intronic	1.353	7	5	15	1	0	0	3.97e-05	4.10922	0.0399994	0.0101319	5.9e-05	-4.01678	-0.00460051	0.00114577	FALSE
2	1	rs2422016	72127432	rs591031	72120873	rs591031	0.0168748	0.985021	A	C	0.492	NEGR1	0	intronic	8.319	6	5	15	1	0	0	3.48e-05	4.13954	0.0403013	0.0101349	6e-05	-4.01281	-0.0045945	0.00114488	FALSE
2	1	rs2422017	72127461	rs591031	72120873	rs591031	0.0166875	0.985021	T	C	0.492	NEGR1	0	intronic	0.448	7	5	15	1	0	0	3.65e-05	4.12859	0.0401972	0.0101339	5.9e-05	-4.01678	-0.00459779	0.00114489	FALSE
2	1	rs2422020	72127932	rs591031	72120873	rs591031	0.0166875	0.985021	A	G	0.492	NEGR1	0	intronic	0.71	7	5	15	1	0	0	4.1e-05	4.10177	0.0399266	0.0101311	5.9e-05	-4.01678	-0.00459882	0.00114487	FALSE
2	1	rs12120761	72128231	rs591031	72120873	rs591031	0.0152693	0.985021	A	G	0.492	NEGR1	0	intronic	3.052	7	5	15	1	0	0	3.37e-05	4.1469	0.0403742	0.0101357	5.1e-05	-4.051	-0.00464414	0.00114609	FALSE
2	1	rs12120769	72128290	rs591031	72120873	rs591031	0.0170591	0.985021	A	G	0.492	NEGR1	0	intronic	0.546	7	5	15	1	0	0	2.72e-05	4.19573	0.0408428	0.0101404	6.1e-05	-4.00891	-0.00458927	0.00114488	FALSE
2	1	rs7538638	72128985	rs591031	72120873	rs591031	0.0610098	0.940773	C	T	0.496	NEGR1	0	intronic	3.866	7	5	15	1	0	0	3.23e-05	-4.15661	-0.0401555	0.0100552	0.00058	3.4408	0.00393887	0.00114446	FALSE
2	1	rs2422021	72130161	rs591031	72120873	rs591031	0.0615378	0.940773	C	T	0.496	NEGR1	0	intronic	1.739	6	5	15	1	0	0	3e-05	-4.17347	-0.0403846	0.010074	0.00059	3.43617	0.00393383	0.00114433	FALSE
2	1	rs2422022	72130180	rs591031	72120873	rs591031	0.0615378	0.940773	T	C	0.496	NEGR1	0	intronic	2.899	7	5	15	1	0	0	3.92e-05	-4.11214	-0.0397809	0.010068	0.00059	3.43617	0.00393296	0.00114436	FALSE
2	1	rs6704081	72130435	rs591031	72120873	rs591031	0.0615378	0.940773	T	C	0.496	NEGR1	0	intronic	8.825	6	5	15	1	0	0	3.41e-05	-4.1442	-0.0403429	0.0101354	0.00059	3.43617	0.00393296	0.00114436	FALSE
2	1	rs1932178	72131879	rs591031	72120873	rs591031	0.0159996	0.977514	T	C	0.492	NEGR1	0	intronic	1.374	NA	5	15	1	0	0	3.03e-05	4.1712	0.0406033	0.010138	5.5e-05	-4.0333	-0.00461843	0.0011448	FALSE
2	1	rs11413977	72132179	rs591031	72120873	rs591031	0.0588027	0.940773	C	CT	0.496	NEGR1	0	intronic	11.94	NA	5	15	1	0	0	4.128e-05	-4.1002	-0.0395956	0.00932343	0.00054	3.46009	0.00395902	0.00114453	FALSE
2	1	rs1889635	72132964	rs591031	72120873	rs591031	0.0593694	0.940773	A	G	0.496	NEGR1	0	intronic	11.96	NA	1	15	1	0	0	4.84e-05	-4.06322	-0.0393127	0.0100632	0.00055	3.45514	0.00395683	0.00114466	FALSE
2	1	rs11209815	72133658	rs591031	72120873	rs591031	0.0907152	0.853095	C	T	0.4692	NEGR1	0	intronic	4.589	7	5	15	1	1	0	3.64e-05	-4.12922	-0.0401818	0.0093512	0.0013	3.21598	0.0036806	0.00114623	FALSE
2	1	rs5008343	72134153	rs591031	72120873	rs591031	0.0546775	0.676292	A	G	0.3986	NEGR1	0	intronic	0.157	6	1	15	1	0	0	1.26e-05	-4.36694	-0.0431553	0.00945599	0.00047	3.4973	0.00408399	0.00116788	FALSE
2	1	rs7521469	72134396	rs591031	72120873	rs591031	0.0558276	0.784363	A	G	0.4473	NEGR1	0	intronic	2.414	5	1	15	1	0	0	1.92e-06	-4.76167	-0.0464314	0.010214	0.00049	3.48616	0.00401526	0.00115128	FALSE
2	1	rs7531932	72134585	rs591031	72120873	rs591031	0.0540839	0.784363	G	A	0.4473	NEGR1	0	intronic	3.156	7	2	15	1	0	0	2.26e-07	-5.17657	-0.0512512	0.0104218	0.00046	3.50303	0.00403373	0.00115128	FALSE
2	1	rs11209816	72135360	rs591031	72120873	rs591031	0.0760068	0.708879	G	A	0.4205	NEGR1	0	intronic	1.617	6	5	15	1	1	0	2.82e-06	-4.68351	-0.0457379	0.00932977	0.0009	3.32005	0.0038488	0.0011588	FALSE
2	1	rs61159202	72136313	rs591031	72120873	rs591031	0.06456	0.940773	C	T	0.496	NEGR1	0	intronic	4.645	5	5	15	1	0	0	3.15e-05	-4.16234	-0.04052	0.0101371	0.00065	3.40984	0.00390202	0.00114479	FALSE
2	1	rs10889924	72136346	rs591031	72120873	rs591031	0.0546775	0.784363	C	A	0.4473	NEGR1	0	intronic	2.266	5	5	15	1	0	0	2.27e-06	-4.72777	-0.0461068	0.0102107	0.00047	3.4973	0.00403002	0.0011516	FALSE
2	1	rs11209817	72136739	rs591031	72120873	rs591031	0.0768448	0.704305	T	C	0.4215	NEGR1	0	intronic	0.463	6	7	15	1	0	0	3.12e-06	-4.66276	-0.0455468	0.00933155	0.00092	3.31391	0.00383952	0.00115899	FALSE
2	1	rs1335005	72139498	rs591031	72120873	rs591031	0.0546775	0.676292	T	C	0.3986	NEGR1	0	intronic	0.503	NA	14	15	1	0	0	1.86e-05	-4.28107	-0.0422929	0.00946415	0.00047	3.4973	0.00408817	0.00116899	FALSE
2	1	rs1335004	72139699	rs591031	72120873	rs591031	0.0738276	0.708879	G	T	0.4205	NEGR1	0	intronic	6.334	NA	14	15	1	0	0	2.23e-06	-4.73138	-0.0463109	0.00933932	0.00085	3.33598	0.0038681	0.00115919	FALSE
2	1	rs12136561	72139848	rs591031	72120873	rs591031	0.0174186	0.977592	T	C	0.4901	NEGR1	0	intronic	1.683	7	14	15	1	0	0	2.1e-05	4.25398	0.0414055	0.0101461	6.3e-05	-4.00128	-0.00458736	0.00114605	FALSE
2	1	rs12408386	72140849	rs591031	72120873	rs591031	0.0552585	0.676292	A	C	0.3986	NEGR1	0	intronic	0.042	5	15	15	1	0	0	1.8e-05	-4.28836	-0.0422929	0.00946415	0.00048	3.49168	0.00408048	0.00116902	FALSE
2	1	rs1413952	72142097	rs591031	72120873	rs591031	0.0175942	0.977514	T	C	0.492	NEGR1	0	intronic	0.519	7	15	15	1	0	0	2.06e-05	4.25829	0.0414472	0.0101465	6.4e-05	-3.99756	-0.00458145	0.0011462	FALSE
2	1	rs7522708	72145213	rs591031	72120873	rs591031	0.0172403	0.981251	G	A	0.493	NEGR1	0	intronic	5.055	7	15	15	1	0	0	3.13e-05	4.1638	0.0405304	0.0101373	6.2e-05	-4.00507	-0.00458984	0.00114622	FALSE
2	1	rs1932177	72147541	rs591031	72120873	rs591031	0.0534774	0.676292	A	G	0.3986	NEGR1	0	intronic	1.038	7	9	15	1	0	0	1.35e-05	-4.35184	-0.0429637	0.0094578	0.00045	3.50888	0.0041029	0.00116932	FALSE
2	1	rs1832038	72149769	rs591031	72120873	rs591031	0.0635641	0.706091	T	C	0.4195	NEGR1	0	intronic	1.547	NA	9	15	1	1	0	1.5e-06	-4.81124	-0.0476467	0.00944041	0.00063	3.41836	0.003966	0.00115982	FALSE
2	1	rs10889928	72150283	rs591031	72120873	rs591031	0.0630698	0.706091	G	A	0.4195	NEGR1	0	intronic	5.51	7	15	15	1	1	0	2.57e-06	-4.7025	-0.0460244	0.00934199	0.00062	3.42271	0.00397091	0.00115969	FALSE
2	1	rs11209821	72151126	rs591031	72120873	rs591031	0.0625675	0.706091	T	C	0.4195	NEGR1	0	intronic	1.138	7	15	15	1	1	0	2.68e-06	-4.69393	-0.0459289	0.00934288	0.00061	3.42713	0.00397361	0.00115979	FALSE
2	1	rs10889929	72153144	rs591031	72120873	rs591031	0.0593694	0.690003	G	T	0.4235	NEGR1	0	intronic	1.007	7	1	15	1	1	0	3.74e-06	-4.62533	-0.0452601	0.00934914	0.00055	3.45514	0.00400848	0.00116015	FALSE
2	1	rs10789321	72153334	rs591031	72120873	rs591031	0.0460735	0.76537	C	T	0.4503	NEGR1	0	intronic	4.271	7	1	15	1	0	0	2.45e-06	-4.71225	-0.0459289	0.00931289	0.00034	3.58275	0.00413409	0.00115306	FALSE
2	1	rs12401428	72154259	rs591031	72120873	rs591031	0.0558276	0.922071	C	A	0.499	NEGR1	0	intronic	1.516	7	5	15	1	0	0	8.59e-05	-3.92731	-0.0384602	0.0101775	0.00049	3.48616	0.00399872	0.00114746	FALSE
2	1	rs4650118	72156080	rs591031	72120873	rs591031	0.0570374	0.690003	G	A	0.4235	NEGR1	0	intronic	0.099	6	5	15	1	1	0	3.18e-06	-4.65884	-0.0458334	0.0094009	0.00051	3.47545	0.00403035	0.00116016	FALSE
2	1	rs12140971	72161383	rs591031	72120873	rs591031	0.0421761	0.657063	C	A	0.4016	NEGR1	0	intronic	3.322	5	5	15	1	0	0	4.68e-06	-4.57864	-0.0454513	0.00949202	0.00029	3.62407	0.00423987	0.00116991	FALSE
2	1	rs2794307	72166026	rs591031	72120873	rs591031	0.0576371	0.922071	G	T	0.499	NEGR1	0	intronic	6.899	NA	5	15	1	0	0	5.17e-05	-4.04781	-0.039413	0.00935839	0.00052	3.47024	0.00398227	0.00114814	FALSE
2	1	rs1350646	72166416	rs591031	72120873	rs591031	0.0570374	0.922071	C	T	0.499	NEGR1	0	intronic	0.112	NA	5	15	1	0	0	6.03e-05	-4.01163	-0.0390284	0.00936199	0.00051	3.47545	0.0039898	0.00114817	FALSE
2	1	rs1350645	72166615	rs591031	72120873	rs591031	0.0582254	0.922071	C	T	0.499	NEGR1	0	intronic	0.95	NA	5	15	1	0	0	5.67e-05	-4.02614	-0.0392207	0.00936019	0.00053	3.46512	0.00397917	0.00114823	FALSE
2	1	rs2085728	72167058	rs591031	72120873	rs591031	0.0421761	0.657063	C	A	0.4016	NEGR1	0	intronic	0.349	NA	5	15	1	0	0	1.75e-05	-4.29461	-0.0423888	0.00946324	0.00029	3.62407	0.0042419	0.00117022	FALSE
2	1	rs568412	72168541	rs591031	72120873	rs591031	0.0154571	0.96273	A	G	0.4901	NEGR1	0	intronic	0.121	5	5	15	1	0	0	6.5e-05	3.99388	0.0392207	0.0094325	5.2e-05	-4.04645	-0.00465074	0.00114901	FALSE
2	1	rs12040455	72169290	rs591031	72120873	rs591031	0.0610098	0.690003	T	G	0.4235	NEGR1	0	intronic	0.868	6	5	15	1	0	0	6.01e-06	-4.52604	-0.0445909	0.00941259	0.00058	3.4408	0.00399575	0.00116132	FALSE
2	1	rs6659689	72169528	rs591031	72120873	rs591031	0.0582254	0.690003	T	G	0.4235	NEGR1	0	intronic	0.924	6	5	15	1	0	0	5.29e-06	-4.55295	-0.0447821	0.00941079	0.00053	3.46512	0.00402743	0.00116185	FALSE
2	1	rs479582	72171313	rs591031	72120873	rs591031	0.0625675	0.922071	G	A	0.499	NEGR1	0	intronic	2.419	6	2	15	1	0	0	4.41e-05	-4.08488	-0.0399896	0.00940959	0.00061	3.42713	0.00393741	0.00114879	FALSE
2	1	rs12049457	72171477	rs591031	72120873	rs591031	0.0576371	0.690003	G	A	0.4235	NEGR1	0	intronic	1.756	5	2	15	1	1	0	7.42e-05	-3.9624	-0.0397014	0.00962806	0.00052	3.47024	0.00403241	0.0011615	FALSE
2	1	rs515545	72172938	rs591031	72120873	rs591031	0.0635641	0.922071	C	T	0.499	NEGR1	0	intronic	3.922	5	5	15	1	0	0	0.000119	-3.84818	-0.0377774	0.00944612	0.00063	3.41836	0.00392867	0.00114925	FALSE
2	1	rs1762727	72180224	rs591031	72120873	rs591031	0.0599259	0.602121	T	G	0.4314	NEGR1	0	intronic	1.17	NA	5	15	1	0	0	0.000151	-3.78942	-0.0373921	0.00949571	0.00056	3.45028	0.00399328	0.00115784	FALSE
2	1	rs12747621	72181770	rs10789327	72229052	rs591031	0.0873398	0.813998	G	A	0.3479	NEGR1	0	intronic	4.38	5	5	15	1	0	0	3.93e-05	-4.11156	-0.042197	0.00984278	0.0012	3.23888	0.00392005	0.00120903	FALSE
2	1	rs2794305	72182963	rs591031	72120873	rs591031	0.0599259	0.602121	G	A	0.4314	NEGR1	0	intronic	3.252	NA	9	15	1	0	0	0.000146	-3.79778	-0.0374884	0.0094948	0.00056	3.45028	0.00399193	0.00115777	FALSE
2	1	rs2794304	72183663	rs591031	72120873	rs591031	0.0604726	0.602121	G	A	0.4314	NEGR1	0	intronic	1.17	NA	8	15	1	0	0	0.000192	-3.72932	-0.0370067	0.00955681	0.00057	3.4455	0.00399035	0.00115776	FALSE
2	1	rs1213555	72185876	rs591031	72120873	rs591031	0.0604726	0.602121	C	A	0.4314	NEGR1	0	intronic	0.175	NA	14	15	1	0	0	0.000122	-3.84207	-0.0378737	0.00949114	0.00057	3.4455	0.00399059	0.0011575	FALSE
2	1	rs1213556	72187464	rs591031	72120873	rs591031	0.0593694	0.602121	G	T	0.4314	NEGR1	0	intronic	2.704	4	14	15	1	0	0	0.000107	-3.87414	-0.0381625	0.0094884	0.00055	3.45514	0.00399758	0.00115749	FALSE
2	1	rs1213557	72188154	rs591031	72120873	rs591031	0.0599259	0.602121	T	C	0.4314	NEGR1	0	intronic	4.772	7	14	15	1	0	0	0.00014	-3.80817	-0.0375848	0.00949388	0.00056	3.45028	0.00399165	0.00115765	FALSE
2	1	rs6695498	72190607	rs10789327	72229052	rs591031	0.0430065	0.947714	A	G	0.3827	NEGR1	0	intronic	1.134	5	5	15	1	0	0	6.79e-06	-4.50017	-0.0449734	0.00955488	0.0003	3.6153	0.00426209	0.00117827	FALSE
2	1	rs1762722	72195517	rs10789327	72229052	rs591031	0.095346	0.765053	G	T	0.4324	NEGR1	0	intronic	1.07	6	5	15	1	0	0	0.0011	-3.26362	-0.0338215	0.0100503	0.00062	3.42271	0.00396153	0.00115773	FALSE
2	1	rs1459794	72195961	rs10789327	72229052	rs591031	0.0610098	0.765053	A	G	0.4324	NEGR1	0	intronic	6.915	NA	5	15	1	0	0	0.000206	-3.71154	-0.0366212	0.00950304	0.00058	3.4408	0.00398312	0.00115743	FALSE
2	1	rs4649942	72197704	rs10789327	72229052	rs591031	0.0414169	0.951573	G	A	0.3837	NEGR1	0	intronic	2.645	6	5	15	1	0	0	7.06e-06	-4.49187	-0.0448778	0.00955579	0.00028	3.63313	0.00428269	0.00117806	FALSE
2	1	rs6680931	72198204	rs10789327	72229052	rs591031	0.078392	0.760301	T	C	0.4314	NEGR1	0	intronic	0.342	3a	2	15	1	0	0	0.00028	-3.63313	-0.0389322	0.0103164	0.00086	3.33272	0.00387536	0.00116313	FALSE
2	1	rs1459793	72199451	rs10789327	72229052	rs591031	0.0414169	0.951573	G	A	0.3837	NEGR1	0	intronic	4.653	NA	5	15	1	0	0	5.82e-06	-4.53283	-0.0452601	0.00955214	0.00028	3.63313	0.00427871	0.00117803	FALSE
2	1	rs11404278	72200592	rs10789327	72229052	rs591031	0.0467839	0.951573	CT	C	0.3837	NEGR1	0	intronic	1.35	NA	7	15	1	0	0	9.572e-06	-4.42662	-0.0441996	0.0104519	0.00035	3.57517	0.0042212	0.00117989	FALSE
2	1	rs1459792	72200883	rs10789327	72229052	rs591031	0.0599259	0.761767	G	A	0.4334	NEGR1	0	intronic	1.243	NA	5	15	1	0	0	0.000154	-3.78453	-0.037297	0.0102321	0.00056	3.45028	0.00399193	0.00115742	FALSE
2	1	rs6657641	72201256	rs10789327	72229052	rs591031	0.0615378	0.765053	G	T	0.4324	NEGR1	0	intronic	2.93	6	5	15	1	0	0	0.000213	-3.70308	-0.0365248	0.00950395	0.00059	3.43617	0.00397808	0.00115741	FALSE
2	1	rs1459791	72205771	rs10789327	72229052	rs591031	0.0593694	0.759411	C	A	0.4344	NEGR1	0	intronic	1.101	NA	9	15	1	0	0	0.000147	-3.79608	-0.0374319	0.0102335	0.00055	3.45514	0.00399768	0.00115732	FALSE
2	1	rs10789323	72206762	rs10789327	72229052	rs591031	0.0599259	0.765053	C	T	0.4324	NEGR1	0	intronic	0.164	7	9	15	1	0	0	0.000198	-3.72155	-0.0367176	0.00950212	0.00056	3.45028	0.00399318	0.00115738	FALSE
2	1	rs4147264	72206799	rs10789327	72229052	rs591031	0.0371615	0.951573	T	C	0.3837	NEGR1	0	intronic	1.758	7	9	15	1	0	0	1.19e-05	-4.37941	-0.0437298	0.00956677	0.00023	3.68356	0.00434421	0.00117797	FALSE
2	1	rs12125609	72208717	rs10789327	72229052	rs591031	0.0599259	0.761767	G	A	0.4334	NEGR1	0	intronic	1.236	6	8	15	1	0	0	0.000161	-3.77346	-0.0371932	0.010231	0.00056	3.45028	0.00399187	0.00115695	FALSE
2	1	rs1459790	72209846	rs10789327	72229052	rs591031	0.0907152	0.817091	A	G	0.3489	NEGR1	0	intronic	1.272	NA	9	15	1	0	0	3.73e-05	-4.1236	-0.0421012	0.00979866	0.0013	3.21598	0.00389289	0.00120808	FALSE
2	1	rs12407479	72210355	rs10789327	72229052	rs591031	0.0627347	0.765053	G	A	0.4324	NEGR1	0	intronic	3.044	6	9	15	1	0	0	0.000261	-3.65122	-0.0360426	0.00952349	0.00057	3.4455	0.00398545	0.00115742	FALSE
2	1	rs1350644	72210607	rs10789327	72229052	rs591031	0.0604726	0.765053	T	G	0.4324	NEGR1	0	intronic	1.464	NA	9	15	1	0	0	0.000188	-3.73462	-0.036814	0.0095012	0.00057	3.4455	0.00398505	0.00115697	FALSE
2	1	rs35104470	72211229	rs10789327	72229052	rs591031	0.0610098	0.761767	A	AT	0.4334	NEGR1	0	intronic	1.163	NA	9	15	1	0	0	7.093e-05	-3.97314	-0.0392004	0.0102958	0.00058	3.4408	0.00398783	0.00115873	FALSE
2	1	rs12410430	72211871	rs10789327	72229052	rs591031	0.0635641	0.761767	C	T	0.4334	NEGR1	0	intronic	0.143	6	14	15	1	0	0	0.000148	-3.7944	-0.0374008	0.0102332	0.00063	3.41836	0.00395442	0.00115686	FALSE
2	1	rs11209831	72212264	rs10789327	72229052	rs591031	0.0593694	0.765053	C	T	0.4324	NEGR1	0	intronic	1.164	7	14	15	1	0	0	0.000191	-3.73063	-0.036814	0.00951614	0.00055	3.45514	0.00399604	0.00115697	FALSE
2	1	rs10749803	72214273	rs10789327	72229052	rs591031	0.0406301	0.951573	T	G	0.3837	NEGR1	0	intronic	4.086	7	15	15	1	0	0	6.92e-06	-4.49613	-0.0449734	0.00955488	0.00027	3.6425	0.00429207	0.00117723	FALSE
2	1	rs1380481	72217392	rs10789327	72229052	rs591031	0.0389652	0.931051	C	A	0.3887	NEGR1	0	intronic	7.446	NA	5	15	1	0	0	3.16e-06	-4.66014	-0.0465973	0.00953937	0.00025	3.66226	0.00430555	0.0011756	FALSE
2	1	rs10789324	72217553	rs10789327	72229052	rs591031	0.0582254	0.768352	G	T	0.4314	NEGR1	0	intronic	7.33	6	5	15	1	0	0	0.000105	-3.87874	-0.0382587	0.00948749	0.00053	3.46512	0.0040071	0.00115567	FALSE
2	1	rs11209833	72218416	rs10789327	72229052	rs591031	0.0398136	0.955601	C	T	0.3827	NEGR1	0	intronic	3.088	6	5	15	1	0	0	4.21e-06	-4.60074	-0.0460244	0.00954484	0.00026	3.6522	0.00429133	0.00117535	FALSE
2	1	rs6686704	72220209	rs10789327	72229052	rs591031	0.0570374	0.768352	G	T	0.4314	NEGR1	0	intronic	7.692	7	5	15	1	0	0	0.000124	-3.83808	-0.0378737	0.00949114	0.00051	3.47545	0.00401378	0.00115513	FALSE
2	1	rs2422030	72220913	rs10789327	72229052	rs591031	0.0528572	0.768352	T	G	0.4314	NEGR1	0	intronic	1.643	7	5	15	1	0	0	0.000144	-3.80119	-0.0374884	0.0094948	0.00044	3.51485	0.00405655	0.00115488	FALSE
2	1	rs2422031	72221164	rs10789327	72229052	rs591031	0.0528572	0.768352	C	A	0.4314	NEGR1	0	intronic	1.538	5	5	15	1	0	0	0.000123	-3.84007	-0.0378737	0.00950607	0.00044	3.51485	0.00405932	0.00115481	FALSE
2	1	rs12739083	72222107	rs10789327	72229052	rs591031	0.0362261	0.959785	A	C	0.3817	NEGR1	0	intronic	0.04	6	5	15	1	0	0	2.22e-05	-4.24153	-0.0466927	0.010503	0.00022	3.69487	0.0043527	0.00117847	FALSE
2	1	rs12759771	72222326	rs10789327	72229052	rs591031	0.0353406	0.959785	G	T	0.3817	NEGR1	0	intronic	17.32	5	7	15	1	0	0	5.71e-06	-4.53685	-0.0453557	0.00955122	0.00021	3.70667	0.0043564	0.00117421	FALSE
2	1	rs7549834	72223722	rs10789327	72229052	rs591031	0.0398136	0.959785	G	A	0.3817	NEGR1	0	intronic	5.725	7	15	15	1	0	0	3.71e-06	-4.627	-0.0462154	0.00954302	0.00026	3.6522	0.00428933	0.00117452	FALSE
2	1	rs6424446	72223733	rs10789327	72229052	rs591031	0.0582254	0.768352	T	G	0.4314	NEGR1	0	intronic	4.603	7	15	15	1	0	0	0.000114	-3.85868	-0.0380662	0.00950424	0.00053	3.46512	0.00400268	0.00115499	FALSE
2	1	rs11209834	72224718	rs10789327	72229052	rs591031	0.0398136	0.959785	G	A	0.3817	NEGR1	0	intronic	1.483	7	9	15	1	0	0	3.97e-06	-4.61295	-0.0461199	0.00954393	0.00026	3.6522	0.0042864	0.00117393	FALSE
2	1	rs10889931	72225248	rs10789327	72229052	rs591031	0.0564258	0.768352	G	A	0.4314	NEGR1	0	intronic	2.962	7	9	15	1	0	0	9.62e-05	-3.89998	-0.0387398	0.00955546	0.0005	3.48076	0.00401865	0.00115424	FALSE
2	1	rs11579404	72225409	rs10789327	72229052	rs591031	0.0938407	0.825779	T	C	0.3469	NEGR1	0	intronic	0.34	7	9	15	1	0	0	3.28e-05	-4.1531	-0.0426763	0.00983806	0.0014	3.19465	0.00385062	0.00120418	FALSE
2	1	rs10789325	72226798	rs10789327	72229052	rs591031	0.0389652	0.959785	C	A	0.3817	NEGR1	0	intronic	0.269	6	5	15	1	0	0	4.18e-06	-4.60223	-0.0460244	0.00954484	0.00025	3.66226	0.00430228	0.0011748	FALSE
2	1	rs12566585	72227968	rs10789327	72229052	rs591031	0.0445879	0.951573	A	G	0.3837	NEGR1	0	intronic	0.877	7	5	15	1	0	0	1.34e-05	-4.35347	-0.0438255	0.00963821	0.00032	3.59855	0.00423676	0.00117673	FALSE
2	1	rs12135360	72228302	rs10789327	72229052	rs591031	0.0582254	0.765053	G	T	0.4324	NEGR1	0	intronic	4.66	5	5	15	1	0	0	0.000132	-3.8227	-0.0378992	0.0103002	0.00053	3.46512	0.00400397	0.00115497	FALSE
2	1	rs10789326	72228906	rs10789327	72229052	rs591031	0.0430065	0.98379	C	T	0.3857	NEGR1	0	intronic	2.771	7	7	15	1	0	0	1.12e-05	-4.39261	-0.0442083	0.00962017	0.0003	3.6153	0.00424248	0.00117475	FALSE
2	1	rs10789327	72229052	rs10789327	72229052	rs591031	0.025677	1	G	A	0.3897	NEGR1	0	intronic	6.736	5	7	15	1	0	0	6.76e-06	-4.50111	-0.0451646	0.00959664	0.00012	3.84613	0.00450154	0.00117136	FALSE
2	1	rs10889932	72229193	rs10789327	72229052	rs591031	0.025677	0.991837	A	G	0.3897	NEGR1	0	intronic	3.876	5	7	15	1	0	0	7.11e-06	-4.49037	-0.045069	0.00959755	0.00012	3.84613	0.00449444	0.00117139	FALSE
2	1	rs12562745	72235421	rs10789327	72229052	rs591031	0.0873398	0.83651	C	A	0.3499	NEGR1	0	intronic	3.284	6	5	15	1	0	0	4.99e-05	-4.05609	-0.0416217	0.00983405	0.0012	3.23888	0.00389662	0.00120201	FALSE
3	1	rs11210247	73900932	rs7540134	74077588	rs7540134	0.0907152	0.6209	C	T	0.4493	RP4-598G3.1	79997	intergenic	1.265	7	9	15	0	0	0	1.92e-11	-6.71198	-0.0641009	0.00895151	0.0013	-3.21598	-0.00368918	0.00114642	TRUE
3	1	rs12037168	73914157	rs7540134	74077588	rs7540134	0.0999674	0.625478	G	A	0.4483	RP4-598G3.1	93222	intergenic	3.326	5	9	15	0	0	0	2.8e-11	-6.65672	-0.063538	0.00895655	0.0016	-3.15591	-0.00361982	0.00114653	TRUE
3	1	rs11210257	73934633	rs7540134	74077588	rs7540134	0.083671	0.684098	C	A	0.4523	RP4-598G3.1	113698	intergenic	0.48	6	9	15	0	0	0	5.13e-11	-6.56711	-0.0626931	0.00896412	0.0011	-3.26362	-0.00374433	0.00114377	TRUE
3	1	rs11210259	73935251	rs7540134	74077588	rs7540134	0.083671	0.684098	A	G	0.4523	RP4-598G3.1	114316	intergenic	6.311	7	9	15	0	0	0	6.37e-11	-6.53479	-0.0624113	0.00896665	0.0011	-3.26362	-0.00374407	0.00114376	TRUE
3	1	rs12754690	73939898	rs7540134	74077588	rs7540134	0.0873398	0.684098	T	C	0.4523	RP4-598G3.1	118963	intergenic	1.069	7	5	15	0	0	0	4.75e-11	-6.57857	-0.062787	0.00896328	0.0012	-3.23888	-0.0037166	0.00114364	TRUE
3	1	rs11210261	73941881	rs7540134	74077588	rs7540134	0.083671	0.684098	A	C	0.4523	RP4-598G3.1	120946	intergenic	4.337	7	5	15	0	0	0	5.85e-11	-6.54752	-0.0625052	0.00896581	0.0011	-3.26362	-0.00374105	0.00114365	TRUE
3	1	rs11210263	73942894	rs7540134	74077588	rs7540134	0.083671	0.684098	T	C	0.4523	RP4-598G3.1	121959	intergenic	1.69	5	5	15	0	0	0	5.25e-11	-6.56367	-0.0625991	0.00896496	0.0011	-3.26362	-0.00373689	0.00114367	TRUE
3	1	rs7513375	73952123	rs7540134	74077588	rs7540134	0.083671	0.688649	A	C	0.4543	RP4-598G3.1	131188	intergenic	0.471	6	14	15	0	0	0	4.41e-11	-6.5896	-0.0636319	0.00905668	0.0011	-3.26362	-0.003732	0.00114448	TRUE
3	1	rs1021756	73958086	rs7540134	74077588	rs7540134	0.0907152	0.688649	T	G	0.4543	RP4-598G3.1	137151	intergenic	2.816	NA	9	15	0	0	0	4.61e-11	-6.58302	-0.062787	0.00896328	0.0013	-3.21598	-0.00367843	0.00114412	TRUE
3	1	rs11210266	73964312	rs7540134	74077588	rs7540134	0.0873398	0.690391	T	G	0.4553	RP4-788P17.1	136586	intergenic	1.969	7	9	15	0	0	0	6.98e-11	-6.52109	-0.0622233	0.00896833	0.0012	-3.23888	-0.00370332	0.00114448	TRUE
3	1	rs7416650	73969936	rs7540134	74077588	rs7540134	0.083671	0.682288	A	G	0.4543	RP4-788P17.1	130962	intergenic	5.346	7	9	15	0	0	0	5.47e-11	-6.55755	-0.0625991	0.00896496	0.0011	-3.26362	-0.0037446	0.00114391	TRUE
3	1	rs2173735	73971450	rs7540134	74077588	rs7540134	0.0800242	0.682288	C	T	0.4543	RP4-788P17.1	129448	intergenic	3.463	7	9	15	0	0	0	5.52e-11	-6.55619	-0.0625991	0.00896496	0.001	-3.29053	-0.00375574	0.00114409	TRUE
3	1	rs12742409	73974388	rs7540134	74077588	rs7540134	0.0800242	0.682288	T	C	0.4543	RP4-788P17.1	126510	intergenic	11.93	7	9	15	0	0	0	4.14e-11	-6.59898	-0.0629748	0.0089616	0.001	-3.29053	-0.0037561	0.00114411	TRUE
3	1	rs12026485	73977107	rs7540134	74077588	rs7540134	0.0796409	0.682288	G	T	0.4543	RP4-788P17.1	123791	intergenic	2.228	7	7	15	0	0	0	6.32e-11	-6.53597	-0.0624113	0.00896665	0.00099	-3.29335	-0.00376807	0.00114409	TRUE
3	1	rs61605983	73985364	rs7540134	74077588	rs7540134	0.0800242	0.682288	G	A	0.4543	RP4-788P17.1	115534	intergenic	5.633	6	5	15	0	0	0	5.4e-11	-6.55947	-0.0625991	0.00896496	0.001	-3.29053	-0.00375847	0.00114407	TRUE
3	1	rs2341392	73986097	rs7540134	74077588	rs7540134	0.0800242	0.672509	A	G	0.4553	RP4-788P17.1	114801	intergenic	1.554	6	5	15	0	0	0	5.88e-11	-6.54676	-0.0625052	0.00896581	0.001	-3.29053	-0.00375769	0.00114407	TRUE
3	1	rs1338653	73987608	rs7540134	74077588	rs7540134	0.0800242	0.682288	C	T	0.4543	RP4-788P17.1	113290	intergenic	4.924	NA	9	15	0	0	0	5.28e-11	-6.56282	-0.0625991	0.00896496	0.001	-3.29053	-0.00375424	0.00114406	TRUE
3	1	rs11210276	73991792	rs7540134	74077588	rs7540134	0.0796409	0.682288	G	T	0.4543	RP4-788P17.1	109106	intergenic	1.116	7	9	15	0	0	0	5.81e-11	-6.54855	-0.0625052	0.00896581	0.00099	-3.29335	-0.00376989	0.00114443	TRUE
3	1	rs11210289	74042928	rs4650219	74077150	rs7540134	0.0776648	0.95063	T	C	0.1978	RP4-788P17.1	57970	intergenic	0.34	7	5	15	0	0	0	6.93e-05	3.97868	0.0493614	0.0118152	0.00094	3.3079	0.00504497	0.00152506	TRUE
3	1	rs11210306	74076528	rs4650219	74077150	rs7540134	0.0509085	0.993637	G	A	0.1909	RP4-788P17.1	24370	intergenic	0.279	7	5	15	0	0	0	9.32e-06	4.43238	0.0549616	0.0117302	0.00041	3.53356	0.00540826	0.00152986	TRUE
3	1	rs4650219	74077150	rs4650219	74077150	rs7540134	0.0495285	1	C	T	0.1899	RP4-788P17.1	23748	intergenic	1.706	7	5	15	0	0	0	9.22e-06	4.4347	0.0548669	0.0117143	0.00039	3.54676	0.00542445	0.00152985	TRUE
3	1	rs7540134	74077588	rs7540134	74077588	rs7540134	0.0481458	1	T	C	0.4672	RP4-788P17.1	23310	intergenic	7.553	5	5	15	0	0	0	1.42e-08	5.67096	0.0542988	0.00907587	0.00037	3.56061	0.0041131	0.00115528	TRUE
3	1	rs35473017	74080075	rs4650219	74077150	rs7540134	0.0969601	0.790711	G	GA	0.1571	RP4-788P17.1	20823	intergenic	1.248	NA	9	15	0	0	0	1.547e-05	4.32189	0.0570984	0.0124674	0.0015	3.17468	0.00524293	0.00165438	TRUE
3	1	rs10749826	74081430	rs4650219	74077150	rs7540134	0.0999674	0.790711	C	T	0.1571	RP4-788P17.1	19468	intergenic	2.147	7	9	15	0	0	0	1.84e-05	4.28347	0.0565694	0.0124816	0.0016	3.15591	0.00518906	0.00164685	TRUE
3	1	rs1576436	74083804	rs7540134	74077588	rs7540134	0.0999674	0.875203	G	T	0.4314	RP4-788P17.1	17094	intergenic	1.724	NA	9	15	0	0	0	4.22e-08	5.48139	0.0525925	0.0091092	0.0016	3.15591	0.00368933	0.00116589	TRUE
3	1	rs10157198	74084595	rs7540134	74077588	rs7540134	0.0969601	0.875203	A	G	0.4314	RP4-788P17.1	16303	intergenic	4.352	6	9	15	0	0	0	3.6e-08	5.50943	0.0529719	0.00912329	0.0015	3.17468	0.0036995	0.00116591	TRUE
4	1	rs77292046	174056742	rs12059434	174165052	rs12059434	0.0637992	0.947627	CT	C	0.2724	RPL30P1	2531	intergenic	1.363	NA	9	15	1	1	0	0.001029	3.28248	0.0356953	0.0105178	3.3e-06	-4.65121	-0.00604857	0.00130013	FALSE
4	1	rs11801385	174058592	rs12059434	174165052	rs12059434	0.0409109	0.976421	G	A	0.2704	RPL30P1	681	downstream	7.277	7	14	15	1	1	0	0.000432	3.51972	0.0380134	0.0112174	3.5e-06	-4.63906	-0.00595256	0.00128302	FALSE
4	1	rs72711443	174060014	rs12059434	174165052	rs12059434	0.0492567	0.990471	G	A	0.2734	RPL30P1	401	upstream	0.602	2b	14	15	1	1	0	0.000619	3.42315	0.0369649	0.0112057	3.3e-06	-4.65121	-0.00595875	0.00128177	FALSE
4	1	rs10912728	174062372	rs12059434	174165052	rs12059434	0.0474034	0.990471	T	C	0.2734	RPL30P1	2759	intergenic	7.804	5	14	15	1	1	0	0.000575	3.44314	0.0371828	0.0112081	3.4e-06	-4.64505	-0.0059553	0.00128184	FALSE
4	1	rs17350956	174063001	rs12059434	174165052	rs12059434	0.041995	0.976421	A	G	0.2704	RPL30P1	3388	intergenic	8.825	4	7	15	1	1	0	0.000454	3.50652	0.037868	0.0112158	3.3e-06	-4.65121	-0.00596953	0.00128258	FALSE
4	1	rs4652168	174064215	rs12059434	174165052	rs12059434	0.0483471	0.990471	T	C	0.2734	RPL30P1	4602	intergenic	6.639	5	14	15	1	1	0	0.000597	3.43297	0.037079	0.0112069	3.4e-06	-4.64505	-0.00595246	0.00128181	FALSE
4	1	rs4650939	174065961	rs12059434	174165052	rs12059434	0.0479226	0.990471	T	C	0.2734	RPL30P1	6348	intergenic	4.867	6	13	15	1	1	0	0.000587	3.43755	0.0371205	0.0112074	3.1e-06	-4.66408	-0.00597947	0.0012819	FALSE
4	1	rs28831202	174068369	rs12059434	174165052	rs12059434	0.0474907	0.990471	T	C	0.2734	RPL30P1	8756	intergenic	7.673	6	13	15	1	1	0	0.000577	3.4422	0.0371724	0.011208	3.4e-06	-4.64505	-0.00595642	0.00128186	FALSE
4	1	rs17353198	174076577	rs12059434	174165052	rs12059434	0.0395024	0.976421	G	T	0.2704	RP11-160H22.5	7860	intergenic	4.005	6	13	15	1	1	0	0.000405	3.5368	0.03819	0.0112194	3.3e-06	-4.65121	-0.00596522	0.00128242	FALSE
4	1	rs10912733	174080897	rs12059434	174165052	rs12059434	0.0605673	0.990471	G	T	0.2734	RP11-160H22.5	3540	intergenic	1.577	7	7	15	1	1	0	0.000932	3.31029	0.0358552	0.0112274	3.4e-06	-4.64505	-0.00595499	0.00128176	FALSE
4	1	rs17350991	174083468	rs12059434	174165052	rs12059434	0.0407588	0.976421	T	G	0.2704	RP11-160H22.5	969	downstream	16.64	2b	5	15	1	1	0	0.000429	3.52157	0.0377746	0.0111389	3.2e-06	-4.65755	-0.00597664	0.00128242	FALSE
4	1	rs57407575	174084642	rs12059434	174165052	rs12059434	0.0399293	0.976421	A	C	0.2704	RP11-160H22.5	0	ncRNA_exonic	0.044	4	5	15	1	1	0	0.000413	3.53163	0.0379511	0.0111606	3.2e-06	-4.65755	-0.00597086	0.00128242	FALSE
4	1	rs4233169	174088124	rs12059434	174165052	rs12059434	0.0479226	0.990471	T	C	0.2734	RP11-160H22.5	0	ncRNA_intronic	16	5	7	15	1	1	0	0.000587	3.43755	0.0368715	0.0111289	3.5e-06	-4.63906	-0.00594289	0.00128165	FALSE
4	1	rs1407127	174088686	rs12059434	174165052	rs12059434	0.0402961	0.976421	C	T	0.2704	RP11-160H22.5	0	ncRNA_intronic	8	5	7	15	1	1	0	0.00042	3.52719	0.0378369	0.0111396	3.3e-06	-4.65121	-0.00596078	0.00128241	FALSE
4	1	rs4650948	174089158	rs12059434	174165052	rs12059434	0.0535539	0.990471	C	T	0.2734	RP11-160H22.5	0	ncRNA_intronic	3.802	7	14	15	1	1	0	0.000731	3.37768	0.0362284	0.0111217	3.5e-06	-4.63906	-0.00594246	0.00128165	FALSE
4	1	rs7530314	174090047	rs12059434	174165052	rs12059434	0.0341645	0.990471	T	C	0.2734	RP11-160H22.5	0	ncRNA_intronic	0.61	7	14	15	1	1	0	0.000306	3.61017	0.0391047	0.011264	3.5e-06	-4.63906	-0.00594216	0.00128167	FALSE
4	1	rs1853321	174094433	rs12059434	174165052	rs12059434	0.050907	0.990471	A	G	0.2734	RP11-160H22.5	0	ncRNA_intronic	6.01	7	9	15	1	1	0	0.000661	3.40526	0.0365291	0.0111251	3.1e-06	-4.66408	-0.00597417	0.00128178	FALSE
4	1	rs12085871	174095270	rs12059434	174165052	rs12059434	0.0484731	0.990471	G	A	0.2734	RP11-160H22.5	0	ncRNA_intronic	0.45	7	9	15	1	1	0	0.0006	3.43161	0.0368092	0.0111282	3.4e-06	-4.64505	-0.00595084	0.00128165	FALSE
4	1	rs113186506	174095845	rs12059434	174165052	rs12059434	0.0439264	0.976421	G	T	0.2704	RP11-160H22.5	0	ncRNA_intronic	3.163	6	9	15	1	1	0	0.000496	3.48291	0.0376084	0.0112129	3.2e-06	-4.65755	-0.00597138	0.00128242	FALSE
4	1	rs139224796	174096331	rs12059434	174165052	rs12059434	0.0461947	0.976421	C	T	0.2704	RP11-160H22.5	0	ncRNA_intronic	4.559	7	7	15	1	1	0	0.000548	3.45613	0.0373281	0.0112097	3.2e-06	-4.65755	-0.00597131	0.00128242	FALSE
4	1	rs111839238	174096354	rs12059434	174165052	rs12059434	0.0466041	0.976421	T	C	0.2704	RP11-160H22.5	0	ncRNA_intronic	0.88	7	7	15	1	1	0	0.000557	3.45173	0.0374631	0.0112663	3.2e-06	-4.65755	-0.00597131	0.00128242	FALSE
4	1	rs6656491	174096662	rs12059434	174165052	rs12059434	0.0425645	0.976421	A	G	0.2704	RP11-160H22.5	0	ncRNA_intronic	0.309	7	7	15	1	1	0	0.000466	3.49958	0.037598	0.0111567	3.2e-06	-4.65755	-0.00596999	0.00128245	FALSE
4	1	rs6694208	174096769	rs12059434	174165052	rs12059434	0.0481782	0.990471	G	A	0.2734	RP11-160H22.5	0	ncRNA_intronic	6.517	6	7	15	1	1	0	0.000593	3.4348	0.0368403	0.0111285	3.4e-06	-4.64505	-0.00595498	0.00128166	FALSE
4	1	rs727912	174101867	rs12059434	174165052	rs12059434	0.0480932	0.990471	T	C	0.2734	RP11-160H22.5	0	ncRNA_intronic	6.211	NA	5	15	1	1	0	0.000591	3.43571	0.0368507	0.0111286	3.4e-06	-4.64505	-0.00595081	0.00128163	FALSE
4	1	rs4650950	174103402	rs12059434	174165052	rs12059434	0.0456851	0.985673	A	G	0.2744	RP11-160H22.5	0	ncRNA_intronic	4.607	4	7	15	1	1	0	0.000537	3.46159	0.0371309	0.0111318	3.4e-06	-4.64505	-0.00595254	0.00128164	FALSE
4	1	rs4650951	174103506	rs12059434	174165052	rs12059434	0.0481782	0.990471	G	A	0.2734	RP11-160H22.5	0	ncRNA_intronic	3.811	5	7	15	1	1	0	0.000593	3.4348	0.0368403	0.0111285	3.4e-06	-4.64505	-0.00595124	0.00128164	FALSE
4	1	rs72711457	174104523	rs12059434	174165052	rs12059434	0.0444053	0.976421	G	T	0.2704	RP11-160H22.5	0	ncRNA_intronic	7.693	5	7	15	1	1	0	0.000507	3.47703	0.0373592	0.011154	3.1e-06	-4.66408	-0.00597736	0.00128239	FALSE
4	1	rs6676161	174107693	rs12059434	174165052	rs12059434	0.043256	0.990471	A	G	0.2734	RP11-160H22.5	0	ncRNA_intronic	5.505	7	14	15	1	1	0	0.000481	3.49112	0.0374423	0.0111352	3.5e-06	-4.63906	-0.00594923	0.00128168	FALSE
4	1	rs6670425	174113342	rs12059434	174165052	rs12059434	0.0511718	0.990471	T	C	0.2734	RP11-160H22.5	0	ncRNA_intronic	2.167	4	1	15	1	1	0	0.000668	3.40239	0.0365603	0.0111451	3.6e-06	-4.63323	-0.00593967	0.00128185	FALSE
4	1	rs6685499	174113375	rs12059434	174165052	rs12059434	0.066007	0.990471	G	A	0.2734	RP11-160H22.5	0	ncRNA_intronic	4.563	2b	1	15	1	1	0	0.0011	3.26362	0.0355028	0.0112442	3.5e-06	-4.63906	-0.00594509	0.00128165	FALSE
4	1	rs4652193	174113692	rs12059434	174165052	rs12059434	0.0502129	0.990471	C	T	0.2734	RP11-160H22.5	0	ncRNA_intronic	0.827	4	2	15	1	1	0	0.000643	3.4128	0.0366017	0.0111259	3.3e-06	-4.65121	-0.00595839	0.00128172	FALSE
4	1	rs4652200	174117189	rs12059434	174165052	rs12059434	0.0409614	0.990471	G	A	0.2734	RP11-160H22.5	0	ncRNA_intronic	5.596	6	14	15	1	1	0	0.000433	3.51911	0.0377434	0.0111386	2.2e-06	-4.73413	-0.00611011	0.0012899	FALSE
4	1	rs12079214	174118710	rs12059434	174165052	rs12059434	0.0628533	0.990471	T	C	0.2734	RP11-160H22.5	0	ncRNA_intronic	1.129	5	8	15	1	1	0	0.001	3.29053	0.0352231	0.0111105	3.5e-06	-4.63906	-0.00594482	0.00128161	FALSE
4	1	rs4652204	174119820	rs12059434	174165052	rs12059434	0.0405029	0.976421	A	G	0.2704	RP11-160H22.5	0	ncRNA_intronic	6.563	7	5	15	1	1	0	0.000424	3.52468	0.0378057	0.0111393	3.3e-06	-4.65121	-0.0059654	0.00128236	FALSE
4	1	rs12065785	174120434	rs12059434	174165052	rs12059434	0.0475777	0.990471	G	A	0.2734	RP11-160H22.5	0	ncRNA_intronic	3.37	6	5	15	1	1	0	0.000579	3.44127	0.0369026	0.0111292	3.4e-06	-4.64505	-0.00595403	0.00128186	FALSE
4	1	rs16846717	174121318	rs12059434	174165052	rs12059434	0.0475342	0.990471	A	G	0.2734	RP11-160H22.5	0	ncRNA_intronic	2.021	6	5	15	1	1	0	0.000578	3.44173	0.036913	0.0111293	3.5e-06	-4.63906	-0.00594585	0.00128165	FALSE
4	1	rs16846718	174121920	rs12059434	174165052	rs12059434	0.0478797	0.990471	C	T	0.2734	RP11-160H22.5	0	ncRNA_intronic	11.02	5	2	15	1	1	0	0.000586	3.43801	0.0368715	0.0111289	3.3e-06	-4.65121	-0.005957	0.00128159	FALSE
4	1	rs10912735	174128140	rs12059434	174165052	rs12059434	0.050945	0.995219	A	C	0.2744	RP11-160H22.5	0	ncRNA_exonic	6.512	4	1	1	1	1	0	0.000662	3.40485	0.0365188	0.0111249	3.5e-06	-4.63906	-0.00594969	0.00128186	FALSE
4	1	rs12354141	174135216	rs12059434	174165052	rs12059434	0.0486401	1	A	G	0.2753	RABGAP1L	0	intronic	3.121	5	1	15	1	1	0	0.000604	3.42981	0.0367885	0.0111279	3.2e-06	-4.65755	-0.00596882	0.00128191	FALSE
4	1	rs56158362	174135575	rs12059434	174165052	rs12059434	0.0417533	0.985756	A	G	0.2724	RABGAP1L	0	intronic	15.92	5	1	15	1	1	0	0.000449	3.50947	0.0377123	0.011158	3e-06	-4.67082	-0.0059925	0.00128267	FALSE
4	1	rs3086	174136374	rs12059434	174165052	rs12059434	0.0455444	1	C	A	0.2753	RABGAP1L	0	intronic	5.821	NA	1	15	1	1	0	0.000534	3.46309	0.0373281	0.011189	3.1e-06	-4.66408	-0.00597713	0.00128186	FALSE
4	1	rs1934681	174137273	rs12059434	174165052	rs12059434	0.0441017	1	C	T	0.2753	RABGAP1L	0	intronic	2.913	NA	5	15	1	1	0	0.0005	3.48076	0.037515	0.0111911	3.2e-06	-4.65755	-0.00597377	0.00128187	FALSE
4	1	rs77379897	174138511	rs12059434	174165052	rs12059434	0.0405029	0.985756	T	C	0.2724	RABGAP1L	0	intronic	0.143	5	2	15	1	1	0	0.000424	3.52468	0.0378057	0.0111393	2.9e-06	-4.67778	-0.0059972	0.00128264	FALSE
4	1	rs12082461	174139014	rs12059434	174165052	rs12059434	0.0511718	1	A	G	0.2753	RABGAP1L	0	intronic	3.773	5	1	15	1	1	0	0.000668	3.40239	0.0365603	0.0111451	3.2e-06	-4.65755	-0.00597246	0.00128187	FALSE
4	1	rs59044210	174141000	rs12059434	174165052	rs12059434	0.0598139	0.985756	G	A	0.2724	RABGAP1L	0	intronic	8.699	7	5	15	1	1	0	0.000908	3.31758	0.0356479	0.0111349	2.9e-06	-4.67778	-0.00600039	0.00128272	FALSE
4	1	rs10912737	174142137	rs12059434	174165052	rs12059434	0.0515083	1	A	G	0.2753	RABGAP1L	0	intronic	0.534	6	5	15	1	1	0	0.000677	3.39873	0.0364565	0.0111242	3.1e-06	-4.66408	-0.00597689	0.00128189	FALSE
4	1	rs12079687	174144683	rs12059434	174165052	rs12059434	0.0481357	1	C	T	0.2753	RABGAP1L	0	intronic	0.866	5	5	15	1	1	0	0.000592	3.43525	0.0370271	0.0111856	3.7e-06	-4.62756	-0.00593324	0.00128208	FALSE
4	1	rs56375942	174145344	rs12059434	174165052	rs12059434	0.0409614	0.985756	A	G	0.2724	RABGAP1L	0	intronic	9.124	7	5	15	1	1	0	0.000433	3.51911	0.0377434	0.0111386	2.9e-06	-4.67778	-0.00599806	0.00128239	FALSE
4	1	rs56404641	174145461	rs12059434	174165052	rs12059434	0.0414597	0.985756	C	A	0.2724	RABGAP1L	0	intronic	6.35	6	5	15	1	1	0	0.000443	3.51305	0.0376811	0.0111379	2.9e-06	-4.67778	-0.00599554	0.00128239	FALSE
4	1	rs4650958	174147516	rs12059434	174165052	rs12059434	0.0418987	1	A	G	0.2753	RABGAP1L	0	intronic	5.77	7	5	15	1	1	0	0.000452	3.5077	0.0376292	0.0111373	2.5e-06	-4.70813	-0.00603196	0.00128118	FALSE
4	1	rs4650959	174147603	rs12059434	174165052	rs12059434	0.0489709	1	G	A	0.2753	RABGAP1L	0	intronic	11.62	6	5	15	1	1	0	0.000612	3.42624	0.036747	0.0111275	3.1e-06	-4.66408	-0.00597444	0.00128166	FALSE
4	1	rs12087808	174147986	rs12059434	174165052	rs12059434	0.0486817	1	A	G	0.2753	RABGAP1L	0	intronic	4.445	7	5	15	1	1	0	0.000605	3.42936	0.0367781	0.0111278	3.1e-06	-4.66408	-0.00597926	0.00128189	FALSE
4	1	rs56239105	174148484	rs12059434	174165052	rs12059434	0.0409614	0.985756	T	C	0.2724	RABGAP1L	0	intronic	4.214	7	5	15	1	1	0	0.000433	3.51911	0.0377434	0.0111386	2.9e-06	-4.67778	-0.00600134	0.00128265	FALSE
4	1	rs724889	174149464	rs12059434	174165052	rs12059434	0.0441889	1	T	C	0.2753	RABGAP1L	0	intronic	0.73	5	5	15	1	1	0	0.000502	3.47969	0.0373281	0.0111339	3.1e-06	-4.66408	-0.00597997	0.00128189	FALSE
4	1	rs724888	174149541	rs12059434	174165052	rs12059434	0.0480932	1	G	T	0.2753	RABGAP1L	0	intronic	2.167	5	5	15	1	1	0	0.000591	3.43571	0.0368507	0.0111286	3.1e-06	-4.66408	-0.00597722	0.00128189	FALSE
4	1	rs7547766	174150115	rs12059434	174165052	rs12059434	0.0456383	0.995219	C	A	0.2744	RABGAP1L	0	intronic	3.768	5	5	15	1	1	0	0.000536	3.46209	0.0371309	0.0111318	3.1e-06	-4.66408	-0.00597929	0.00128189	FALSE
4	1	rs12075630	174153170	rs12059434	174165052	rs12059434	0.0351295	1	G	A	0.2753	RABGAP1L	0	intronic	8.256	5	5	15	1	1	0	0.000322	3.59693	0.0408741	0.0118371	2.3e-06	-4.7251	-0.00611669	0.00129569	FALSE
4	1	rs12076771	174153284	rs12059434	174165052	rs12059434	0.0475342	1	C	T	0.2753	RABGAP1L	0	intronic	0.114	5	5	15	1	1	0	0.000578	3.44173	0.0369856	0.0111499	3e-06	-4.67082	-0.00599613	0.00128308	FALSE
4	1	rs72711487	174158140	rs12059434	174165052	rs12059434	0.0470069	1	A	G	0.2753	RABGAP1L	0	intronic	3.392	6	5	15	1	1	0	0.000566	3.4474	0.0369752	0.01113	3e-06	-4.67082	-0.00598638	0.00128188	FALSE
4	1	rs17300775	174161039	rs12059434	174165052	rs12059434	0.0405544	0.985756	G	A	0.2724	RABGAP1L	0	intronic	4.206	2b	5	15	1	1	0	0.000425	3.52405	0.037868	0.0111597	2.8e-06	-4.68497	-0.00601378	0.00128264	FALSE
4	1	rs72711492	174164602	rs12059434	174165052	rs12059434	0.0500954	0.985756	T	C	0.2724	RABGAP1L	0	intronic	0.696	7	5	15	1	1	0	0.00064	3.41407	0.0368715	0.0112046	2.7e-06	-4.69241	-0.00601506	0.00128264	FALSE
4	1	rs12059434	174165052	rs12059434	174165052	rs12059434	0.0248888	1	T	C	0.2753	RABGAP1L	0	intronic	4.721	7	5	15	1	1	0	0.000167	3.76432	0.0407699	0.0112827	2.9e-06	-4.67778	-0.00599298	0.00128188	FALSE
4	1	rs6678286	174169619	rs12059434	174165052	rs12059434	0.0628533	0.959734	G	A	0.2843	RABGAP1L	0	intronic	0.105	5	5	15	1	1	0	0.001	3.29053	0.0352128	0.0111104	2.9e-06	-4.67778	-0.00598057	0.0012783	FALSE
4	1	rs2860907	174172384	rs12059434	174165052	rs12059434	0.038266	1	C	T	0.2753	RABGAP1L	0	intronic	2.552	6	5	15	1	1	1	0.00038	3.5536	0.0381173	0.0111427	2.3e-06	-4.7251	-0.00605608	0.00128128	FALSE
4	1	rs1591944	174174055	rs12059434	174165052	rs12059434	0.0688867	0.981036	C	A	0.2793	RABGAP1L	0	intronic	5.933	NA	2	15	1	1	1	0.0012	3.23888	0.0347882	0.0111057	2.9e-06	-4.67778	-0.0059952	0.00128164	FALSE
4	1	rs56870646	174176056	rs12059434	174165052	rs12059434	0.0473159	1	CT	C	0.2753	RABGAP1L	0	intronic	2.782	NA	1	15	1	1	1	0.000573	3.44408	0.0371031	0.0104066	2.6e-06	-4.70013	-0.00605008	0.00128634	FALSE
4	1	rs10912746	174179343	rs12059434	174165052	rs12059434	0.0465589	1	T	C	0.2753	RABGAP1L	0	intronic	1.65	7	5	15	1	1	1	0.000556	3.45222	0.0370271	0.0111306	2.9e-06	-4.67778	-0.00599497	0.00128175	FALSE
4	1	rs4607949	174181356	rs12059434	174165052	rs12059434	0.0394485	1	A	G	0.2753	RABGAP1L	0	intronic	3.866	7	5	15	1	1	0	0.000404	3.53746	0.0379407	0.0111408	2.4e-06	-4.71645	-0.00604696	0.00128125	FALSE
4	1	rs6692437	174182909	rs12059434	174165052	rs12059434	0.0484731	1	T	C	0.2753	RABGAP1L	0	intronic	2.773	7	5	15	1	1	0	0.0006	3.43161	0.0368092	0.0111282	2.9e-06	-4.67778	-0.00599661	0.00128162	FALSE
4	1	rs2103640	174188285	rs12059434	174165052	rs12059434	0.0477938	1	A	G	0.2753	RABGAP1L	0	UTR5	8.481	4	1	5	1	1	0	0.000584	3.43894	0.0368819	0.011129	3e-06	-4.67082	-0.005988	0.00128164	FALSE
4	1	rs56338048	174189404	rs12059434	174165052	rs12059434	0.0460106	1	G	T	0.2753	RABGAP1L	0	intronic	5.289	4	4	5	1	1	0	0.000544	3.4581	0.0370894	0.0111313	2.9e-06	-4.67778	-0.00599271	0.0012816	FALSE
4	1	rs4650968	174192460	rs12059434	174165052	rs12059434	0.0370835	0.985756	G	A	0.2724	RABGAP1L	0	intronic	2.562	6	4	5	1	1	0	0.000357	3.56999	0.0382939	0.0111447	2.4e-06	-4.71645	-0.00605372	0.00128436	FALSE
4	1	rs11802158	174193111	rs12059434	174165052	rs12059434	0.0463775	1	T	G	0.2753	RABGAP1L	0	intronic	2.563	7	4	5	1	1	0	0.000552	3.45416	0.0370479	0.0111308	2.9e-06	-4.67778	-0.00599901	0.00128152	FALSE
4	1	rs10912747	174193702	rs12059434	174165052	rs12059434	0.0327858	0.995217	C	T	0.2744	RABGAP1L	0	intronic	5.139	5	4	5	1	1	0	0.000282	3.6313	0.0389488	0.011152	2.6e-06	-4.70013	-0.00602765	0.00128171	FALSE
4	1	rs4650969	174198760	rs12059434	174165052	rs12059434	0.0390949	0.985756	A	G	0.2724	RABGAP1L	0	intronic	3.22	7	4	5	1	1	0	0.000397	3.54207	0.0379927	0.0111413	2.6e-06	-4.70013	-0.00602302	0.00128225	FALSE
4	1	rs4233171	174198903	rs12059434	174165052	rs12059434	0.066007	1	C	A	0.2753	RABGAP1L	0	intronic	3.081	6	4	5	1	1	0	0.0011	3.26362	0.0358034	0.0113668	2.6e-06	-4.70013	-0.00604152	0.00128515	FALSE
4	1	rs12076453	174199576	rs12059434	174165052	rs12059434	0.0383654	1	A	G	0.2753	RABGAP1L	0	intronic	2.39	5	4	5	1	1	0	0.000382	3.55222	0.0380965	0.0111425	2.3e-06	-4.7251	-0.00605315	0.0012811	FALSE
4	1	rs111781955	174201495	rs12059434	174165052	rs12059434	0.0425645	0.985756	T	C	0.2724	RABGAP1L	0	intronic	0.414	7	4	5	1	1	0	0.000466	3.49958	0.0375357	0.0111363	2.5e-06	-4.70813	-0.006035	0.00128232	FALSE
4	1	rs72711501	174202219	rs12059434	174165052	rs12059434	0.038758	0.985756	C	T	0.2724	RABGAP1L	0	intronic	5.277	4	4	5	1	1	0	0.00039	3.54676	0.0380446	0.0111419	2.5e-06	-4.70813	-0.00603773	0.00128222	FALSE
4	1	rs12091012	174207948	rs12059434	174165052	rs12059434	0.0820128	0.990463	T	C	0.2734	RABGAP1L	0	intronic	1.108	5	1	5	1	1	0	0.0017	3.13818	0.0341568	0.0112632	2.5e-06	-4.70813	-0.0060629	0.00128857	FALSE
4	1	rs12091155	174208253	rs12059434	174165052	rs12059434	0.0844983	1	A	C	0.2753	RABGAP1L	0	intronic	2.403	4	1	5	1	1	0	0.0018	3.12139	0.0338567	0.0112381	3.2e-06	-4.65755	-0.00598763	0.00128503	FALSE
4	1	rs12079689	174209652	rs12059434	174165052	rs12059434	0.0412617	1	C	T	0.2753	RABGAP1L	0	intronic	2.909	6	4	5	1	1	0	0.000439	3.51546	0.0378888	0.0111952	2.7e-06	-4.69241	-0.00601267	0.00128135	FALSE
4	1	rs7535987	174209978	rs12059434	174165052	rs12059434	0.0479653	1	T	C	0.2753	RABGAP1L	0	intronic	3.187	6	4	5	1	1	0	0.000588	3.43709	0.0368611	0.0111287	2.5e-06	-4.70813	-0.00602949	0.00128118	FALSE
4	1	rs7551605	174214856	rs12059434	174165052	rs12059434	0.048806	1	T	C	0.2753	RABGAP1L	0	intronic	1.006	7	4	5	1	1	1	0.000608	3.42802	0.0367677	0.0111277	2.5e-06	-4.70813	-0.0060301	0.00128164	FALSE
4	1	rs12080977	174216164	rs12059434	174165052	rs12059434	0.0496995	1	G	T	0.2753	RABGAP1L	0	intronic	0.534	6	4	5	1	1	1	0.00063	3.41836	0.036664	0.0111266	2.5e-06	-4.70813	-0.00602912	0.00128163	FALSE
4	1	rs72713503	174216691	rs12059434	174165052	rs12059434	0.0496596	1	C	T	0.2753	RABGAP1L	0	intronic	2.224	4	4	5	1	1	1	0.000629	3.41879	0.036664	0.0111266	2.5e-06	-4.70813	-0.00603028	0.0012816	FALSE
4	1	rs6666588	174218110	rs12059434	174165052	rs12059434	0.0418987	0.985756	T	G	0.2724	RABGAP1L	0	intronic	5.84	5	5	5	1	1	1	0.000452	3.5077	0.0376292	0.0111373	2.4e-06	-4.71645	-0.00604184	0.00128196	FALSE
4	1	rs4652275	174218820	rs12059434	174165052	rs12059434	0.0465137	1	A	G	0.2753	RABGAP1L	0	intronic	1.5	6	4	5	1	1	1	0.000555	3.4527	0.0370375	0.0111307	2.6e-06	-4.70013	-0.00602342	0.0012812	FALSE
4	1	rs4650981	174218944	rs12059434	174165052	rs12059434	0.0493783	1	T	C	0.2753	RABGAP1L	0	intronic	5.647	6	4	5	1	1	1	0.000622	3.42184	0.0367055	0.011127	2.6e-06	-4.70013	-0.00602342	0.0012812	FALSE
4	1	rs16846816	174220740	rs12059434	174165052	rs12059434	0.0508689	1	G	A	0.2753	RABGAP1L	0	intronic	8.871	6	4	5	1	1	1	0.00066	3.40568	0.0365291	0.0111251	2.6e-06	-4.70013	-0.00602317	0.0012812	FALSE
4	1	rs11807537	174223842	rs12059434	174165052	rs12059434	0.0463775	1	G	A	0.2753	RABGAP1L	0	intronic	5.846	7	4	15	1	1	1	0.000552	3.45416	0.0372347	0.0111879	2.6e-06	-4.70013	-0.00602274	0.0012812	FALSE
4	1	rs72713505	174225049	rs12059434	174165052	rs12059434	0.0418987	0.985756	A	G	0.2724	RABGAP1L	0	intronic	0.132	7	4	15	1	1	1	0.000452	3.5077	0.0376292	0.0111373	2.4e-06	-4.71645	-0.00605084	0.00128233	FALSE
4	1	rs55698100	174227433	rs12059434	174165052	rs12059434	0.05195	0.985756	C	T	0.2724	RABGAP1L	0	intronic	5.037	4	5	15	1	1	1	0.000689	3.39392	0.036581	0.0111806	2.5e-06	-4.70813	-0.00607105	0.00128839	FALSE
4	1	rs10912751	174232130	rs12059434	174165052	rs12059434	0.0820128	0.963474	G	T	0.2833	RABGAP1L	0	intronic	2.375	2b	1	15	1	1	1	0.0017	3.13818	0.0336809	0.0110934	7.1e-06	-4.49067	-0.00574888	0.0012806	FALSE
4	1	rs10798307	174233310	rs12059434	174165052	rs12059434	0.0424235	1	T	C	0.2753	RABGAP1L	0	intronic	2.406	6	5	15	1	1	1	0.000463	3.5013	0.0375565	0.0111365	1.8e-06	-4.77467	-0.00611334	0.00128053	FALSE
4	1	rs10912754	174242805	rs12059434	174165052	rs12059434	0.0538681	1	A	G	0.2753	RABGAP1L	0	intronic	6.121	7	4	15	1	1	0	0.000739	3.37469	0.0361973	0.0111214	1.9e-06	-4.76378	-0.00609984	0.00128081	FALSE
4	1	rs6425277	174265291	rs12059434	174165052	rs12059434	0.0547149	1	G	A	0.2753	RABGAP1L	0	intronic	1.106	5	4	5	1	1	0	0.000761	3.3666	0.0360418	0.0110989	2e-06	-4.75342	-0.00607889	0.00127989	FALSE
4	1	rs12074276	174271305	rs12059434	174165052	rs12059434	0.0539071	1	G	T	0.2753	RABGAP1L	0	intronic	5.11	6	4	5	1	1	0	0.00074	3.37431	0.0361247	0.0110998	1.9e-06	-4.76378	-0.00609866	0.00128021	FALSE
4	1	rs59649440	174301162	rs12059434	174165052	rs12059434	0.0586458	1	A	G	0.2753	RABGAP1L	0	intronic	4.74	6	5	15	1	1	0	0.000872	3.32887	0.0356375	0.0110944	1.7e-06	-4.78616	-0.00613802	0.0012815	FALSE
4	1	rs7536987	174337116	rs12059434	174165052	rs12059434	0.0537114	1	G	A	0.2753	RABGAP1L:RP4-809F4.1	00:00:00	ncRNA_exonic	2.732	5	4	15	1	1	0	0.000735	3.37618	0.0361454	0.0111001	1.6e-06	-4.79832	-0.00612959	0.0012789	FALSE
4	1	rs34798737	174339876	rs12059434	174165052	rs12059434	0.054055	1	ATAGG	A	0.2753	RABGAP1L	0	intronic	8.813	NA	5	15	1	1	0	0.0007438	3.3729	0.0360998	0.0110933	1.7e-06	-4.78616	-0.00612221	0.00127928	FALSE
4	1	rs16846938	174369675	rs12059434	174165052	rs12059434	0.0543331	1	T	G	0.2753	RABGAP1L	0	intronic	1.22	5	4	15	1	1	0	0.000751	3.37025	0.0360832	0.0110994	1.6e-06	-4.79832	-0.00613666	0.0012788	FALSE
4	1	rs10912782	174387896	rs12059434	174165052	rs12059434	0.0539071	1	G	T	0.2753	RABGAP1L	0	intronic	1.113	7	5	15	1	1	0	0.00074	3.37431	0.0361247	0.0110998	1.7e-06	-4.78616	-0.00613257	0.00127998	FALSE
4	1	rs10798311	174388107	rs12059434	174165052	rs12059434	0.0539071	1	C	T	0.2753	RABGAP1L	0	intronic	0.547	7	5	15	1	1	0	0.00074	3.37431	0.0361247	0.0110998	1.6e-06	-4.79832	-0.00613499	0.00127881	FALSE
4	1	rs77650875	174392625	rs12059434	174165052	rs12059434	0.0615475	1	CA	C	0.2753	RABGAP1L	0	intronic	10.45	NA	5	15	1	0	0	0.0009613	3.30161	0.0358979	0.0105157	1.5e-06	-4.81124	-0.00616351	0.00127945	FALSE
4	1	rs12354077	174404953	rs12059434	174165052	rs12059434	0.058704	0.635506	C	A	0.1918	RABGAP1L	0	intronic	1.196	7	5	15	1	0	0	0.000692	3.39273	0.0630676	0.0198013	0.00031	-3.6068	-0.00560616	0.00155301	FALSE
4	1	rs12354254	174404961	rs12059434	174165052	rs12059434	0.0667121	0.635506	A	C	0.1918	RABGAP1L	0	intronic	0.033	7	5	15	1	0	0	0.0011	3.26362	0.0636216	0.020782	0.00031	-3.6068	-0.00560616	0.00155301	FALSE
4	1	rs5015737	174421995	rs12059434	174165052	rs12059434	0.0820128	0.986114	G	A	0.2783	RABGAP1L	0	intronic	0.26	6	5	15	1	1	0	0.0017	3.13818	0.0335154	0.0110709	1.9e-06	-4.76378	-0.00607841	0.00127724	FALSE
4	1	rs12092768	174432882	rs12059434	174165052	rs12059434	0.0868498	0.986114	A	G	0.2783	RABGAP1L	0	intronic	1.388	7	5	15	1	1	0	0.0019	3.10543	0.0333293	0.0110688	1.9e-06	-4.76378	-0.00609018	0.00127915	FALSE
4	1	rs9729907	174452745	rs12059434	174165052	rs12059434	0.0795913	0.986114	C	T	0.2783	RABGAP1L	0	intronic	0.447	7	5	15	1	1	0	0.0016	3.15591	0.0337016	0.011073	1.5e-06	-4.81124	-0.00614513	0.00127788	FALSE
4	1	rs2901818	174455377	rs12059434	174165052	rs12059434	0.071896	0.986114	C	T	0.2783	RABGAP1L	0	intronic	1.184	6	5	15	1	1	0	0.000769	3.36372	0.0417704	0.0129487	0.00043	-3.52095	-0.00849496	0.00241315	FALSE
4	1	rs6658315	174459099	rs12059434	174165052	rs12059434	0.0820128	0.986114	C	T	0.2783	RABGAP1L	0	intronic	0.897	6	5	15	1	1	0	0.0017	3.13818	0.0335878	0.0110717	1.6e-06	-4.79832	-0.00612472	0.00127695	FALSE
4	1	rs12064743	174465784	rs12059434	174165052	rs12059434	0.0771439	0.986114	G	A	0.2783	RABGAP1L	0	intronic	2.926	5	5	15	1	1	0	0.0015	3.17468	0.034074	0.0110771	1.5e-06	-4.81124	-0.00614101	0.00127681	FALSE
4	1	rs7536102	174465939	rs12059434	174165052	rs12059434	0.0844983	0.986114	C	T	0.2783	RABGAP1L	0	intronic	4.843	5	5	15	1	1	0	0.0018	3.12139	0.0334844	0.0110706	1.5e-06	-4.81124	-0.00614196	0.00127683	FALSE
4	1	rs2012558	174467891	rs12059434	174165052	rs12059434	0.0771439	0.981473	C	T	0.2793	RABGAP1L	0	intronic	0.13	6	5	15	1	1	0	0.0015	3.17468	0.0339912	0.0110762	2e-06	-4.75342	-0.00607559	0.00127701	FALSE
4	1	rs4652500	174469794	rs12059434	174165052	rs12059434	0.0820128	0.986114	G	A	0.2783	RABGAP1L	0	intronic	2.532	7	5	15	1	1	0	0.0017	3.13818	0.0335878	0.0110717	2.2e-06	-4.73413	-0.00604082	0.00127713	FALSE
4	1	rs12071794	174469905	rs12059434	174165052	rs12059434	0.0868498	0.986114	C	T	0.2783	RABGAP1L	0	intronic	3.54	7	5	15	1	1	0	0.0019	3.10543	0.0330295	0.0110097	2e-06	-4.75342	-0.00607345	0.00127702	FALSE
4	1	rs10912798	174480558	rs12059434	174165052	rs12059434	0.0868498	0.986114	C	T	0.2783	RABGAP1L	0	intronic	4.079	6	5	15	1	1	0	0.0019	3.10543	0.0332983	0.0110892	2e-06	-4.75342	-0.00606885	0.00127713	FALSE
4	1	rs79544775	174482936	rs12059434	174165052	rs12059434	0.0754641	0.986114	CATT	C	0.2783	RABGAP1L	0	intronic	1.343	NA	5	15	1	1	0	0.001435	3.18752	0.0341019	0.0103413	1.9e-06	-4.76378	-0.00608884	0.00127734	FALSE
4	1	rs10912800	174483077	rs12059434	174165052	rs12059434	0.0795913	0.986114	T	G	0.2783	RABGAP1L	0	intronic	2.409	6	5	15	1	1	0	0.0016	3.15591	0.0337016	0.011073	2.3e-06	-4.7251	-0.00603818	0.0012771	FALSE
4	1	rs56213002	174485650	rs12059434	174165052	rs12059434	0.0580435	0.976688	C	T	0.2763	RABGAP1L	0	intronic	1.177	5	5	15	1	1	0	0.000854	3.33467	0.0356997	0.0110951	2e-06	-4.75342	-0.00606676	0.0012771	FALSE
4	1	rs10798319	174486121	rs12059434	174165052	rs12059434	0.0912033	0.986114	G	A	0.2783	RABGAP1L	0	intronic	0.208	6	5	15	1	1	0	0.0021	3.07571	0.0329778	0.0110856	2e-06	-4.75342	-0.00607147	0.001277	FALSE
4	1	rs9730220	174488230	rs12059434	174165052	rs12059434	0.0795913	0.976688	T	C	0.2763	RABGAP1L	0	intronic	0.081	6	5	15	1	1	0	0.0016	3.15591	0.034074	0.0111526	2.5e-06	-4.70813	-0.00601355	0.00127768	FALSE
4	1	rs11487399	174496267	rs12059434	174165052	rs12059434	0.0795913	0.981385	T	C	0.2773	RABGAP1L	0	intronic	2.648	6	5	15	1	1	0	0.0016	3.15591	0.0337326	0.0110733	2.3e-06	-4.7251	-0.00603012	0.00127702	FALSE
4	1	rs12086693	174496789	rs12059434	174165052	rs12059434	0.0795913	0.986114	G	A	0.2783	RABGAP1L	0	intronic	13.05	5	5	15	1	1	0	0.0016	3.15591	0.0337947	0.011074	2.1e-06	-4.74355	-0.00606333	0.00127692	FALSE
4	1	rs12062483	174498227	rs12059434	174165052	rs12059434	0.0771439	0.986114	A	C	0.2783	RABGAP1L	0	intronic	0.091	7	5	15	1	1	0	0.0015	3.17468	0.0339084	0.0110752	2.3e-06	-4.7251	-0.00603354	0.00127704	FALSE
4	1	rs6681970	174501836	rs12059434	174165052	rs12059434	0.0820128	0.986114	G	A	0.2783	RABGAP1L	0	intronic	2.161	6	5	15	1	1	0	0.0017	3.13818	0.0336188	0.011072	2.1e-06	-4.74355	-0.00605778	0.00127714	FALSE
4	1	rs7554728	174510070	rs12059434	174165052	rs12059434	0.0603184	0.976688	A	G	0.2763	RABGAP1L	0	intronic	1.59	7	5	15	1	1	0	0.000924	3.3127	0.0355339	0.011114	2.4e-06	-4.71645	-0.00602636	0.00127762	FALSE
4	1	rs7554740	174510117	rs12059434	174165052	rs12059434	0.0590078	0.976688	T	G	0.2763	RABGAP1L	0	intronic	0.436	7	5	15	1	1	0	0.000883	3.32537	0.0356686	0.0111155	1.9e-06	-4.76378	-0.00609221	0.00127973	FALSE
4	1	rs12077529	174519012	rs12059434	174165052	rs12059434	0.057463	0.976688	T	C	0.2763	RABGAP1L	0	intronic	2.802	6	5	15	1	1	0	0.000837	3.34026	0.0357619	0.0110958	2.3e-06	-4.7251	-0.00603322	0.00127696	FALSE
4	1	rs7530265	174533741	rs12059434	174165052	rs12059434	0.0844983	0.986114	T	C	0.2783	RABGAP1L	0	intronic	1.853	5	5	15	1	1	0	0.0018	3.12139	0.033412	0.0110698	1.7e-06	-4.78616	-0.00611381	0.00127717	FALSE
4	1	rs12080535	174538970	rs12059434	174165052	rs12059434	0.0868498	0.986114	A	G	0.2783	RABGAP1L	0	intronic	2.457	6	5	15	1	1	0	0.0019	3.10543	0.0332879	0.0110684	1.7e-06	-4.78616	-0.00611301	0.00127715	FALSE
4	1	rs6691118	174546936	rs12059434	174165052	rs12059434	0.0820128	0.986114	A	G	0.2783	RABGAP1L	0	intronic	17.76	5	5	15	1	1	0	0.0017	3.13818	0.0336499	0.0110724	1.7e-06	-4.78616	-0.00611032	0.0012772	FALSE
4	1	rs61624206	174547512	rs12059434	174165052	rs12059434	0.0912033	0.986114	T	G	0.2783	RABGAP1L	0	intronic	0.075	6	5	15	1	1	0	0.0021	3.07571	0.0329158	0.0110643	1.7e-06	-4.78616	-0.00611292	0.00127721	FALSE
4	1	rs12082139	174558181	rs12059434	174165052	rs12059434	0.0820128	0.986114	C	T	0.2783	RABGAP1L	0	intronic	5.775	7	5	15	1	1	0	0.0017	3.13818	0.0335568	0.0110714	2.2e-06	-4.73413	-0.00604729	0.00127726	FALSE
4	1	rs11487400	174582704	rs12059434	174165052	rs12059434	0.0771439	0.922234	A	G	0.2644	RABGAP1L	0	intronic	0.46	7	5	15	1	1	0	0.0015	3.17468	0.0360625	0.0118	2.9e-06	-4.67778	-0.00613125	0.00131081	FALSE
4	1	rs11487401	174582718	rs12059434	174165052	rs12059434	0.0745279	0.922234	A	G	0.2644	RABGAP1L	0	intronic	0.476	7	5	15	1	1	0	0.0014	3.19465	0.0362595	0.0118023	2.9e-06	-4.67778	-0.00613236	0.0013108	FALSE
4	1	rs10912820	174584925	rs12059434	174165052	rs12059434	0.0795913	0.986114	T	C	0.2783	RABGAP1L	0	intronic	4.389	6	5	15	1	1	0	0.0016	3.15591	0.0340533	0.0111855	2.3e-06	-4.7251	-0.00603139	0.00127736	FALSE
4	1	rs12067463	174594575	rs12059434	174165052	rs12059434	0.0820128	0.986114	T	G	0.2783	RABGAP1L	0	intronic	0.135	6	5	15	1	1	0	0.0017	3.13818	0.0335981	0.0110718	2.1e-06	-4.74355	-0.00605719	0.00127716	FALSE
4	1	rs10912823	174594740	rs12059434	174165052	rs12059434	0.0844983	0.986114	G	A	0.2783	RABGAP1L	0	intronic	3.479	7	5	15	1	1	0	0.0018	3.12139	0.0334224	0.0110699	2.1e-06	-4.74355	-0.00605466	0.0012772	FALSE
4	1	rs6677874	174597548	rs12059434	174165052	rs12059434	0.0795913	0.986114	A	G	0.2783	RABGAP1L	0	intronic	1.729	7	5	15	1	1	0	0.0016	3.15591	0.0337326	0.0110733	2.1e-06	-4.74355	-0.00605608	0.00127717	FALSE
4	1	rs72715271	174611904	rs12059434	174165052	rs12059434	0.0547528	0.986114	C	T	0.2783	RABGAP1L	0	intronic	1.514	6	5	15	1	1	0	0.000762	3.36624	0.0422501	0.0130926	2.2e-06	-4.73413	-0.0065172	0.00137577	FALSE
4	1	rs333423	174635695	rs12059434	174165052	rs12059434	0.0688867	0.986114	G	A	0.2783	RABGAP1L	0	intronic	6.892	5	2	15	1	1	0	0.0012	3.23888	0.0346536	0.0110835	2.6e-06	-4.70013	-0.00600223	0.00127741	FALSE
4	1	rs332764	174662194	rs12059434	174165052	rs12059434	0.0795913	0.981702	G	A	0.2793	RABGAP1L	0	intronic	1.636	7	5	15	1	1	0	0.0016	3.15591	0.0335878	0.0110159	3.3e-06	-4.65121	-0.0059316	0.00127563	FALSE
4	1	rs332763	174662620	rs12059434	174165052	rs12059434	0.0820128	0.981702	T	C	0.2793	RABGAP1L	0	intronic	1.488	NA	5	15	1	1	0	0.0017	3.13818	0.0334947	0.0110148	3.1e-06	-4.66408	-0.00594571	0.00127533	FALSE
4	1	rs332772	174664878	rs12059434	174165052	rs12059434	0.0745279	0.981702	A	G	0.2793	RABGAP1L	0	intronic	2.261	7	4	15	1	1	0	0.0014	3.19465	0.0340843	0.0110213	3e-06	-4.67082	-0.00595504	0.00127535	FALSE
4	1	rs333471	174674200	rs12059434	174165052	rs12059434	0.0844983	0.981702	A	G	0.2793	RABGAP1L	0	intronic	0.105	6	4	15	1	1	0	0.0018	3.12139	0.0332879	0.0110126	3.1e-06	-4.66408	-0.00595138	0.00127526	FALSE
4	1	rs332784	174689065	rs12059434	174165052	rs12059434	0.0868498	0.977106	C	T	0.2803	RABGAP1L	0	intronic	0.148	6	5	15	1	1	0	0.0019	3.10543	0.0331432	0.011011	3.5e-06	-4.63906	-0.00591771	0.00127559	FALSE
4	1	rs332798	174698234	rs12059434	174165052	rs12059434	0.0820128	0.977106	C	T	0.2803	RABGAP1L	0	intronic	4.843	NA	5	15	1	1	0	0.0017	3.13818	0.0335154	0.0110151	3.4e-06	-4.64505	-0.00592069	0.0012751	FALSE
4	1	rs459078	174702910	rs12059434	174165052	rs12059434	0.0795913	0.981702	T	C	0.2793	RABGAP1L	0	intronic	1.862	6	5	15	1	1	0	0.0016	3.15591	0.0336499	0.0110165	3.6e-06	-4.63323	-0.0059093	0.00127516	FALSE
4	1	rs162815	174707930	rs12059434	174165052	rs12059434	0.0844983	0.981702	C	T	0.2793	RABGAP1L	0	intronic	4.444	NA	5	15	1	1	0	0.0018	3.12139	0.0332673	0.0110123	3.5e-06	-4.63906	-0.00591715	0.00127504	FALSE
4	1	rs1793307	174727854	rs12059434	174165052	rs12059434	0.0771439	0.976737	G	A	0.2783	RABGAP1L	0	intronic	11.86	5	5	15	1	1	0	0.0015	3.17468	0.0338215	0.0102978	3.5e-06	-4.63906	-0.00591211	0.001275	FALSE
4	1	rs1653636	174736877	rs12059434	174165052	rs12059434	0.0820128	0.953892	T	C	0.2833	RABGAP1L	0	intronic	5.11	7	5	15	1	1	0	0.0017	3.13818	0.0334348	0.0103017	8e-06	-4.46518	-0.00566913	0.0012697	FALSE
4	1	rs1793310	174739924	rs12059434	174165052	rs12059434	0.0795913	0.976737	A	G	0.2783	RABGAP1L	0	intronic	4.892	5	5	15	1	1	0	0.0016	3.15591	0.0335315	0.0103007	3.1e-06	-4.66408	-0.00595905	0.00127709	FALSE
4	1	rs1754360	174744963	rs12059434	174165052	rs12059434	0.0932273	0.953892	C	A	0.2833	RABGAP1L	0	intronic	0.907	NA	5	15	1	1	0	0.0022	3.06181	0.0326608	0.0103097	7.4e-06	-4.48185	-0.00569974	0.00127191	FALSE
4	1	rs36155622	174749929	rs12059434	174165052	rs12059434	0.0546389	0.815093	A	G	0.2445	RABGAP1L	0	intronic	4.907	6	5	15	1	1	0	0.000759	3.36733	0.0369104	0.0105542	7e-05	-3.97629	-0.00527042	0.00132528	FALSE
4	1	rs80245686	174750751	rs12059434	174165052	rs12059434	0.0481782	0.976737	T	G	0.2783	RABGAP1L	0	intronic	8.126	6	5	15	1	1	0	0.000593	3.4348	0.036814	0.010319	2.8e-06	-4.68497	-0.00598957	0.00127866	FALSE
4	1	rs913687	174775131	rs12059434	174165052	rs12059434	0.0771439	0.972032	A	G	0.2773	RABGAP1L	0	intronic	9.543	NA	5	15	1	1	0	0.0015	3.17468	0.0340149	0.010348	3.1e-06	-4.66408	-0.00595932	0.00127783	FALSE
4	1	rs1793315	174778061	rs12059434	174165052	rs12059434	0.0306765	0.976737	C	T	0.2783	RABGAP1L	0	intronic	3.005	NA	4	15	1	1	0	0.000248	3.66432	0.0392207	0.0102942	3.2e-06	-4.65755	-0.00594959	0.00127756	FALSE
4	1	rs1793313	174794816	rs12059434	174165052	rs12059434	0.0688867	0.972032	T	G	0.2773	RABGAP1L	0	intronic	5.256	NA	4	15	1	1	0	0.0012	3.23888	0.0345946	0.010342	3.7e-06	-4.62756	-0.00591632	0.00127787	FALSE
4	1	rs1894198	174804531	rs12059434	174165052	rs12059434	0.0717185	0.972032	T	C	0.2773	RABGAP1L	0	intronic	7.726	6	5	15	1	1	0	0.0013	3.21598	0.034498	0.010343	4.1e-06	-4.60625	-0.00588768	0.00127829	FALSE
4	1	rs1894199	174804683	rs12059434	174165052	rs12059434	0.066007	0.972032	C	T	0.2773	RABGAP1L	0	intronic	8.165	4	5	15	1	1	0	0.0011	3.26362	0.0348844	0.010339	3.8e-06	-4.62203	-0.005909	0.00127825	FALSE
4	1	rs1231829	174823032	rs12059434	174165052	rs12059434	0.0745279	0.96736	G	A	0.2763	RABGAP1L	0	intronic	5.049	6	5	15	1	1	0	0.0014	3.19465	0.0342188	0.0110787	3.8e-06	-4.62203	-0.00591103	0.00127828	FALSE
4	1	rs72717637	174830033	rs12059434	174165052	rs12059434	0.0591057	0.953531	G	A	0.2734	RABGAP1L	0	intronic	7.299	6	5	15	1	1	1	0.000886	3.32443	0.0356583	0.0111154	3.4e-06	-4.64505	-0.00594125	0.0012794	FALSE
4	1	rs2981892	174839048	rs12059434	174165052	rs12059434	0.0745279	0.972032	A	C	0.2773	RABGAP1L	0	intronic	0.372	NA	5	15	1	1	1	0.0014	3.19465	0.0341568	0.011078	4.1e-06	-4.60625	-0.00589144	0.00127836	FALSE
5	1	rs2224	205769551	rs2224	205769551	rs2224	0.0333016	1	A	G	0.1203	SLC41A1	0	intronic	2.524	5	4	4	1	1	0	0.000291	-3.62318	-0.0566638	0.0147794	0.00014	-3.80817	-0.00686863	0.00180054	TRUE
5	1	rs73080400	205772598	rs2224	205769551	rs2224	0.0526339	1	C	T	0.1203	SLC41A1	0	intronic	0.415	6	4	5	1	1	0	0.000708	-3.38646	-0.0526873	0.01475	9.3e-05	-3.90816	-0.00701174	0.00179388	TRUE
5	1	rs73080402	205772872	rs2224	205769551	rs2224	0.0508689	1	T	C	0.1203	SLC41A1	0	intronic	0.195	7	4	5	1	1	0	0.00066	-3.40568	-0.052877	0.0147283	8.3e-05	-3.93557	-0.00705632	0.00179357	TRUE
5	1	rs10159439	205775322	rs2224	205769551	rs2224	0.048305	1	T	C	0.1203	SLC41A1	0	intronic	10.42	3a	2	5	1	1	0	0.000596	-3.43343	-0.0533512	0.0147402	0.0001	-3.89059	-0.00695816	0.00179336	TRUE
5	1	rs61822602	205782397	rs2224	205769551	rs2224	0.0477076	0.937911	T	G	0.1252	SLC41A1	0	upstream	6.799	2a	1	1	1	1	0	0.000582	-3.43987	-0.0538251	0.0148309	6.1e-05	-4.00891	-0.00703174	0.00175346	TRUE
5	1	rs6667992	205784854	rs2224	205769551	rs2224	0.066007	0.946439	G	A	0.1243	SLC41A1	1977	intergenic	1.214	6	5	15	1	0	0	0.0011	-3.26362	-0.0497421	0.0145262	0.00011	-3.8674	-0.00677789	0.00175444	TRUE
5	1	rs60321688	205788196	rs2224	205769551	rs2224	0.066007	0.946439	T	C	0.1243	SLC41A1	5319	intergenic	6.646	5	5	15	1	1	0	0.0011	-3.26362	-0.0497421	0.0145262	5.1e-05	-4.051	-0.00710158	0.00175299	TRUE
5	1	rs61822604	205790191	rs2224	205769551	rs2224	0.0688867	0.946439	T	C	0.1243	PM20D1	6958	intergenic	11	6	5	15	1	1	0	0.0012	-3.23888	-0.0500275	0.0147456	5.7e-05	-4.0249	-0.00705912	0.0017531	TRUE
5	1	rs73082334	205800125	rs2224	205769551	rs2224	0.0688867	0.946439	C	T	0.1243	PM20D1	0	intronic	1.307	5	5	15	1	1	1	0.0012	-3.23888	-0.0495518	0.0145489	6.3e-05	-4.00128	-0.00702182	0.00175422	TRUE
5	1	rs6694490	205806179	rs2224	205769551	rs2224	0.0771439	0.946439	T	C	0.1243	PM20D1	0	intronic	8.191	3a	5	15	1	1	1	0.0015	-3.17468	-0.0485997	0.0145818	6.7e-05	-3.9867	-0.00699895	0.0017553	TRUE
5	1	rs6697375	205806678	rs2224	205769551	rs2224	0.0688867	0.946439	T	C	0.1243	PM20D1	0	intronic	0.869	6	5	15	1	1	1	0.0012	-3.23888	-0.0495518	0.0145679	7e-05	-3.97629	-0.00698125	0.00175633	TRUE
5	1	rs6668798	205809221	rs2224	205769551	rs2224	0.0617431	0.872359	G	A	0.1312	PM20D1	0	intronic	0.256	5	5	15	1	0	1	0.000967	-3.29996	-0.0511683	0.0147335	0.00012	-3.84613	-0.0067777	0.00175795	TRUE
6	1	rs9428819	239173375	rs12119613	239220010	rs12119613	0.0546775	0.693516	A	C	0.2803	RP11-307O1.1	42672	intergenic	0.919	7	9	15	0	0	0	2.34e-06	4.7216	0.0485997	0.0097952	0.00047	3.4973	0.00437185	0.0012502	TRUE
6	1	rs2353420	239190911	rs12119613	239220010	rs12119613	0.0873398	0.605125	A	G	0.2256	RP11-307O1.1	25136	intergenic	4.419	5	9	15	0	0	0	8.12e-06	4.462	0.0486967	0.0114576	0.0012	3.23888	0.00430251	0.00132428	TRUE
6	1	rs56336619	239192569	rs12119613	239220010	rs12119613	0.0873398	0.608047	A	G	0.2266	RP11-307O1.1	23478	intergenic	1.669	6	9	15	0	0	0	9.36e-06	4.43145	0.0483608	0.0114537	0.0012	3.23888	0.00429073	0.00132431	TRUE
6	1	rs10925797	239199929	rs12119613	239220010	rs12119613	0.07515	0.605125	T	C	0.2256	RP11-307O1.1	16118	intergenic	1.332	7	9	15	0	0	0	8.71e-06	4.44695	0.0484552	0.0114359	0.00088	3.32632	0.00440437	0.00132449	TRUE
6	1	rs111912448	239205681	rs12119613	239220010	rs12119613	0.0630698	0.710575	CTG	C	0.2545	RP11-307O1.1	10366	intergenic	5.504	NA	9	15	0	0	0	2.101e-05	4.25388	0.0463968	0.0104058	0.00062	3.42271	0.00440911	0.0012878	TRUE
6	1	rs10925799	239207623	rs12119613	239220010	rs12119613	0.0635641	0.710575	T	C	0.2545	RP11-307O1.1	8424	intergenic	0.478	7	9	15	1	0	0	1.31e-05	4.35843	0.0463581	0.0111417	0.00063	3.41836	0.00439309	0.00128497	TRUE
6	1	rs34621022	239207830	rs12119613	239220010	rs12119613	0.0703865	0.714871	CT	C	0.336	RP11-307O1.1	8217	intergenic	1.939	NA	7	15	1	0	0	6.759e-07	4.96816	0.049704	0.00951511	0.00077	3.36336	0.00403526	0.00120031	TRUE
6	1	rs28670059	239208470	rs12119613	239220010	rs12119613	0.0685517	0.714871	C	A	0.336	RP11-307O1.1	7577	intergenic	2.657	4	7	15	1	0	0	4.38e-07	5.05165	0.0502728	0.0104657	0.00073	3.37806	0.00405589	0.00120008	TRUE
6	1	rs61378617	239211231	rs12119613	239220010	rs12119613	0.0640506	0.714871	A	G	0.336	RP11-307O1.1	4816	intergenic	4.265	7	9	15	1	0	0	2.32e-06	4.72334	0.0497366	0.011067	0.00064	3.41407	0.00410001	0.00120126	TRUE
6	1	rs1567399	239211820	rs12119613	239220010	rs12119613	0.0661116	0.719197	T	C	0.337	RP11-307O1.1	4227	intergenic	4.06	NA	9	15	1	0	0	3.42e-07	5.0987	0.0507461	0.0104707	0.00068	3.39752	0.00408159	0.00120194	TRUE
6	1	rs12119613	239220010	rs12119613	239220010	rs12119613	0.0280789	1	T	C	0.3091	RP11-307O1.1	3806	intergenic	0.514	7	5	15	1	0	0	1.58e-07	5.24298	0.0543189	0.0109383	0.00014	3.80817	0.00471001	0.00123811	TRUE
6	1	rs10802748	239221401	rs12119613	239220010	rs12119613	0.0334355	0.763306	T	C	0.2565	RP11-307O1.1	5197	intergenic	2.134	7	5	15	1	0	0	1e-06	4.89164	0.0545618	0.0117805	0.00019	3.73195	0.00485245	0.00130141	TRUE
6	1	rs56113657	239267074	rs56095644	239267212	rs56095644	0.0380821	1	A	G	0.2306	RP11-307O1.1	50870	intergenic	3.09	7	5	15	0	0	0	3.25e-05	4.1552	0.0483503	0.0122124	0.00024	3.6727	0.00503977	0.00137061	TRUE
6	1	rs55698104	239267115	rs56095644	239267212	rs56095644	0.0818086	0.694048	A	G	0.167	RP11-307O1.1	50911	intergenic	3.547	6	5	15	0	0	0	0.000278	3.63498	0.0465257	0.0134106	0.00094	3.3079	0.00500889	0.00151362	TRUE
6	1	rs56095644	239267212	rs56095644	239267212	rs56095644	0.0362261	1	A	G	0.2306	RP11-307O1.1	51008	intergenic	3.576	5	5	15	0	0	0	6.05e-06	4.52463	0.0526521	0.0122651	0.00022	3.69487	0.00506186	0.00137091	TRUE
6	1	rs55738940	239267240	rs56095644	239267212	rs56095644	0.0895349	0.694048	T	C	0.167	RP11-307O1.1	51036	intergenic	3.496	5	5	15	0	0	0	0.000353	3.57294	0.0463895	0.0136016	0.001	3.29053	0.004985	0.00151649	TRUE
6	1	rs55881814	239267267	rs56095644	239267212	rs56095644	0.0509085	1	A	G	0.2306	RP11-307O1.1	51063	intergenic	3.581	5	5	15	0	0	0	2.31e-05	4.23261	0.0496315	0.0123248	0.00041	3.53356	0.00507653	0.00143614	TRUE
6	1	rs55878664	239267287	rs56095644	239267212	rs56095644	0.0515735	1	A	C	0.2306	RP11-307O1.1	51083	intergenic	3.074	5	5	15	0	0	0	1.67e-05	4.30498	0.0500099	0.0122127	0.00042	3.52719	0.00498499	0.00141266	TRUE
7	2	rs1554266	22430795	rs12616418	22435519	rs12616418	0.0371615	0.954783	C	T	0.4622	AC068490.2	0	ncRNA_intronic	5.237	7	9	15	1	0	0	2.56e-05	4.20944	0.0416348	0.0103134	0.00023	3.68356	0.00424738	0.00115251	TRUE
7	2	rs1554268	22431110	rs144407483	22473744	rs12616418	0.0582254	0.719171	C	T	0.4085	AC068490.2	0	ncRNA_intronic	1.533	6	9	15	1	0	0	0.00022	-3.69487	-0.0370375	0.0104033	0.00053	-3.46512	-0.00400334	0.00115562	TRUE
7	2	rs6726012	22431291	rs12616418	22435519	rs12616418	0.0324065	0.973596	T	G	0.4592	AC068490.2	0	ncRNA_intronic	0.795	4	9	15	1	0	0	2.85e-05	4.18513	0.0414055	0.010311	0.00018	3.74555	0.00431974	0.00115228	TRUE
7	2	rs11124319	22435356	rs12616418	22435519	rs12616418	0.0569718	0.641284	A	G	0.4175	AC068490.2	0	ncRNA_intronic	2.941	6	9	15	1	0	0	0.000277	-3.63591	-0.0364462	0.0103971	0.00046	-3.50303	-0.00405229	0.00115721	TRUE
7	2	rs12616418	22435519	rs12616418	22435519	rs12616418	0.0204697	1	C	T	0.4662	AC068490.2	0	ncRNA_intronic	4.354	6	9	15	1	0	0	3e-05	4.17347	0.0412909	0.0103098	8.2e-05	3.93848	0.00453955	0.00115233	TRUE
7	2	rs12618781	22436043	rs12616418	22435519	rs12616418	0.0207779	0.99238	A	G	0.4642	AC068490.2	0	ncRNA_intronic	0.378	7	9	15	1	0	0	3.97e-05	4.10922	0.0405824	0.0102846	8.4e-05	3.93269	0.00453203	0.00115242	TRUE
7	2	rs6722965	22438300	rs144407483	22473744	rs12616418	0.0725477	0.716231	T	C	0.3976	AC068490.2	0	ncRNA_intronic	2.639	7	9	15	1	1	0	0.000268	-3.64442	-0.0367988	0.0104776	0.00075	-3.37062	-0.00391649	0.00116232	TRUE
7	2	rs6720064	22438402	rs144407483	22473744	rs12616418	0.0445879	0.730766	A	G	0.4026	AC068490.2	0	ncRNA_intronic	1.073	7	7	15	1	1	0	0.000192	-3.72932	-0.0373904	0.0104069	0.00032	-3.59855	-0.0041716	0.00115923	TRUE
7	2	rs10193722	22439514	rs12616418	22435519	rs12616418	0.025677	0.988526	C	A	0.4632	AC068490.2	0	ncRNA_intronic	17.54	5	7	15	1	0	0	2.58e-05	4.20769	0.0416244	0.0103133	0.00012	3.84613	0.00442395	0.00115322	TRUE
7	2	rs12616120	22439743	rs12616418	22435519	rs12616418	0.0371615	0.958532	T	C	0.4573	AC068490.2	0	ncRNA_intronic	10.01	7	7	15	1	0	0	2.53e-05	4.21211	0.0417391	0.0103323	0.00023	3.68356	0.00425199	0.0011537	TRUE
7	2	rs7577884	22439908	rs144407483	22473744	rs12616418	0.0680773	0.71525	T	G	0.3966	AC068490.2	0	ncRNA_intronic	7.536	7	7	15	1	1	0	0.000216	-3.69953	-0.0373592	0.0104834	0.00072	-3.38185	-0.00393202	0.00116248	TRUE
7	2	rs4635553	22440788	rs144407483	22473744	rs12616418	0.0730908	0.710324	T	C	0.3996	AC068490.2	0	ncRNA_intronic	3.364	5	9	15	1	1	0	0.000269	-3.64346	-0.0367988	0.0104776	0.00076	-3.36697	-0.00391724	0.00116313	TRUE
7	2	rs11124322	22442392	rs12616418	22435519	rs12616418	0.0268483	0.996157	A	G	0.4672	AC068490.2	0	ncRNA_intronic	5.078	5	9	15	1	0	0	4.27e-05	4.09236	0.0404887	0.0103016	0.00013	3.82646	0.00440764	0.00115342	TRUE
7	2	rs4362588	22443343	rs144407483	22473744	rs12616418	0.0659799	0.71525	T	C	0.3966	AC068490.2	0	ncRNA_intronic	0.177	6	9	15	1	0	0	0.000368	-3.56203	-0.0359692	0.0104689	0.00053	-3.46512	-0.00403264	0.00116398	TRUE
7	2	rs4557006	22443840	rs12616418	22435519	rs12616418	0.0244038	0.988511	A	G	0.4652	AC068490.2	0	ncRNA_intronic	11.02	7	7	15	1	0	0	5.87e-05	4.01798	0.0396768	0.0102753	0.00011	3.8674	0.00446441	0.0011532	TRUE
7	2	rs4321395	22444221	rs12616418	22435519	rs12616418	0.0303095	0.984749	A	G	0.4642	AC068490.2	0	ncRNA_intronic	1.72	7	9	15	1	0	0	3.42e-05	4.14353	0.0409887	0.0103067	0.00016	3.77501	0.00436191	0.0011538	TRUE
7	2	rs4330131	22445880	rs12616418	22435519	rs12616418	0.025677	0.984749	A	G	0.4642	AC068490.2	0	ncRNA_intronic	0.193	6	9	15	1	0	0	3.68e-05	4.1267	0.040822	0.010305	0.00012	3.84613	0.00444305	0.00115374	TRUE
7	2	rs13387284	22448133	rs12616418	22435519	rs12616418	0.0292314	0.98113	A	G	0.4612	AC068490.2	0	ncRNA_intronic	7.715	6	9	15	1	0	0	2.85e-05	4.18513	0.0413951	0.0103109	0.00015	3.79107	0.00436746	0.00115345	TRUE
7	2	rs13387644	22448443	rs12616418	22435519	rs12616418	0.0303095	0.977221	A	G	0.4622	AC068490.2	0	ncRNA_intronic	5.083	6	9	15	1	0	0	2.4e-05	4.224	0.0417912	0.010315	0.00016	3.77501	0.00434882	0.00115342	TRUE
7	2	rs6759922	22450249	rs12616418	22435519	rs12616418	0.0344119	0.973596	A	G	0.4592	AC068490.2	0	ncRNA_intronic	0.152	7	9	15	1	0	0	2.8e-05	4.18915	0.0414472	0.0103114	0.0002	3.71902	0.00429176	0.00115339	TRUE
7	2	rs11124327	22450730	rs12616418	22435519	rs12616418	0.0313223	0.980977	T	C	0.4612	AC068490.2	0	ncRNA_intronic	2.344	7	9	15	1	0	0	1.88e-05	4.27869	0.0426153	0.0103935	0.00017	3.75987	0.00433283	0.00115321	TRUE
7	2	rs10172121	22452371	rs12616418	22435519	rs12616418	0.0380821	0.622036	A	C	0.4235	AC068490.2	0	ncRNA_intronic	0.413	7	9	15	1	1	0	4.94e-05	-4.05845	-0.0402388	0.0103218	0.00024	-3.6727	-0.00423293	0.00115344	TRUE
7	2	rs4258826	22455419	rs12616418	22435519	rs12616418	0.0226185	0.980768	G	A	0.4652	AC068490.2	0	ncRNA_intronic	0.088	6	9	15	1	0	0	2.16e-05	4.24768	0.0420206	0.0103174	9.7e-05	3.89798	0.00449425	0.0011533	TRUE
7	2	rs4416248	22455521	rs12616418	22435519	rs12616418	0.0244038	0.977127	A	G	0.4622	AC068490.2	0	ncRNA_intronic	0.325	6	9	15	1	0	0	2.16e-05	4.24768	0.0419476	0.0102987	0.00011	3.8674	0.00446324	0.00115363	TRUE
7	2	rs4549121	22459087	rs12616418	22435519	rs12616418	0.0406301	0.619798	C	T	0.4254	AC068490.2	0	ncRNA_intronic	2.127	6	9	15	1	0	0	6.14e-05	-4.00736	-0.039656	0.010297	0.00027	-3.6425	-0.00419826	0.00115141	TRUE
7	2	rs10865093	22459372	rs12616418	22435519	rs12616418	0.0268483	0.977267	C	T	0.4602	AC068490.2	0	ncRNA_intronic	8.817	7	9	15	1	0	0	2.85e-05	4.18513	0.0413325	0.0102923	0.00013	3.82646	0.00442059	0.00115271	TRUE
7	2	rs4073935	22462325	rs12616418	22435519	rs12616418	0.0324065	0.612468	C	T	0.4254	AC068490.2	0	ncRNA_intronic	0.183	7	9	15	1	1	0	5.28e-05	-4.04287	-0.040166	0.0103412	0.00018	-3.74555	-0.00430702	0.00115139	TRUE
7	2	rs4073950	22463414	rs12616418	22435519	rs12616418	0.0344119	0.617244	C	T	0.4245	AC068490.2	0	ncRNA_intronic	5.776	6	9	15	1	1	0	5.05e-05	-4.0533	-0.0403429	0.0103623	0.0002	-3.71902	-0.00427654	0.00115163	TRUE
7	2	rs4073951	22463471	rs12616418	22435519	rs12616418	0.0313223	0.973596	T	C	0.4592	AC068490.2	0	ncRNA_intronic	0.423	7	9	15	1	0	0	2.25e-05	4.23852	0.0419268	0.0103164	0.00017	3.75987	0.00434042	0.00115377	TRUE
7	2	rs10187728	22464538	rs12616418	22435519	rs12616418	0.0344119	0.973596	A	G	0.4592	AC068490.2	0	ncRNA_intronic	4.288	5	7	15	1	0	0	1.46e-05	4.33464	0.0428136	0.0103076	0.0002	3.71902	0.00428561	0.00115419	TRUE
7	2	rs7424912	22465083	rs12616418	22435519	rs12616418	0.0334355	0.973596	A	C	0.4592	AC068490.2	0	ncRNA_intronic	1.323	5	9	15	1	0	0	1.28e-05	4.3635	0.043346	0.0103725	0.00019	3.73195	0.00431045	0.00115438	TRUE
7	2	rs7559944	22466025	rs12616418	22435519	rs12616418	0.0268483	0.97323	C	A	0.4632	AC068490.2	0	ncRNA_intronic	2.239	5	9	15	1	0	0	1.75e-05	4.29461	0.042657	0.0103654	0.00013	3.82646	0.00442284	0.00115486	TRUE
7	2	rs10171148	22466171	rs12616418	22435519	rs12616418	0.0244038	0.977127	A	C	0.4622	AC068490.2	0	ncRNA_intronic	0.09	5	9	15	1	0	0	1.77e-05	4.29209	0.0426257	0.010365	0.00011	3.8674	0.00446928	0.00115525	TRUE
7	2	rs144407483	22473744	rs144407483	22473744	rs12616418	0.0230093	1	A	AAG	0.4702	AC068490.2	0	ncRNA_intronic	0.905	NA	5	15	1	0	0	7.739e-05	-3.95234	-0.0409001	0.0108342	0.0001	-3.89059	-0.00458602	0.00118023	TRUE
7	2	rs6748263	22477818	rs144407483	22473744	rs12616418	0.061041	0.725248	G	A	0.4533	AC068490.2	0	ncRNA_intronic	8.166	7	7	15	1	0	0	0.00048	-3.49168	-0.0339602	0.010061	0.0004	-3.54008	-0.00407936	0.00115287	TRUE
7	2	rs12053499	22478832	rs12616418	22435519	rs12616418	0.0962857	0.604102	G	T	0.494	AC068490.2	0	ncRNA_intronic	2.117	6	9	15	1	0	0	0.0023	3.04848	0.0293361	0.0099239	0.00039	3.54676	0.0040845	0.00115171	TRUE
7	2	rs10211373	22479075	rs144407483	22473744	rs12616418	0.0412119	0.717083	T	C	0.4891	AC068490.2	0	ncRNA_intronic	1.728	7	9	15	1	0	0	0.000438	-3.51606	-0.0338153	0.00994849	0.00013	-3.82646	-0.00439689	0.00115142	TRUE
7	2	rs11678757	22482999	rs144407483	22473744	rs12616418	0.0406056	0.712979	T	C	0.4881	AC068490.2	0	ncRNA_intronic	1.595	7	9	15	1	1	0	0.000426	-3.52343	-0.0338878	0.00994921	0.00019	-3.73195	-0.00429798	0.00115123	TRUE
7	2	rs7578651	22485148	rs144407483	22473744	rs12616418	0.0406056	0.717083	T	C	0.4891	AC068490.2	0	ncRNA_intronic	0.204	6	8	15	1	1	0	0.000426	-3.52343	-0.0338878	0.00994921	0.00014	-3.80817	-0.00438457	0.00115114	TRUE
7	2	rs10209288	22486618	rs144407483	22473744	rs12616418	0.0423763	0.711036	G	A	0.4911	AC068490.2	0	ncRNA_intronic	1.246	7	9	15	1	1	0	0.000462	-3.50187	-0.0336809	0.00994715	0.00017	-3.75987	-0.004333	0.00115136	TRUE
7	2	rs12475241	22490125	rs144407483	22473744	rs12616418	0.0938721	0.689785	T	C	0.493	AC068490.2	0	ncRNA_intronic	0.989	6	9	15	1	0	0	0.0016	3.15591	0.0307995	0.0100498	0.00049	3.48616	0.00401364	0.00115109	TRUE
7	2	rs12464234	22490166	rs144407483	22473744	rs12616418	0.0465589	0.711036	T	C	0.4911	AC068490.2	0	ncRNA_intronic	2.49	6	9	15	1	1	0	0.000556	-3.45222	-0.0333913	0.01	0.0002	-3.71902	-0.00428685	0.00115104	TRUE
7	2	rs11691709	22491140	rs144407483	22473744	rs12616418	0.0711534	0.693145	T	C	0.494	AC068490.2	0	ncRNA_intronic	0.646	7	9	15	1	0	0	0.0011	3.26362	0.0313359	0.00992385	0.00035	3.57517	0.00411556	0.00115171	TRUE
7	2	rs11676365	22491168	rs144407483	22473744	rs12616418	0.043256	0.717083	T	C	0.4891	AC068490.2	0	ncRNA_intronic	1.817	7	9	15	1	1	0	0.000481	-3.49112	-0.0335775	0.00994612	0.00017	-3.75987	-0.0043275	0.00115162	TRUE
7	2	rs56367633	22491522	rs144407483	22473744	rs12616418	0.0548996	0.717083	G	A	0.4891	AC068490.2	0	ncRNA_intronic	3.49	6	9	15	1	1	0	0.000619	-3.42315	-0.0329262	0.00993965	0.00029	-3.62407	-0.00417648	0.00115238	TRUE
7	2	rs10181985	22492399	rs144407483	22473744	rs12616418	0.0841487	0.729214	G	A	0.4523	AC068490.2	0	ncRNA_intronic	1.762	7	9	15	1	0	0	0.000504	-3.47862	-0.0335775	0.00998128	0.00073	-3.37806	-0.00389232	0.00115243	TRUE
7	2	rs10182358	22492802	rs144407483	22473744	rs12616418	0.0858947	0.722358	G	A	0.4543	AC068490.2	0	ncRNA_intronic	4.879	6	9	15	1	0	0	0.000546	-3.45711	-0.0334327	0.0100004	0.00073	-3.37806	-0.00389185	0.00115237	TRUE
7	2	rs34333373	22492875	rs144407483	22473744	rs12616418	0.0841798	0.690905	A	G	0.493	AC068490.2	0	ncRNA_intronic	0.016	6	9	15	1	0	0	0.001	3.29053	0.0315526	0.009926	0.00051	3.47545	0.00399878	0.00115144	TRUE
7	2	rs10176964	22493247	rs144407483	22473744	rs12616418	0.0911983	0.729214	T	C	0.4523	AC068490.2	0	ncRNA_intronic	0.154	7	9	15	1	0	0	0.00038	-3.5536	-0.0345604	0.0100671	0.001	-3.29053	-0.00378026	0.00115207	TRUE
7	2	rs11124360	22495304	rs144407483	22473744	rs12616418	0.0467839	0.675027	T	C	0.498	AC068490.2	0	ncRNA_intronic	4.104	7	9	15	1	1	0	2.31e-05	4.23261	0.040395	0.00993753	0.00035	3.57517	0.00411243	0.00114912	TRUE
7	2	rs57974740	22495845	rs144407483	22473744	rs12616418	0.0481458	0.677331	C	T	0.499	AC068490.2	0	ncRNA_intronic	2.655	7	9	15	1	1	0	2.43e-05	4.2212	0.0402909	0.00993649	0.00037	3.56061	0.00409381	0.00114885	TRUE
7	2	rs56215556	22497603	rs144407483	22473744	rs12616418	0.0552585	0.676477	A	G	0.4901	AC068490.2	0	ncRNA_intronic	8.782	5	5	15	1	0	0	8.24e-05	3.93731	0.0375773	0.00990956	0.00048	3.49168	0.0040101	0.00114913	TRUE
7	2	rs113690961	22498383	rs144407483	22473744	rs12616418	0.0599259	0.676477	CTTCTA	C	0.4901	AC068490.2	0	ncRNA_intronic	0.627	NA	5	15	1	0	0	0.0001005	3.88938	0.0372958	0.00924855	0.00056	3.45028	0.00397011	0.00115082	TRUE
7	2	rs4589792	22498479	rs144407483	22473744	rs12616418	0.0708303	0.665452	T	C	0.4861	AC068490.2	0	ncRNA_intronic	0.745	5	5	15	1	0	0	0.000168	3.76283	0.0359899	0.00991375	0.00078	3.3598	0.00386285	0.00114921	TRUE
7	2	rs8179610	22500090	rs144407483	22473744	rs12616418	0.0522228	0.674241	T	G	0.4891	AC068490.2	0	ncRNA_intronic	0.886	7	5	15	1	0	0	7.64e-05	3.95542	0.0377538	0.00991131	0.00043	3.52095	0.00404874	0.00114889	TRUE
7	2	rs12618722	22500798	rs144407483	22473744	rs12616418	0.0509085	0.674241	T	G	0.4891	AC068490.2	0	ncRNA_intronic	0.208	6	5	15	1	0	0	5.65e-05	4.02697	0.038429	0.00991801	0.00041	3.53356	0.00406061	0.00114896	TRUE
7	2	rs4665495	22501253	rs144407483	22473744	rs12616418	0.0747143	0.665452	G	T	0.4861	AC068490.2	0	ncRNA_intronic	1.582	6	5	15	1	0	0	0.000169	3.76135	0.0357723	0.0098548	0.00087	3.32951	0.00382373	0.00114862	TRUE
7	2	rs11124367	22515351	rs144407483	22473744	rs12616418	0.0685517	0.664349	C	T	0.4861	AC068490.2	0	ncRNA_intronic	4.918	6	9	15	1	0	0	0.000101	3.88818	0.0369752	0.00986666	0.00073	3.37806	0.00387346	0.00114611	TRUE
7	2	rs12373752	22515568	rs144407483	22473744	rs12616418	0.0671085	0.664349	G	A	0.4861	AC068490.2	0	ncRNA_intronic	0.292	7	9	15	1	0	0	0.00011	3.8674	0.0367781	0.00986471	0.0007	3.38958	0.00388392	0.00114595	TRUE
7	2	rs11674333	22517989	rs144407483	22473744	rs12616418	0.0699368	0.664349	A	G	0.4861	AC068490.2	0	ncRNA_intronic	2.283	7	9	15	1	0	0	0.000119	3.84818	0.0367988	0.00992177	0.00076	3.36697	0.0038612	0.00114635	TRUE
7	2	rs12615053	22526880	rs144407483	22473744	rs12616418	0.0800242	0.664349	T	G	0.4861	AC068490.2	0	ncRNA_intronic	1.275	6	9	15	1	0	0	0.000161	3.77346	0.0360832	0.00991468	0.001	3.29053	0.0037594	0.00114634	TRUE
7	2	rs58261213	22532372	rs144407483	22473744	rs12616418	0.0873398	0.656704	G	A	0.4861	AC068490.2	0	ncRNA_intronic	14.24	6	9	15	1	0	0	0.000142	3.80466	0.0363839	0.00991766	0.0012	3.23888	0.00371181	0.00114665	TRUE
7	2	rs58648117	22545027	rs144407483	22473744	rs12616418	0.0938407	0.641243	C	A	0.496	AC068490.2	0	ncRNA_intronic	12.02	7	9	15	1	0	0	0.000102	3.88578	0.037515	0.0100252	0.0014	3.19465	0.00367476	0.00115121	TRUE
8	2	rs956401	23869752	rs956401	23869752	rs956401	0.025677	1	T	C	0.2217	KLHL29	0	intronic	1.555	NA	4	15	1	1	0	0.000105	3.87874	0.0513249	0.0139299	0.00012	3.84613	0.00550776	0.00142962	TRUE
8	2	rs66981954	23872367	rs956401	23869752	rs956401	0.0546775	0.915676	T	C	0.2266	KLHL29	0	intronic	0.493	5	4	15	1	1	0	3.55e-05	4.13497	0.0529262	0.0134946	0.00047	3.4973	0.00490036	0.0014015	TRUE
8	2	rs56009471	23890084	rs56009471	23890084	rs956401	0.0487232	1	C	A	0.1799	KLHL29	0	intronic	18.94	7	4	15	1	1	0	0.000606	3.42891	0.0457299	0.0139611	0.00017	3.75987	0.00573001	0.00152149	TRUE
8	2	rs113601626	24239189	rs56009471	23890084	rs956401	0.0918308	0.662993	TCCTGGC	T	0.1501	MFSD2B	0	intronic	9.533	NA	2	15	1	1	0	0.0003908	3.54622	0.0562995	0.0168208	0.001	3.29053	0.00540058	0.00164764	TRUE
8	2	rs17712391	24245659	rs56009471	23890084	rs956401	0.0855332	0.65079	T	C	0.1501	MFSD2B	0	intronic	1.712	4	3	4	1	1	0	0.000633	3.41707	0.0491272	0.015102	0.00067	3.40157	0.00576102	0.00169413	TRUE
8	2	rs72781683	24247423	rs56009471	23890084	rs956401	0.0912358	0.65079	C	T	0.1501	MFSD2B	0	intronic	4.831	5	4	4	1	1	0	0.000607	3.42847	0.0492953	0.0151045	0.00078	3.3598	0.00569071	0.00169321	TRUE
8	2	rs138730630	24250088	rs56009471	23890084	rs956401	0.0750709	0.65079	A	G	0.1501	MFSD2B	0	intronic	5.876	6	4	5	1	1	0	0.000708	3.38646	0.0485182	0.0150393	0.00049	3.48616	0.005916	0.00169698	TRUE
9	2	rs113748350	31530406	rs207420	31544724	rs207420	0.0932273	0.727663	C	T	0.06163	AL121657.4	15935	intergenic	9.179	6	5	15	0	0	0	0.0022	-3.06181	-0.0620354	0.0190357	0.00028	3.63313	0.00858342	0.00236143	FALSE
9	2	rs72862643	31533151	rs207420	31544724	rs207420	0.0890809	0.741307	C	T	0.06064	AL121657.4	18680	intergenic	2.823	6	5	15	0	0	0	0.002	-3.09023	-0.0622233	0.018926	0.00015	3.79107	0.00896121	0.00236764	FALSE
9	2	rs207420	31544724	rs207420	31544724	rs207420	0.042936	1	C	T	0.06262	XDH	12462	intergenic	0.627	7	5	15	0	0	0	0.000474	-3.49503	-0.0734363	0.0195168	0.00014	3.80817	0.00911753	0.00238931	FALSE
10	2	rs35963461	40695592	rs34895858	40732947	rs34895858	0.0795913	0.774065	T	G	0.03777	SLC8A1	0	intronic	1.061	6	5	15	1	0	0	0.0016	-3.15591	-0.07139	0.0210894	0.00026	-3.6522	-0.0116652	0.00318983	TRUE
10	2	rs34076394	40695805	rs34895858	40732947	rs34895858	0.066007	0.794356	T	C	0.03678	SLC8A1	0	intronic	1.921	6	5	15	1	0	0	0.0011	-3.26362	-0.0749219	0.0212915	0.00021	-3.70667	-0.0118446	0.003198	TRUE
10	2	rs17026051	40696289	rs34895858	40732947	rs34895858	0.0688867	0.754719	C	T	0.03877	SLC8A1	0	intronic	5.877	6	5	15	1	0	0	0.0012	-3.23888	-0.0739008	0.0212399	0.00024	-3.6727	-0.0117332	0.00319228	TRUE
10	2	rs34186538	40696422	rs34895858	40732947	rs34895858	0.0628533	0.886496	A	G	0.0328	SLC8A1	0	intronic	1.821	5	5	15	1	0	0	0.001	-3.29053	-0.0811191	0.0227423	9.9e-05	-3.89303	-0.0132054	0.00339151	TRUE
10	2	rs35139526	40697095	rs34895858	40732947	rs34895858	0.066007	0.794356	T	C	0.03678	SLC8A1	0	intronic	2.119	5	5	15	1	0	0	0.0011	-3.26362	-0.0748291	0.0212295	0.00022	-3.69487	-0.0117792	0.00319215	TRUE
10	2	rs17026064	40703298	rs34895858	40732947	rs34895858	0.0624539	0.886496	T	C	0.0328	SLC8A1	0	intronic	0.59	7	5	15	1	0	0	0.000988	-3.29392	-0.0814878	0.0228067	6.7e-05	-3.9867	-0.013511	0.0033896	TRUE
10	2	rs34144937	40708255	rs34895858	40732947	rs34895858	0.0795913	0.774065	G	T	0.03777	SLC8A1	0	intronic	6.203	6	2	15	1	0	0	0.0016	-3.15591	-0.0712038	0.0210095	0.0002	-3.71902	-0.0118353	0.00318706	TRUE
10	2	rs17026071	40709406	rs34895858	40732947	rs34895858	0.0546389	0.794356	C	T	0.03678	SLC8A1	0	intronic	5.732	5	2	15	1	0	0	0.000759	-3.36733	-0.0770536	0.0211823	0.00024	-3.6727	-0.011702	0.00318815	TRUE
10	2	rs61181649	40709529	rs34895858	40732947	rs34895858	0.055758	0.794356	T	G	0.03678	SLC8A1	0	intronic	0.279	5	2	15	1	0	0	0.000789	-3.35663	-0.0768684	0.0212131	0.00017	-3.75987	-0.0120209	0.0031989	TRUE
10	2	rs79107971	40709799	rs34895858	40732947	rs34895858	0.0601617	0.886496	C	A	0.0328	SLC8A1	0	intronic	4.372	3a	2	15	1	0	0	0.000919	-3.31422	-0.0817643	0.0227368	6.4e-05	-3.99756	-0.0135673	0.00339395	TRUE
10	2	rs143064638	40711001	rs34895858	40732947	rs34895858	0.0421761	0.767834	T	G	0.02883	SLC8A1	0	intronic	0.478	5	3	15	1	0	0	8.93e-05	-3.91796	-0.140631	0.0311885	0.00029	-3.62407	-0.0135991	0.00375468	TRUE
10	2	rs13014062	40714756	rs34895858	40732947	rs34895858	0.0868498	0.794356	T	G	0.03678	SLC8A1	0	intronic	0.734	6	2	15	1	0	0	0.0019	-3.10543	-0.0705517	0.021163	0.00018	-3.74555	-0.01197	0.00319825	TRUE
10	2	rs58398246	40719783	rs34895858	40732947	rs34895858	0.0354791	1	G	T	0.03082	SLC8A1	0	intronic	0.078	6	5	15	1	0	0	0.000328	-3.59212	-0.0868197	0.0221711	5.1e-05	-4.051	-0.0133716	0.00330219	TRUE
10	2	rs35537386	40723457	rs34895858	40732947	rs34895858	0.0362152	0.764998	T	G	0.04076	SLC8A1	0	intronic	1.571	6	5	15	1	0	0	0.000341	-3.58198	-0.076961	0.0199028	9.6e-06	-4.42599	-0.0126765	0.00286375	TRUE
10	2	rs13001437	40728703	rs34895858	40732947	rs34895858	0.0261533	1	C	T	0.03082	SLC8A1	0	intronic	2.156	7	2	15	1	0	0	0.000183	-3.7414	-0.089475	0.0218736	4.5e-05	-4.08018	-0.0133992	0.00328328	TRUE
10	2	rs35455710	40730756	rs34895858	40732947	rs34895858	0.0366543	0.764998	T	C	0.04076	SLC8A1	0	intronic	7.119	7	1	15	1	0	0	0.000349	-3.57592	-0.0768684	0.0199046	8.1e-06	-4.46252	-0.0127574	0.00285898	TRUE
10	2	rs71426871	40731436	rs34895858	40732947	rs34895858	0.0314522	0.764998	A	C	0.04076	SLC8A1	0	intronic	1.127	6	1	15	1	0	0	0.00026	-3.6522	-0.078349	0.0198243	8.1e-06	-4.46252	-0.0127606	0.00285902	TRUE
10	2	rs34895858	40732947	rs34895858	40732947	rs34895858	0.0177986	1	T	C	0.03082	SLC8A1	0	intronic	0.254	7	1	15	1	0	0	8.9e-05	-3.91878	-0.0944007	0.0219099	4.7e-05	-4.07007	-0.0133678	0.0032826	TRUE
10	2	rs13029763	40734730	rs34895858	40732947	rs34895858	0.0253534	0.747122	A	C	0.04175	SLC8A1	0	intronic	3.944	4	5	15	1	0	0	0.000173	-3.75549	-0.0838815	0.0205379	8.4e-06	-4.45473	-0.0127337	0.00285845	TRUE
10	2	rs71441105	40735765	rs34895858	40732947	rs34895858	0.018361	1	T	C	0.03082	SLC8A1	0	intronic	1.78	7	1	15	1	0	0	9.45e-05	-3.9043	-0.0943097	0.0219747	5.5e-05	-4.0333	-0.0132393	0.00328313	TRUE
10	2	rs60079242	40737187	rs34895858	40732947	rs34895858	0.0338564	0.764998	T	C	0.04076	SLC8A1	0	intronic	0.334	6	1	15	1	0	0	0.000301	-3.61444	-0.0774239	0.0198316	8.8e-06	-4.44474	-0.0126848	0.00285323	TRUE
10	2	rs71441107	40737724	rs34895858	40732947	rs34895858	0.0515083	0.764998	G	A	0.04076	SLC8A1	0	intronic	15.2	7	1	15	1	0	0	0.000677	-3.39873	-0.0725067	0.0198465	7.3e-06	-4.48475	-0.0127871	0.00285181	TRUE
10	2	rs10490255	40738240	rs34895858	40732947	rs34895858	0.0529151	0.764998	C	T	0.04076	SLC8A1	0	intronic	3.339	6	1	15	1	0	0	0.000715	-3.38376	-0.0722276	0.0198521	7.5e-06	-4.47898	-0.0127695	0.00285144	TRUE
10	2	rs17026106	40738497	rs34895858	40732947	rs34895858	0.0466492	0.764998	C	T	0.04076	SLC8A1	0	intronic	4.462	7	1	15	1	0	0	0.000558	-3.45125	-0.0734363	0.0197761	7.6e-06	-4.47615	-0.0127652	0.00285141	TRUE
10	2	rs12991033	40739349	rs34895858	40732947	rs34895858	0.0477507	0.764998	C	T	0.04076	SLC8A1	0	intronic	14.88	5	1	15	1	0	0	0.000583	-3.4394	-0.0734363	0.0198281	7.4e-06	-4.48185	-0.0127835	0.00285206	TRUE
10	2	rs34549837	40739357	rs34895858	40732947	rs34895858	0.0481485	0.764998	AT	A	0.04076	SLC8A1	0	intronic	1.93	NA	1	15	1	0	0	0.0005923	-3.43512	-0.0737986	0.0199705	1.2e-05	-4.37759	-0.0129069	0.00295337	TRUE
10	2	rs36011854	40739378	rs34895858	40732947	rs34895858	0.0550918	0.764998	G	T	0.04076	SLC8A1	0	intronic	3.068	5	1	15	1	0	0	0.000771	-3.363	-0.0721346	0.0199479	7.5e-06	-4.47898	-0.012778	0.00285215	TRUE
10	2	rs34766086	40739772	rs34895858	40732947	rs34895858	0.0536328	0.764998	T	G	0.04076	SLC8A1	0	intronic	16	5	1	15	1	0	0	0.000733	-3.37693	-0.0721346	0.0198642	7.7e-06	-4.47336	-0.0127538	0.00285158	TRUE
10	2	rs71441108	40740341	rs34895858	40732947	rs34895858	0.0324327	1	G	A	0.03082	SLC8A1	0	intronic	2.009	6	1	15	1	0	0	0.000276	-3.63684	-0.0868197	0.0218869	5.2e-05	-4.04645	-0.013234	0.00327183	TRUE
10	2	rs67014132	40740353	rs34895858	40732947	rs34895858	0.0529555	0.764998	G	T	0.04076	SLC8A1	0	intronic	0.234	6	1	15	1	0	0	0.000716	-3.38338	-0.0722276	0.0198725	7e-06	-4.49369	-0.0128078	0.00285015	TRUE
10	2	rs17026114	40743183	rs34895858	40732947	rs34895858	0.0457786	0.764998	G	A	0.04076	SLC8A1	0	intronic	0.448	7	2	15	1	0	0	0.000539	-3.46059	-0.0736221	0.0197622	8.3e-06	-4.4573	-0.0126967	0.00284906	TRUE
10	2	rs13019501	40745191	rs34895858	40732947	rs34895858	0.0326689	0.764998	A	G	0.04076	SLC8A1	0	intronic	1.592	7	5	15	1	0	0	0.00028	-3.63313	-0.0778865	0.0198335	9.1e-06	-4.43752	-0.012672	0.00285565	TRUE
10	2	rs4952632	40748005	rs34895858	40732947	rs34895858	0.042658	0.764998	G	T	0.04076	SLC8A1	0	intronic	1.93	7	5	15	1	0	0	0.000468	-3.49843	-0.0747363	0.0198339	7.1e-06	-4.49067	-0.0128144	0.00285344	TRUE
10	2	rs34802220	40749548	rs34895858	40732947	rs34895858	0.0279763	1	A	G	0.03082	SLC8A1	0	intronic	0.178	7	5	15	1	0	0	0.000208	-3.7091	-0.0885602	0.0218488	6.1e-05	-4.00891	-0.0131531	0.00328178	TRUE
10	2	rs35014850	40750205	rs34895858	40732947	rs34895858	0.042982	0.764998	C	A	0.04076	SLC8A1	0	intronic	2.088	3a	5	15	1	0	0	0.000475	-3.49447	-0.0746435	0.0198246	8.7e-06	-4.44719	-0.0127057	0.00285706	TRUE
10	2	rs34090630	40751886	rs34895858	40732947	rs34895858	0.0570461	0.764998	AT	A	0.04076	SLC8A1	0	intronic	0.948	NA	5	15	1	0	0	0.000825	-3.34427	-0.0716041	0.0199212	1.6e-05	-4.31445	-0.0124809	0.00289067	TRUE
10	2	rs12997023	40752982	rs34895858	40732947	rs34895858	0.0480507	0.764998	C	T	0.04076	SLC8A1	0	intronic	0.221	7	5	15	1	0	0	0.00059	-3.43617	-0.0734363	0.0198485	9e-06	-4.4399	-0.0126838	0.00285651	TRUE
10	2	rs12997042	40753011	rs34895858	40732947	rs34895858	0.0505624	0.764998	C	T	0.04076	SLC8A1	0	intronic	3.841	6	5	15	1	0	0	0.000652	-3.40901	-0.0729716	0.0198894	9.5e-06	-4.42825	-0.0126403	0.00285493	TRUE
10	2	rs13020198	40753016	rs34895858	40732947	rs34895858	0.047621	0.764998	G	A	0.04076	SLC8A1	0	intronic	2.033	6	5	15	1	0	0	0.00058	-3.4408	-0.0736221	0.0198662	8.9e-06	-4.44231	-0.012686	0.00285646	TRUE
10	2	rs13026826	40753603	rs34895858	40732947	rs34895858	0.0481357	0.736253	A	G	0.03976	SLC8A1	0	intronic	0.1	7	5	15	1	0	0	0.000592	-3.43525	-0.0733434	0.0198504	9.6e-06	-4.42599	-0.0126297	0.00285317	TRUE
10	2	rs13003735	40753916	rs34895858	40732947	rs34895858	0.0283812	1	G	T	0.03082	SLC8A1	0	intronic	1.783	6	5	15	1	0	0	0.000214	-3.70189	-0.0883771	0.0218629	7.9e-05	-3.94741	-0.0129053	0.00327015	TRUE
10	2	rs2098477	40754127	rs34895858	40732947	rs34895858	0.0340404	0.764998	A	G	0.04076	SLC8A1	0	intronic	1.744	NA	5	15	1	0	0	0.000304	-3.61187	-0.0774239	0.0198427	8.8e-06	-4.44474	-0.0126792	0.00285264	TRUE
10	2	rs1072384	40754785	rs34895858	40732947	rs34895858	0.0359354	0.764998	G	A	0.04076	SLC8A1	0	intronic	2.788	6	5	15	1	0	0	0.000336	-3.58584	-0.0761274	0.019671	9.7e-06	-4.42376	-0.0126219	0.00285303	TRUE
10	2	rs17026128	40755179	rs34895858	40732947	rs34895858	0.0312617	1	G	A	0.03082	SLC8A1	0	intronic	4.36	6	5	15	1	0	0	0.000257	-3.65518	-0.0871864	0.0218697	6.8e-05	-3.98318	-0.013051	0.0032763	TRUE
10	2	rs17026131	40755643	rs34895858	40732947	rs34895858	0.0490119	0.764998	C	T	0.04076	SLC8A1	0	intronic	3.553	5	5	15	1	0	0	0.000613	-3.4258	-0.0728786	0.0197871	1.1e-05	-4.39652	-0.0125482	0.0028503	TRUE
10	2	rs2193565	40757179	rs34895858	40732947	rs34895858	0.0398233	0.764998	C	T	0.04076	SLC8A1	0	intronic	0.593	6	5	15	1	0	0	0.000411	-3.53292	-0.0754785	0.0198192	1.4e-05	-4.34386	-0.0124021	0.00285276	TRUE
10	2	rs13017279	40757454	rs34895858	40732947	rs34895858	0.0390949	0.764998	T	C	0.04076	SLC8A1	0	intronic	0.21	7	5	15	1	0	0	0.000397	-3.54207	-0.0758493	0.0198628	1.1e-05	-4.39652	-0.0125304	0.00285417	TRUE
10	2	rs17026148	40757570	rs34895858	40732947	rs34895858	0.0606292	0.764998	A	G	0.04076	SLC8A1	0	intronic	1.238	7	5	15	1	0	0	0.000934	-3.30969	-0.0706448	0.0198938	1.1e-05	-4.39652	-0.0125412	0.00285304	TRUE
10	2	rs17026152	40757655	rs34895858	40732947	rs34895858	0.044958	0.764998	A	G	0.04076	SLC8A1	0	intronic	0.264	7	5	15	1	0	0	0.00052	-3.47024	-0.0741794	0.0198449	1.1e-05	-4.39652	-0.0125389	0.0028541	TRUE
10	2	rs13017846	40757791	rs34895858	40732947	rs34895858	0.066007	0.764998	G	A	0.04076	SLC8A1	0	intronic	0.747	6	5	15	1	0	0	0.0011	-3.26362	-0.0695261	0.0198741	1.2e-05	-4.37759	-0.0123946	0.00283051	TRUE
10	2	rs34446865	40759593	rs34895858	40732947	rs34895858	0.0270575	1	T	C	0.03082	SLC8A1	0	intronic	0.458	7	5	15	1	0	0	0.000195	-3.72541	-0.089475	0.0219651	8.7e-05	-3.92425	-0.0128561	0.00327607	TRUE
10	2	rs17026155	40760283	rs34895858	40732947	rs34895858	0.0384149	0.764998	T	C	0.04076	SLC8A1	0	intronic	4.022	7	5	15	1	0	0	0.000383	-3.55153	-0.0761274	0.0198684	1.1e-05	-4.39652	-0.012566	0.00285426	TRUE
10	2	rs17026156	40760965	rs34895858	40732947	rs34895858	0.0538681	0.764998	C	T	0.04076	SLC8A1	0	intronic	1.094	5	5	15	1	0	0	0.000739	-3.37469	-0.0718554	0.0198074	1.1e-05	-4.39652	-0.0125317	0.00285348	TRUE
10	2	rs3796080	40761794	rs34895858	40732947	rs34895858	0.0466492	0.764998	A	G	0.04076	SLC8A1	0	intronic	7.046	NA	2	15	1	0	0	0.000558	-3.45125	-0.0739937	0.0199108	1.1e-05	-4.39652	-0.012554	0.00285385	TRUE
10	2	rs3796079	40761973	rs34895858	40732947	rs34895858	0.038758	0.764998	C	T	0.04076	SLC8A1	0	intronic	1.369	NA	2	15	1	0	0	0.00039	-3.54676	-0.0763127	0.019937	1.1e-05	-4.39652	-0.0125355	0.00285417	TRUE
10	2	rs13010889	40764015	rs34895858	40732947	rs34895858	0.0310689	0.764998	A	C	0.04076	SLC8A1	0	intronic	1.238	7	5	15	1	0	0	0.000254	-3.65819	-0.0803811	0.0202842	1e-05	-4.41717	-0.0126166	0.00285735	TRUE
10	2	rs34466654	40768539	rs34895858	40732947	rs34895858	0.0225295	1	T	G	0.03082	SLC8A1	0	intronic	0.346	7	4	15	1	0	0	0.000138	-3.81173	-0.0932171	0.0222766	6.5e-05	-3.99388	-0.0131481	0.00329284	TRUE
10	2	rs13034467	40768755	rs34895858	40732947	rs34895858	0.0954239	0.891525	C	T	0.03479	SLC8A1	0	intronic	0.721	7	4	15	1	0	0	0.0023	-3.04848	-0.0724137	0.022131	7.9e-05	-3.94741	-0.0126668	0.00320893	TRUE
10	2	rs35422863	40770839	rs34895858	40732947	rs34895858	0.0441454	1	T	C	0.03082	SLC8A1	0	intronic	6.883	5	5	15	1	0	0	0.000501	-3.48022	-0.0849843	0.0224405	5.3e-05	-4.04199	-0.0132903	0.00328972	TRUE
10	2	rs34106653	40771905	rs34895858	40732947	rs34895858	0.0565163	1	C	A	0.03082	SLC8A1	0	intronic	13.19	5	5	15	1	0	0	0.00081	-3.34935	-0.0800119	0.0220558	6.5e-05	-3.99388	-0.0131245	0.00328666	TRUE
10	2	rs57007180	40772460	rs34895858	40732947	rs34895858	0.026537	1	A	C	0.03082	SLC8A1	0	intronic	0.681	6	5	15	1	0	0	0.000188	-3.73462	-0.0918497	0.0224503	8.9e-05	-3.91878	-0.0128753	0.00328588	TRUE
10	2	rs61356646	40772544	rs34895858	40732947	rs34895858	0.0370835	1	C	T	0.03082	SLC8A1	0	intronic	0.963	7	5	15	1	0	0	0.000357	-3.56999	-0.087003	0.022343	7.1e-05	-3.97291	-0.0130465	0.00328436	TRUE
10	2	rs12992598	40773436	rs34895858	40732947	rs34895858	0.0432106	0.939558	G	A	0.03082	SLC8A1	0	intronic	0.035	7	5	15	1	0	0	0.00048	-3.49168	-0.0863612	0.0226857	9.4e-05	-3.90558	-0.012895	0.00330223	TRUE
10	2	rs12989012	40774425	rs34895858	40732947	rs34895858	0.0404514	0.970724	C	T	0.02982	SLC8A1	0	intronic	0.841	7	5	15	1	0	0	0.000423	-3.5253	-0.0864529	0.0224901	0.00011	-3.8674	-0.0126723	0.0032813	TRUE
10	2	rs60794473	40774775	rs34895858	40732947	rs34895858	0.0280789	0.970724	C	T	0.02982	SLC8A1	0	intronic	0.266	7	5	15	1	0	0	0.0002	-3.71902	-0.0917584	0.0225144	0.00014	-3.80817	-0.0124855	0.00327798	TRUE
10	2	rs13019183	40775315	rs34895858	40732947	rs34895858	0.0355942	0.970724	T	C	0.02982	SLC8A1	0	intronic	1.121	7	5	15	1	0	0	0.00033	-3.59053	-0.0886517	0.0225844	0.00011	-3.8674	-0.0126932	0.00328545	TRUE
11	2	rs17039718	50277771	rs78513132	50444390	rs78513132	0.0844983	0.69688	T	G	0.08052	NRXN1	0	intronic	1.075	6	5	15	1	0	0	0.0018	3.12139	0.0560943	0.0189931	0.00025	-3.66226	-0.0086955	0.00237274	FALSE
11	2	rs12620250	50349358	rs78513132	50444390	rs78513132	0.0954239	0.603558	A	G	0.0666	NRXN1	0	intronic	20.7	6	5	15	1	0	0	0.0023	3.04848	0.0557876	0.0193584	0.00026	-3.6522	-0.00867098	0.00237707	FALSE
11	2	rs1915220	50443600	rs78513132	50444390	rs78513132	0.0628533	0.940192	G	A	0.08748	NRXN1	0	intronic	5.864	7	7	15	1	0	0	0.001	3.29053	0.0528629	0.0170025	0.00013	-3.82646	-0.00806434	0.00211096	FALSE
11	2	rs1915219	50443658	rs78513132	50444390	rs78513132	0.0554268	0.951787	C	T	0.08648	NRXN1	0	intronic	0.087	NA	7	15	1	0	0	0.00078	3.3598	0.0549526	0.0172778	0.00017	-3.75987	-0.00793151	0.00211059	FALSE
11	2	rs11897191	50443908	rs78513132	50444390	rs78513132	0.0513966	0.951787	A	G	0.08648	NRXN1	0	intronic	5.318	6	7	15	1	0	0	0.000674	3.39994	0.0550371	0.0171039	0.00021	-3.70667	-0.00783842	0.00211714	FALSE
11	2	rs78513132	50444390	rs78513132	50444390	rs78513132	0.0494607	1	T	G	0.08648	NRXN1	0	intronic	3.525	6	15	15	1	0	0	0.000481	3.49112	0.0568349	0.017231	0.00027	-3.6425	-0.00777529	0.00213306	FALSE
12	2	rs10496076	57942987	rs1518393	58171220	rs1518393	0.00102336	0.765702	T	C	0.3757	CTD-2026C7.1	39575	intergenic	16.06	6	5	15	0	0	0	9.47e-07	-4.90234	-0.0486127	0.0104093	1e-06	-4.89164	-0.0058285	0.00119257	TRUE
12	2	rs6720888	57945522	rs1518393	58171220	rs1518393	0.00145457	0.771644	A	G	0.3777	CTD-2026C7.1	37040	intergenic	2.306	6	5	15	0	1	0	1.58e-06	-4.80084	-0.0476054	0.0103988	1e-06	-4.89164	-0.00582765	0.00119286	TRUE
12	2	rs13402331	57947440	rs1518393	58171220	rs1518393	0.00177966	0.790167	T	C	0.3807	CTD-2026C7.1	35122	intergenic	4.379	7	5	15	0	1	0	2.13e-06	-4.74068	-0.0466619	0.0103116	1.6e-06	-4.79832	-0.00569467	0.00118799	TRUE
12	2	rs13418015	57948635	rs1518393	58171220	rs1518393	0.00144847	0.786389	A	G	0.3797	CTD-2026C7.1	33927	intergenic	0.214	6	2	15	0	1	0	1.57e-06	-4.80211	-0.0472698	0.0103179	1.6e-06	-4.79832	-0.00569539	0.00118824	TRUE
12	2	rs10196378	57951208	rs1518393	58171220	rs1518393	0.00098548	0.771644	T	G	0.3777	CTD-2026C7.1	31354	intergenic	4.799	6	5	15	0	1	0	7.98e-07	-4.93586	-0.0489382	0.0104127	1.1e-06	-4.87285	-0.00581488	0.00119286	TRUE
12	2	rs2290867	57952870	rs1518393	58171220	rs1518393	0.00170094	0.790167	A	C	0.3807	CTD-2026C7.1	29692	intergenic	0.488	NA	4	15	0	1	0	1.99e-06	-4.75444	-0.0467877	0.0103129	1.4e-06	-4.825	-0.00573912	0.00118801	TRUE
12	2	rs10195687	57956533	rs1518393	58171220	rs1518393	0.00131637	0.781838	T	G	0.3827	CTD-2026C7.1	26029	intergenic	4.731	7	5	15	0	0	0	8.2e-07	-4.93055	-0.0485182	0.0103308	1.6e-06	-4.79832	-0.00574309	0.0011958	TRUE
12	2	rs10186791	57957572	rs1518393	58171220	rs1518393	0.00131637	0.778472	G	A	0.3837	CTD-2026C7.1	24990	intergenic	1.745	7	5	15	0	0	0	1.17e-06	-4.86065	-0.0479305	0.0103442	1.6e-06	-4.79832	-0.00570627	0.00118766	TRUE
12	2	rs6709720	57967563	rs1518393	58171220	rs1518393	0.00339686	0.808703	A	G	0.3757	CTD-2026C7.1	14999	intergenic	1.991	6	13	15	0	0	0	6.87e-07	-4.965	-0.0492323	0.0104158	5.7e-06	-4.53722	-0.00540008	0.00119002	TRUE
12	2	rs6722461	57970943	rs1518393	58171220	rs1518393	0.0088012	0.683017	A	G	0.4056	CTD-2026C7.1	11619	intergenic	16.95	7	14	15	0	0	0	2.35e-06	-4.72073	-0.0465467	0.0103299	2.2e-05	-4.24356	-0.00496216	0.0011705	TRUE
12	2	rs2125925	57971343	rs1518393	58171220	rs1518393	0.00410386	0.820444	A	G	0.3748	CTD-2026C7.1	11219	intergenic	11.03	NA	13	15	0	0	0	1.02e-06	-4.88774	-0.0482033	0.010347	7.4e-06	-4.48185	-0.00532699	0.00118887	TRUE
12	2	rs13002041	57972834	rs1518393	58171220	rs1518393	0.0038527	0.812402	C	A	0.3767	CTD-2026C7.1	9728	intergenic	18.94	7	14	15	1	0	0	8.99e-07	-4.91255	-0.0484342	0.0103494	6.8e-06	-4.49985	-0.00534705	0.00118844	TRUE
12	2	rs3886275	57973344	rs1518393	58171220	rs1518393	0.00373614	0.812402	A	C	0.3767	CTD-2026C7.1	9218	intergenic	0.745	NA	7	15	1	0	0	1.15e-06	-4.86406	-0.047962	0.0103445	6.5e-06	-4.50944	-0.00536093	0.00118847	TRUE
12	2	rs717817	57973452	rs1518393	58171220	rs1518393	0.00426675	0.812402	C	T	0.3767	CTD-2026C7.1	9110	intergenic	0.121	6	14	15	1	0	0	1.19e-06	-4.8573	-0.0478991	0.0103439	7.8e-06	-4.4706	-0.00531195	0.00118843	TRUE
12	2	rs7557715	57973818	rs4672225	58085243	rs1518393	0.00177966	0.628405	C	T	0.3559	CTD-2026C7.1	8744	intergenic	5.06	7	14	15	1	1	0	2.13e-06	-4.74068	-0.0474481	0.0104943	1.6e-06	-4.79832	-0.00576884	0.00120262	TRUE
12	2	rs11125729	57975170	rs1518393	58171220	rs1518393	0.00449606	0.812402	T	C	0.3767	CTD-2026C7.1	7392	intergenic	3.114	6	9	15	1	0	0	9.82e-07	-4.89521	-0.0482663	0.0103477	8.4e-06	-4.45473	-0.005293	0.00118847	TRUE
12	2	rs11679364	57975524	rs1518393	58171220	rs1518393	0.00467497	0.816117	T	G	0.3757	CTD-2026C7.1	7038	intergenic	12.32	7	14	15	1	0	0	3.63e-06	-4.63151	-0.045667	0.0103208	8.9e-06	-4.44231	-0.00527979	0.00118857	TRUE
12	2	rs1460255	57978858	rs4672225	58085243	rs1518393	0.00173534	0.627349	T	C	0.3499	CTD-2026C7.1	3704	intergenic	5.864	NA	14	15	1	1	0	2.05e-06	-4.74843	-0.0475215	0.0104951	1.6e-06	-4.79832	-0.00577427	0.00120278	TRUE
12	2	rs34035400	57979248	rs1518393	58171220	rs1518393	0.00299712	0.816782	T	TC	0.3738	CTD-2026C7.1	3314	intergenic	14.62	NA	5	15	1	0	0	8.833e-07	-4.916	-0.0485004	0.010392	4.8e-06	-4.57334	-0.00547182	0.00119657	TRUE
12	2	rs12990792	57993568	rs1518393	58171220	rs1518393	0.00389042	0.824788	G	A	0.3738	CTD-2026C7.1	380	downstream	1.217	6	5	15	1	0	0	7.46e-07	-4.94899	-0.0487072	0.0103327	6.9e-06	-4.49675	-0.00533991	0.00118754	TRUE
12	2	rs10496078	57993643	rs1518393	58171220	rs1518393	0.0033046	0.8217	G	A	0.3728	CTD-2026C7.1	455	downstream	0.008	7	5	15	1	0	0	1.55e-06	-4.80468	-0.0472803	0.010318	5.5e-06	-4.54475	-0.00540813	0.00118992	TRUE
12	2	rs13016665	57995348	rs13016665	57995348	rs1518393	0.00312743	1	A	C	0.4463	CTD-2026C7.1	2160	intergenic	0.042	6	5	15	1	0	0	1.23e-06	4.85074	0.0472908	0.010221	5.1e-06	4.56063	0.00531997	0.00116663	TRUE
12	2	rs7561842	57995586	rs1518393	58171220	rs1518393	0.0024726	0.824249	C	T	0.3738	CTD-2026C7.1	2398	intergenic	7.643	6	5	15	1	0	0	7.19e-07	-4.95616	-0.0487807	0.0103335	3.7e-06	-4.62756	-0.00548985	0.00118645	TRUE
12	2	rs7588492	57995852	rs1518393	58171220	rs1518393	0.00304144	0.824249	A	G	0.3738	CTD-2026C7.1	2664	intergenic	9.727	7	5	15	1	0	0	1.99e-06	-4.75444	-0.0467877	0.0103129	4.9e-06	-4.56902	-0.00542773	0.00118827	TRUE
12	2	rs10865304	58002818	rs1518393	58171220	rs1518393	0.00339686	0.835914	G	T	0.3748	CTD-2026C7.1	9630	intergenic	0.185	5	5	15	1	0	0	6.24e-07	-4.98364	-0.0489487	0.0103155	5.7e-06	-4.53722	-0.00537427	0.00118491	TRUE
12	2	rs70954867	58004577	rs4672225	58085243	rs1518393	0.00344179	0.602177	A	AT	0.3738	CTD-2026C7.1	11389	intergenic	1.136	NA	5	15	0	0	0	1.464e-06	-4.81609	-0.0473998	0.0102757	5.8e-06	-4.53355	-0.00538448	0.00118802	TRUE
12	2	rs6730037	58005792	rs1518393	58171220	rs1518393	0.00339686	0.827904	G	A	0.3748	CTD-2026C7.1	12604	intergenic	0.406	7	5	15	0	0	0	6.25e-07	-4.98333	-0.0489487	0.0103155	5.7e-06	-4.53722	-0.00537353	0.00118467	TRUE
12	2	rs11898858	58006624	rs1518393	58171220	rs1518393	0.00335114	0.827904	G	A	0.3748	CTD-2026C7.1	13436	intergenic	0.35	6	5	15	0	0	0	6.37e-07	-4.97965	-0.0489172	0.0103151	5.6e-06	-4.54095	-0.00537899	0.00118461	TRUE
12	2	rs6737913	58007759	rs1518393	58171220	rs1518393	0.00381443	0.827904	G	A	0.3748	CTD-2026C7.1	14571	intergenic	7.146	7	5	15	0	0	0	7.08e-07	-4.95916	-0.0488017	0.0103337	6.7e-06	-4.503	-0.00533602	0.00118461	TRUE
12	2	rs6756221	58008155	rs1518393	58171220	rs1518393	0.00470955	0.827904	T	C	0.3748	CTD-2026C7.1	14967	intergenic	3.351	6	5	15	0	0	0	7.56e-07	-4.9464	-0.0486757	0.0103324	9e-06	-4.4399	-0.00526895	0.0011867	TRUE
12	2	rs4296411	58008872	rs1518393	58171220	rs1518393	0.00473111	0.827904	A	C	0.3748	CTD-2026C7.1	15684	intergenic	1.664	7	5	15	0	0	0	9.47e-06	-4.42893	-0.0438265	0.0103399	5.8e-06	-4.53355	-0.00536839	0.00118459	TRUE
12	2	rs1568450	58011697	rs1518393	58171220	rs1518393	0.00339686	0.827904	A	G	0.3748	CTD-2026C7.1	18509	intergenic	0.759	7	5	15	0	0	0	9.83e-07	-4.89501	-0.0480774	0.0103065	5.7e-06	-4.53722	-0.00537376	0.00118467	TRUE
12	2	rs13026612	58014723	rs1518393	58171220	rs1518393	0.0036554	0.835914	C	T	0.3748	CTD-2026C7.1	21535	intergenic	0.36	7	14	15	0	0	0	6.82e-07	-4.96642	-0.0487807	0.0103137	6.3e-06	-4.51606	-0.00534803	0.00118395	TRUE
12	2	rs13026830	58014831	rs1518393	58171220	rs1518393	0.00299712	0.835914	C	T	0.3748	CTD-2026C7.1	21643	intergenic	1.036	7	14	15	0	0	0	9.2e-07	-4.90802	-0.0482138	0.0103079	4.8e-06	-4.57334	-0.00541343	0.00118343	TRUE
12	2	rs10166481	58016412	rs1518393	58171220	rs1518393	0.00335114	0.835914	G	A	0.3748	CTD-2026C7.1	23224	intergenic	2.636	6	9	15	0	0	0	7.72e-07	-4.94232	-0.0485497	0.0103114	5.6e-06	-4.54095	-0.00537768	0.00118422	TRUE
12	2	rs12991325	58016879	rs1518393	58171220	rs1518393	0.00352937	0.831574	C	T	0.3757	CTD-2026C7.1	23691	intergenic	0.162	7	9	15	0	0	0	7.86e-07	-4.93881	-0.0485077	0.0103109	6e-06	-4.52639	-0.0053598	0.00118403	TRUE
12	2	rs11676055	58017224	rs1518393	58171220	rs1518393	0.0033046	0.835914	C	T	0.3748	CTD-2026C7.1	24036	intergenic	1.891	7	9	15	0	0	0	6.81e-07	-4.96671	-0.0487912	0.0103138	5.5e-06	-4.54475	-0.0053826	0.00118404	TRUE
12	2	rs1589407	58019903	rs1518393	58171220	rs1518393	0.00339686	0.835914	T	C	0.3748	CTD-2026C7.1	26715	intergenic	0.314	6	5	15	0	0	0	8.01e-07	-4.93512	-0.0484762	0.0103106	5.7e-06	-4.53722	-0.00537494	0.00118453	TRUE
12	2	rs2090793	58021528	rs1518393	58171220	rs1518393	0.00339686	0.827904	G	A	0.3748	CTD-2026C7.1	28340	intergenic	1.578	5	5	15	0	0	0	8.15e-07	-4.93174	-0.0485392	0.010331	5.7e-06	-4.53722	-0.00537153	0.00118423	TRUE
12	2	rs4672223	58021882	rs1518393	58171220	rs1518393	0.00339686	0.831574	C	A	0.3757	CTD-2026C7.1	28694	intergenic	1.706	6	5	15	0	0	0	7.87e-07	-4.93856	-0.0485077	0.0103109	5.7e-06	-4.53722	-0.00537333	0.00118427	TRUE
12	2	rs6545664	58023134	rs1518393	58171220	rs1518393	0.00348595	0.831574	C	T	0.3757	CTD-2026C7.1	29946	intergenic	7.722	7	5	15	0	0	0	7.58e-07	-4.94588	-0.0485812	0.0103117	5.9e-06	-4.52994	-0.00536247	0.00118409	TRUE
12	2	rs6545665	58023218	rs1518393	58171220	rs1518393	0.00344179	0.835914	G	A	0.3748	CTD-2026C7.1	30030	intergenic	1.47	7	5	15	0	0	0	7.72e-07	-4.94232	-0.0485497	0.0103114	5.8e-06	-4.53355	-0.00536886	0.0011841	TRUE
12	2	rs2717048	58025937	rs1518393	58171220	rs1518393	0.00348595	0.835914	C	T	0.3748	CTD-2026C7.1	32749	intergenic	1.347	7	5	15	0	0	0	9.04e-07	-4.91146	-0.0482453	0.0103082	5.9e-06	-4.52994	-0.00536314	0.0011843	TRUE
12	2	rs2683614	58026312	rs1518393	58171220	rs1518393	0.00335114	0.835914	G	A	0.3748	CTD-2026C7.1	33124	intergenic	2.864	6	5	15	0	0	0	9.68e-07	-4.89803	-0.0481089	0.0103068	5.6e-06	-4.54095	-0.00537639	0.00118432	TRUE
12	2	rs954593	58027337	rs1518393	58171220	rs1518393	0.00369609	0.832125	C	T	0.3757	CTD-2026C7.1	34149	intergenic	2.843	7	9	15	0	0	0	1.28e-06	-4.84283	-0.0475739	0.0103013	6.4e-06	-4.51272	-0.00534632	0.00118457	TRUE
12	2	rs2683615	58027493	rs1518393	58171220	rs1518393	0.0033046	0.831574	C	A	0.3757	CTD-2026C7.1	34305	intergenic	0.517	6	9	15	0	0	0	9.53e-07	-4.9011	-0.0481404	0.0103071	5.5e-06	-4.54475	-0.00538376	0.00118452	TRUE
12	2	rs2717071	58030962	rs1518393	58171220	rs1518393	0.0036554	0.834727	G	A	0.3767	CTD-2026C7.1	37774	intergenic	8.922	6	9	15	0	0	0	1.06e-06	-4.88016	-0.047941	0.0103051	6.3e-06	-4.51606	-0.00534898	0.00118459	TRUE
12	2	rs2683619	58032759	rs1518393	58171220	rs1518393	0.00361407	0.835914	C	T	0.3748	CTD-2026C7.1	39571	intergenic	2.479	NA	5	15	0	0	0	8.02e-07	-4.93488	-0.0484762	0.0103106	6.2e-06	-4.51945	-0.00535386	0.00118491	TRUE
12	2	rs2717018	58035491	rs1518393	58171220	rs1518393	0.0038527	0.835914	C	T	0.3748	CTD-2026C7.1	42303	intergenic	1.123	6	5	15	0	0	0	1.13e-06	-4.86753	-0.0478256	0.0103039	6.8e-06	-4.49985	-0.00533058	0.00118483	TRUE
12	2	rs2683616	58035555	rs1518393	58171220	rs1518393	0.00369609	0.831574	G	A	0.3757	CTD-2026C7.1	42367	intergenic	6.757	NA	5	15	0	0	0	9.96e-07	-4.89243	-0.0480564	0.0103063	6.4e-06	-4.51272	-0.00534644	0.00118478	TRUE
12	2	rs2683628	58036044	rs1518393	58171220	rs1518393	0.00352937	0.83226	A	G	0.3738	CTD-2026C7.1	42856	intergenic	2.334	7	5	15	0	0	0	4.73e-07	-5.03695	-0.0494739	0.0103209	6e-06	-4.52639	-0.00536492	0.00118502	TRUE
12	2	rs2683629	58037369	rs1518393	58171220	rs1518393	0.00373614	0.835914	A	G	0.3748	CTD-2026C7.1	44181	intergenic	6.336	5	5	15	0	0	0	6.53e-07	-4.97484	-0.0488647	0.0103146	6.5e-06	-4.50944	-0.00534384	0.00118508	TRUE
12	2	rs2953439	58039357	rs4672225	58085243	rs1518393	0.00389042	0.602177	T	C	0.3738	CTD-2026C7.1	46169	intergenic	2.419	6	5	15	0	0	0	5.39e-07	-5.01188	-0.0492323	0.0103184	6.9e-06	-4.49675	-0.00532903	0.00118523	TRUE
12	2	rs2953440	58039936	rs1518393	58171220	rs1518393	0.0121939	0.749868	C	T	0.3956	CTD-2026C7.1	46748	intergenic	0.933	6	5	15	0	0	0	6.86e-06	-4.49799	-0.0459602	0.0106975	3.6e-05	-4.13176	-0.00490602	0.00118726	TRUE
12	2	rs66490669	58040174	rs4672225	58085243	rs1518393	0.00119234	0.649801	C	T	0.3529	CTD-2026C7.1	46986	intergenic	9.946	6	5	15	0	1	0	1.18e-06	-4.85897	-0.0484091	0.00949905	1.2e-06	-4.85564	-0.0058223	0.00119842	TRUE
12	2	rs7598169	58040729	rs1518393	58171220	rs1518393	0.00369609	0.835914	C	T	0.3748	CTD-2026C7.1	47541	intergenic	2.387	7	5	15	0	0	0	7.68e-07	-4.94333	-0.0485602	0.0103115	6.4e-06	-4.51272	-0.00535044	0.00118541	TRUE
12	2	rs2953441	58041482	rs1518393	58171220	rs1518393	0.00401909	0.831574	C	T	0.3757	CTD-2026C7.1	48294	intergenic	3.361	7	5	15	0	0	0	8.2e-07	-4.93055	-0.0484342	0.0103102	7.2e-06	-4.48769	-0.00532085	0.0011853	TRUE
12	2	rs1402398	58042241	rs1518393	58171220	rs1518393	0.00406177	0.831574	G	A	0.3757	CTD-2026C7.1	49053	intergenic	0.333	7	5	15	0	0	0	9.46e-07	-4.90255	-0.0481509	0.0103072	7.3e-06	-4.48475	-0.00531423	0.00118527	TRUE
12	2	rs2717055	58044220	rs1518393	58171220	rs1518393	0.00393193	0.831574	G	A	0.3757	CTD-2026C7.1	51032	intergenic	9.109	NA	9	15	0	1	0	1.19e-06	-4.8573	-0.0477102	0.0103027	7e-06	-4.49369	-0.00532737	0.00118527	TRUE
12	2	rs1402399	58045395	rs4672225	58085243	rs1518393	0.00418638	0.602177	T	C	0.3738	CTD-2026C7.1	52207	intergenic	1.863	7	9	15	0	0	0	7.42e-07	-4.95004	-0.0486232	0.0103121	7.6e-06	-4.47615	-0.00530567	0.00118536	TRUE
12	2	rs2717054	58046683	rs1518393	58171220	rs1518393	0.0038527	0.831574	G	A	0.3757	CTD-2026C7.1	53495	intergenic	3.04	NA	9	15	0	1	0	9.98e-07	-4.89203	-0.0480564	0.0103063	6.8e-06	-4.49985	-0.00533196	0.00118524	TRUE
12	2	rs2683621	58046995	rs1518393	58171220	rs1518393	0.00422682	0.831574	A	G	0.3757	CTD-2026C7.1	53807	intergenic	3.373	7	9	15	0	1	0	8.84e-07	-4.91585	-0.0482873	0.0103086	7.7e-06	-4.47336	-0.00530319	0.00118537	TRUE
12	2	rs2717052	58047263	rs1518393	58171220	rs1518393	0.00426675	0.835914	C	A	0.3748	CTD-2026C7.1	54075	intergenic	0.54	NA	9	15	0	0	0	1.15e-06	-4.86406	-0.0477837	0.0103035	7.8e-06	-4.4706	-0.00530097	0.00118546	TRUE
12	2	rs1915459	58048221	rs4672225	58085243	rs1518393	0.025677	0.863103	T	C	0.2883	CTD-2026C7.1	55033	intergenic	0.402	5	9	15	0	0	0	6.69e-06	-4.50332	-0.0467353	0.0108745	0.00012	-3.84613	-0.00487048	0.0012668	TRUE
12	2	rs2717050	58049605	rs4672225	58085243	rs1518393	0.025677	0.863103	C	T	0.2883	CTD-2026C7.1	56417	intergenic	1.681	NA	9	15	0	0	0	6.99e-06	-4.49399	-0.0468925	0.0109349	0.00012	-3.84613	-0.00488046	0.00126667	TRUE
12	2	rs2717049	58049901	rs4672225	58085243	rs1518393	0.0280789	0.863103	T	C	0.2883	CTD-2026C7.1	56713	intergenic	2.874	NA	9	15	0	0	0	6.4e-06	-4.51272	-0.0468296	0.0108756	0.00014	-3.80817	-0.00482409	0.00126681	TRUE
12	2	rs1949613	58050936	rs4672225	58085243	rs1518393	0.0313223	0.854834	G	T	0.2903	CTD-2026C7.1	57748	intergenic	0.704	7	9	15	0	0	0	8.54e-06	-4.45118	-0.0461905	0.0108686	0.00017	-3.75987	-0.00476467	0.0012666	TRUE
12	2	rs12185644	58051769	rs4672225	58085243	rs1518393	0.0292314	0.850734	C	A	0.2913	CTD-2026C7.1	58581	intergenic	6.882	7	9	15	0	0	0	9.79e-06	-4.42176	-0.0458869	0.0108653	0.00015	-3.79107	-0.00480857	0.00126648	TRUE
12	2	rs2683625	58052499	rs4672225	58085243	rs1518393	0.0280789	0.858957	G	A	0.2893	CTD-2026C7.1	59311	intergenic	3.332	7	5	15	0	0	0	6.58e-06	-4.50684	-0.0467667	0.0108749	0.00014	-3.80817	-0.0048163	0.00126653	TRUE
12	2	rs2947348	58053121	rs4672225	58085243	rs1518393	0.0292314	0.858957	G	A	0.2893	CTD-2026C7.1	59933	intergenic	2.868	7	5	15	0	0	0	5.75e-06	-4.53538	-0.0470706	0.0108782	0.00015	-3.79107	-0.00480529	0.00126652	TRUE
12	2	rs2953443	58053706	rs4672225	58085243	rs1518393	0.0303095	0.858957	C	T	0.2893	CTD-2026C7.1	60518	intergenic	0.01	6	5	15	0	0	0	4.49e-06	-4.58731	-0.0478676	0.0109456	0.00016	-3.77501	-0.0047759	0.00126667	TRUE
12	2	rs2717076	58061127	rs1518393	58171220	rs1518393	0.00544628	0.825521	C	T	0.3718	CTD-2026C7.1	67939	intergenic	1.782	7	13	15	0	0	0	7.68e-07	-4.94333	-0.0485602	0.0103115	1.1e-05	-4.39652	-0.00521164	0.00118526	TRUE
12	2	rs1520965	58063748	rs4672225	58085243	rs1518393	0.0244038	0.863103	C	A	0.2883	CTD-2026C7.1	70560	intergenic	1.436	NA	13	15	0	0	0	4.34e-06	-4.5944	-0.0476788	0.0108848	0.00011	-3.8674	-0.00490055	0.00126599	TRUE
12	2	rs11423357	58066543	rs4672225	58085243	rs1518393	0.0344119	0.863103	C	CA	0.2883	VRK2	68242	intergenic	9.528	NA	13	15	0	0	0	5.146e-06	-4.55875	-0.0473033	0.0099195	0.0002	-3.71902	-0.0047319	0.00127123	TRUE
12	2	rs2947350	58071224	rs4672225	58085243	rs1518393	0.0244038	0.891683	C	T	0.2942	VRK2	63561	intergenic	3.194	7	5	15	0	0	0	1.29e-05	-4.36179	-0.0452694	0.0108586	0.00011	-3.8674	-0.00489928	0.00126475	TRUE
12	2	rs17049185	58072660	rs4672225	58085243	rs1518393	0.0105912	0.934798	T	G	0.2594	VRK2	62125	intergenic	1.661	7	5	15	0	0	0	1.38e-05	-4.34702	-0.0467882	0.0102748	2.9e-05	-4.18118	-0.00545325	0.00130339	TRUE
12	2	rs1607889	58073603	rs4672225	58085243	rs1518393	0.0268483	0.875596	A	C	0.2893	VRK2	61182	intergenic	1.166	NA	7	15	0	0	0	5.15e-06	-4.55858	-0.0473118	0.0108808	0.00013	-3.82646	-0.00485314	0.00126593	TRUE
12	2	rs2176931	58073897	rs4672225	58085243	rs1518393	0.00822668	0.995178	G	A	0.2724	VRK2	60888	intergenic	1.621	NA	5	15	0	0	0	1.2e-05	-4.37759	-0.0465018	0.0101365	2e-05	-4.26489	-0.00550697	0.00128965	TRUE
12	2	rs2204019	58074053	rs4672225	58085243	rs1518393	0.0280789	0.887583	G	A	0.2952	VRK2	60732	intergenic	1.492	NA	5	15	0	0	0	8.68e-06	-4.44769	-0.0461591	0.0108683	0.00014	-3.80817	-0.0048242	0.00126451	TRUE
12	2	rs11684106	58075701	rs4672225	58085243	rs1518393	0.00958305	0.995178	C	A	0.2724	VRK2	59084	intergenic	5.895	6	5	15	0	0	0	1.41e-05	-4.3423	-0.0462154	0.0101566	2.5e-05	-4.2148	-0.0054383	0.00129122	TRUE
12	2	rs2716999	58075743	rs4672225	58085243	rs1518393	0.0292314	0.890917	T	C	0.2942	VRK2	59042	intergenic	0.307	7	5	15	0	0	0	7.1e-06	-4.49067	-0.0469344	0.0109543	0.00015	-3.79107	-0.0048051	0.00126729	TRUE
12	2	rs2683622	58076229	rs4672225	58085243	rs1518393	0.0268483	0.890917	T	C	0.2942	VRK2	58556	intergenic	2.653	NA	5	15	0	0	0	8.67e-06	-4.44793	-0.0461591	0.0108683	0.00013	-3.82646	-0.00484493	0.00126613	TRUE
12	2	rs2947351	58076796	rs4672225	58085243	rs1518393	0.0280789	0.886201	G	T	0.2932	VRK2	57989	intergenic	0.993	7	5	15	0	0	0	8.39e-06	-4.45498	-0.0462324	0.0108691	0.00014	-3.80817	-0.00482499	0.00126616	TRUE
12	2	rs2953437	58076951	rs4672225	58085243	rs1518393	0.0280789	0.890344	T	C	0.2922	VRK2	57834	intergenic	2.783	7	5	15	0	0	0	8.16e-06	-4.46094	-0.0462953	0.0108697	0.00014	-3.80817	-0.00483046	0.00126652	TRUE
12	2	rs2953438	58077827	rs4672225	58085243	rs1518393	0.0313223	0.870993	A	G	0.2883	VRK2	56958	intergenic	0.45	5	7	15	0	0	0	4.69e-06	-4.5782	-0.047511	0.010883	0.00017	-3.75987	-0.00476282	0.00126674	TRUE
12	2	rs68119977	58078939	rs4672225	58085243	rs1518393	0.00180653	0.672678	G	T	0.3559	VRK2	55846	intergenic	11.68	6	13	15	0	1	0	2.18e-06	-4.73598	-0.0472652	0.00952804	2e-06	-4.75342	-0.00569881	0.00119846	TRUE
12	2	rs11902254	58081097	rs4672225	58085243	rs1518393	0.0207779	0.875596	A	C	0.2893	VRK2	53688	intergenic	5.084	7	13	15	0	0	0	3.88e-06	-4.61771	-0.04792	0.0108874	8.4e-05	-3.93269	-0.00499449	0.00126994	TRUE
12	2	rs68084872	58082205	rs4672225	58085243	rs1518393	0.00907306	0.971427	A	G	0.2674	VRK2	52580	intergenic	0.598	7	13	15	0	0	0	6.77e-06	-4.50079	-0.0478373	0.010123	2.3e-05	-4.23358	-0.00547057	0.00129149	TRUE
12	2	rs2953442	58083420	rs4672225	58085243	rs1518393	0.025677	0.887583	C	T	0.2952	VRK2	51365	intergenic	2.09	NA	9	15	0	0	0	4.69e-06	-4.5782	-0.047511	0.010883	0.00012	-3.84613	-0.00485872	0.00126419	TRUE
12	2	rs4672225	58085243	rs4672225	58085243	rs1518393	0.00796024	1	T	C	0.2734	VRK2	49542	intergenic	4.795	7	14	15	0	0	0	8.84e-06	-4.44376	-0.0471698	0.0101297	1.9e-05	-4.27633	-0.00550997	0.00128916	TRUE
12	2	rs2717073	58087596	rs4672225	58085243	rs1518393	0.0244038	0.872248	A	G	0.2903	VRK2	47189	intergenic	3.596	NA	14	15	0	0	0	3.31e-06	-4.65058	-0.0482663	0.0108912	0.00011	-3.8674	-0.00489795	0.00126599	TRUE
12	2	rs2683626	58087739	rs4672225	58085243	rs1518393	0.025677	0.887583	T	C	0.2952	VRK2	47046	intergenic	3.7	NA	14	15	0	0	0	3.42e-06	-4.64384	-0.0481928	0.0108904	0.00012	-3.84613	-0.00486304	0.00126562	TRUE
12	2	rs2717072	58089124	rs4672225	58085243	rs1518393	0.0268483	0.887583	C	T	0.2952	VRK2	45661	intergenic	5.89	NA	7	15	0	0	0	3.31e-06	-4.65058	-0.0482663	0.0108912	0.00013	-3.82646	-0.00484819	0.00126535	TRUE
12	2	rs66985942	58089599	rs4672225	58085243	rs1518393	0.00796024	0.990415	C	T	0.2734	VRK2	45186	intergenic	0.429	4	2	15	0	0	0	8.62e-06	-4.44918	-0.0472652	0.0101288	1.9e-05	-4.27633	-0.00551577	0.00128966	TRUE
12	2	rs2717070	58092395	rs4672225	58085243	rs1518393	0.0268483	0.863519	T	C	0.2903	VRK2	42390	intergenic	0.208	NA	5	15	0	0	0	1.41e-06	-4.82359	-0.050052	0.0109107	0.00013	-3.82646	-0.00483338	0.00126568	TRUE
12	2	rs2717068	58094873	rs1518393	58171220	rs1518393	0.00453268	0.920885	A	C	0.3966	VRK2	39912	intergenic	7.18	NA	5	15	0	1	0	2.36e-08	-5.5833	-0.0547413	0.0103552	8.5e-06	-4.45219	-0.00522471	0.00117374	TRUE
12	2	rs2717063	58110969	rs1518393	58171220	rs1518393	0.000211228	0.934255	C	A	0.4215	VRK2	23816	intergenic	1.811	7	5	15	0	0	0	3.39e-08	-5.52	-0.0537067	0.0102667	1.5e-07	-5.25256	-0.00613463	0.0011666	TRUE
12	2	rs6720288	58111064	rs1100188	58416115	rs1518393	0.0268483	0.603485	G	A	0.3807	VRK2	23721	intergenic	3.606	6	5	15	0	1	0	5.84e-06	4.5321	0.0440146	0.0101491	0.00013	3.82646	0.00449572	0.00117642	TRUE
12	2	rs1533725	58111922	rs1100188	58416115	rs1518393	0.0268483	0.611779	G	T	0.3837	VRK2	22863	intergenic	6.734	7	5	15	0	1	0	7.11e-06	4.49037	0.0436071	0.010145	0.00013	3.82646	0.00449113	0.00117654	TRUE
12	2	rs2683634	58113995	rs1518393	58171220	rs1518393	0.000273452	0.968015	T	C	0.4085	VRK2	20790	intergenic	6.924	NA	1	15	0	0	0	2.99e-09	-5.93215	-0.0577139	0.010308	2.1e-07	-5.19026	-0.00606227	0.00116773	TRUE
12	2	rs2683632	58116640	rs1100188	58416115	rs1518393	0.0604726	0.620866	C	T	0.3807	VRK2	18145	intergenic	0.057	NA	5	15	0	1	0	7.83e-06	4.46978	0.0434087	0.010143	0.00057	3.4455	0.00404889	0.00117437	TRUE
12	2	rs2678913	58117095	rs1100188	58416115	rs1518393	0.0558276	0.609795	C	T	0.3847	VRK2	17690	intergenic	3.705	7	5	15	0	1	0	8.87e-06	4.44303	0.0430641	0.0101202	0.00049	3.48616	0.00409556	0.00117436	TRUE
12	2	rs2717060	58119122	rs1100188	58416115	rs1518393	0.0522228	0.6065	G	A	0.3837	VRK2	15663	intergenic	16.43	NA	5	15	0	1	0	8.34e-06	4.45626	0.04344	0.0101817	0.00043	3.52095	0.0041373	0.00117454	TRUE
12	2	rs2678915	58119574	rs1518393	58171220	rs1518393	0.000518635	0.968015	C	T	0.4085	VRK2	15211	intergenic	1.911	6	5	15	0	0	0	5.53e-09	-5.83038	-0.0568455	0.0103191	4.8e-07	-5.03414	-0.00588058	0.00116832	TRUE
12	2	rs2678916	58119582	rs1100188	58416115	rs1518393	0.0615378	0.619644	T	G	0.3787	VRK2	15203	intergenic	1.803	6	5	15	0	1	0	1.2e-05	4.37759	0.0425214	0.010134	0.00059	3.43617	0.00403885	0.00117503	TRUE
12	2	rs2678918	58121391	rs1100188	58416115	rs1518393	0.0680773	0.622971	T	C	0.3797	VRK2	13394	intergenic	14.46	4	5	15	0	1	0	1.06e-05	4.40456	0.0427822	0.0101366	0.00072	3.38185	0.00397256	0.0011753	TRUE
12	2	rs1356544	58123724	rs1518393	58171220	rs1518393	0.000232197	0.94823	T	C	0.4056	VRK2	11061	intergenic	8.276	7	5	15	0	1	0	3.15e-09	-5.92358	-0.0576397	0.0103072	1.7e-07	-5.22947	-0.00611145	0.00116809	TRUE
12	2	rs1356545	58123798	rs1518393	58171220	rs1518393	0.000232197	0.94823	T	C	0.4056	VRK2	10987	intergenic	1.361	6	5	15	0	0	0	2.85e-09	-5.94001	-0.0577986	0.0103088	1.7e-07	-5.22947	-0.00610775	0.00116811	TRUE
12	2	rs11387884	58126250	rs1100188	58416115	rs1518393	0.0488118	0.617551	CT	C	0.3797	VRK2	8535	intergenic	5.553	NA	5	15	1	1	0	1.437e-05	4.33813	0.0425038	0.00939219	0.00038	3.5536	0.00417992	0.00117561	TRUE
12	2	rs2678922	58127647	rs1100188	58416115	rs1518393	0.0582254	0.621778	G	A	0.3777	VRK2	7138	intergenic	2.396	6	13	15	1	1	0	3.49e-05	4.13888	0.04127	0.0103903	0.00053	3.46512	0.00410478	0.00118515	TRUE
12	2	rs2678923	58127648	rs1100188	58416115	rs1518393	0.0593694	0.621778	C	A	0.3777	VRK2	7137	intergenic	0.582	6	13	15	1	1	0	3.49e-05	4.13888	0.04127	0.0103903	0.00055	3.45514	0.00409693	0.00118513	TRUE
12	2	rs2717057	58127907	rs1100188	58416115	rs1518393	0.045342	0.621108	T	C	0.3787	VRK2	6878	intergenic	1.419	NA	14	15	1	1	0	8.72e-06	4.4467	0.043346	0.0101808	0.00033	3.59053	0.00421834	0.00117593	TRUE
12	2	rs2717056	58128804	rs1518393	58171220	rs1518393	0.000253912	0.976096	C	T	0.4105	VRK2	5981	intergenic	0.63	NA	7	15	1	0	0	3.17e-09	-5.92254	-0.0576291	0.0103071	1.9e-07	-5.20886	-0.00608082	0.00116778	TRUE
12	2	rs2678908	58130327	rs1518393	58171220	rs1518393	0.000243356	0.976096	C	T	0.4105	VRK2	4458	intergenic	20	NA	5	15	1	0	1	3.92e-09	-5.88753	-0.0572902	0.0103036	1.8e-07	-5.21889	-0.00609695	0.00116769	TRUE
12	2	rs2678907	58133522	rs1100188	58416115	rs1518393	0.0421761	0.622971	G	A	0.3797	VRK2	1263	intergenic	10.57	2b	7	15	1	1	1	8.91e-06	4.44206	0.0431372	0.0101402	0.00029	3.62407	0.00426054	0.00117633	TRUE
12	2	rs908730	58135011	rs1518393	58171220	rs1518393	0.000314213	0.948236	G	A	0.4135	VRK2	0	intronic	0.685	NA	1	15	1	1	1	1.4e-09	-6.05548	-0.0596969	0.0104643	2.5e-07	-5.1577	-0.00603038	0.00116998	TRUE
12	2	rs867740	58135023	rs1100188	58416115	rs1518393	0.0398136	0.626327	C	T	0.3807	VRK2	0	intronic	11.94	NA	1	15	1	1	1	6.96e-06	4.49491	0.0435758	0.0101253	0.00026	3.6522	0.00429794	0.001176	TRUE
12	2	rs2678905	58135872	rs1518393	58171220	rs1518393	0.00020029	0.967922	A	G	0.4085	VRK2	0	intronic	7.068	NA	1	15	1	0	1	2.9e-09	-5.93716	-0.0574385	0.010247	1.4e-07	-5.26525	-0.00614187	0.00116756	TRUE
12	2	rs2717001	58137618	rs1518393	58171220	rs1518393	0.000211228	0.967922	C	T	0.4085	VRK2	0	intronic	11.77	7	1	15	1	0	1	3.79e-09	-5.89311	-0.0573431	0.0103042	1.5e-07	-5.25256	-0.0061347	0.00116756	TRUE
12	2	rs2678904	58137755	rs1518393	58171220	rs1518393	0.000177348	0.971935	G	T	0.4095	VRK2	0	intronic	1.529	NA	1	15	1	0	1	7.75e-09	-5.77381	-0.0558616	0.0102308	1.2e-07	-5.2935	-0.00617826	0.00116769	TRUE
12	2	rs2678903	58137930	rs1518393	58171220	rs1518393	0.00018854	0.963947	A	G	0.4076	VRK2	0	intronic	1.501	NA	1	15	1	0	1	2.29e-09	-5.97577	-0.0578198	0.0102509	1.3e-07	-5.27885	-0.00616807	0.00116726	TRUE
12	2	rs2678902	58138581	rs1100188	58416115	rs1518393	0.0380821	0.622971	A	G	0.3797	VRK2	0	intronic	1.083	7	5	15	1	1	1	7.78e-06	4.47115	0.043346	0.010123	0.00024	3.6727	0.00431527	0.00117633	TRUE
12	2	rs2678901	58138651	rs1518393	58171220	rs1518393	0.000177348	0.967922	A	G	0.4085	VRK2	0	intronic	5.404	NA	5	15	1	0	1	2.25e-09	-5.97865	-0.0578516	0.0102512	1.2e-07	-5.2935	-0.006174	0.00116735	TRUE
12	2	rs1040225	58139593	rs1518393	58171220	rs1518393	0.000177348	0.967922	A	G	0.4085	VRK2	0	intronic	5.908	NA	5	15	1	0	1	2.85e-09	-5.94001	-0.0574702	0.0102473	1.2e-07	-5.2935	-0.00617633	0.00116737	TRUE
12	2	rs2678881	58140977	rs1518393	58171220	rs1518393	0.00018854	0.967922	G	A	0.4085	VRK2	0	intronic	9.476	NA	5	15	1	0	0	2.71e-09	-5.94826	-0.0575444	0.0102481	1.3e-07	-5.27885	-0.00616625	0.00116725	TRUE
12	2	rs2717002	58142647	rs1518393	58171220	rs1518393	0.000166145	0.967922	T	G	0.4085	VRK2	0	intronic	4.404	6	5	15	1	0	0	3.36e-09	-5.91297	-0.0572055	0.0102446	1.1e-07	-5.30938	-0.00619752	0.00116736	TRUE
12	2	rs2717003	58143438	rs1518393	58171220	rs1518393	0.000144312	0.97191	A	G	0.4076	VRK2	0	intronic	5.574	6	5	15	1	0	0	1.82e-09	-6.01311	-0.0588375	0.0103773	9.2e-08	-5.34186	-0.00623902	0.00116776	TRUE
12	2	rs2717004	58143854	rs1518393	58171220	rs1518393	0.000166145	0.967922	C	A	0.4085	VRK2	0	intronic	7.044	7	5	15	1	0	0	2.58e-09	-5.95631	-0.0579576	0.0103105	1.1e-07	-5.30938	-0.00619544	0.00116745	TRUE
12	2	rs951965	58144542	rs1100188	58416115	rs1518393	0.0362261	0.622971	A	C	0.3797	VRK2	0	intronic	0.195	6	5	15	1	1	0	4.6e-06	4.58225	0.0444222	0.0101339	0.00022	3.69487	0.00434473	0.00117669	TRUE
12	2	rs2717005	58145060	rs1100188	58416115	rs1518393	0.0353406	0.622971	G	A	0.3797	VRK2	0	intronic	10.06	7	5	15	1	1	0	5.86e-06	4.53138	0.0442654	0.0102097	0.00021	3.70667	0.00435759	0.00117685	TRUE
12	2	rs11410659	58145483	rs1518393	58171220	rs1518393	0.00020029	0.963951	A	AT	0.4095	VRK2	0	intronic	16.03	NA	5	15	1	0	0	2.607e-09	-5.95461	-0.0579003	0.0102782	1.4e-07	-5.26525	-0.00615309	0.00116797	TRUE
12	2	rs2465804	58148180	rs1518393	58171220	rs1518393	0.000143169	0.97191	G	A	0.4076	VRK2	0	intronic	9.282	5	5	15	1	0	0	1.68e-09	-6.02606	-0.058636	0.0103175	9.1e-08	-5.34384	-0.00623876	0.00116752	TRUE
12	2	rs2465805	58148349	rs1100188	58416115	rs1518393	0.0421761	0.623222	T	C	0.3777	VRK2	0	intronic	2.258	5	5	15	1	1	0	5e-06	4.56479	0.0443281	0.0101523	0.00029	3.62407	0.00426828	0.00117699	TRUE
12	2	rs2717007	58149116	rs1518393	58171220	rs1518393	0.000147669	0.97191	G	A	0.4076	VRK2	0	intronic	17.78	3a	7	15	1	0	0	1.83e-09	-6.01222	-0.0584981	0.0103161	9.5e-08	-5.33604	-0.00623076	0.00116752	TRUE
12	2	rs2717008	58149158	rs1100188	58416115	rs1518393	0.0334355	0.622971	C	T	0.3797	VRK2	0	intronic	17.17	4	7	15	1	1	0	4.03e-06	4.60983	0.0446836	0.0101366	0.00019	3.73195	0.00438641	0.00117681	TRUE
12	2	rs10694743	58149555	rs1518393	58171220	rs1518393	0.0010567	0.872509	G	GCTAA	0.4344	VRK2	0	intronic	1.543	NA	7	15	1	0	0	3.535e-09	-5.9046	-0.0579003	0.0103842	1.2e-06	-4.85564	-0.00564557	0.00116246	TRUE
12	2	rs2678909	58150768	rs1518393	58171220	rs1518393	0.000341451	0.865862	T	C	0.3817	VRK2	0	intronic	3.451	6	9	15	1	0	0	6.5e-09	-5.80336	-0.0570043	0.0103989	2.8e-07	-5.13643	-0.00607036	0.00118134	TRUE
12	2	rs2459982	58150941	rs1518393	58171220	rs1518393	0.00018854	0.967922	A	C	0.4085	VRK2	0	intronic	2.071	5	9	15	1	0	0	2.59e-09	-5.95568	-0.057947	0.0103104	1.3e-07	-5.27885	-0.00616202	0.00116736	TRUE
12	2	rs2717010	58151817	rs1518393	58171220	rs1518393	0.000166145	0.97191	A	G	0.4076	VRK2	0	intronic	3.02	6	9	15	1	0	0	1.8e-09	-6.0149	-0.0585299	0.0103164	1.1e-07	-5.30938	-0.0061933	0.00116763	TRUE
12	2	rs2717011	58152075	rs1518393	58171220	rs1518393	0.000129693	0.97191	T	C	0.4076	VRK2	0	intronic	10.13	6	9	15	1	0	0	2.08e-09	-5.99143	-0.0582967	0.010314	8e-08	-5.36713	-0.00626655	0.00116778	TRUE
12	2	rs2717012	58152280	rs1100188	58416115	rs1518393	0.0362261	0.627761	A	C	0.3807	VRK2	0	intronic	1.418	7	9	15	1	1	0	2.6e-06	4.70013	0.0455624	0.0101455	0.00022	3.69487	0.0043443	0.00117695	TRUE
12	2	rs2717013	58152537	rs1100188	58416115	rs1518393	0.0362261	0.627761	A	G	0.3807	VRK2	0	intronic	8.167	7	9	15	1	1	0	3.41e-06	4.64444	0.0450287	0.0101401	0.00022	3.69487	0.00434756	0.00117678	TRUE
12	2	rs2678869	58153374	rs1518393	58171220	rs1518393	0.000323639	0.960009	A	C	0.4066	VRK2	0	intronic	1.386	6	9	15	1	0	0	2.2e-09	-5.98231	-0.0589754	0.0104568	2.6e-07	-5.15035	-0.00604901	0.00117483	TRUE
12	2	rs2678871	58153602	rs1518393	58171220	rs1518393	0.000125695	0.959998	G	A	0.4105	VRK2	0	intronic	0.776	7	9	15	1	0	0	3.54e-09	-5.90437	-0.0589541	0.0105916	7.7e-08	-5.37402	-0.00630398	0.00117318	TRUE
12	2	rs2717014	58154249	rs1518393	58171220	rs1518393	0.000166145	0.967922	T	C	0.4085	VRK2	0	intronic	1.226	6	9	15	1	0	0	3.7e-09	-5.89708	-0.0573749	0.0103045	1.1e-07	-5.30938	-0.00619986	0.00116722	TRUE
12	2	rs2678873	58154601	rs1518393	58171220	rs1518393	0.000138467	0.97191	G	A	0.4076	VRK2	0	intronic	1.328	7	9	15	1	0	0	3.39e-09	-5.9115	-0.0575232	0.010306	8.7e-08	-5.35197	-0.00624783	0.00116743	TRUE
12	2	rs2717015	58155253	rs1518393	58171220	rs1518393	0.000133544	0.97191	T	C	0.4076	VRK2	0	intronic	8.182	7	5	15	1	0	0	4.26e-09	-5.87377	-0.0571525	0.0103022	8.3e-08	-5.36048	-0.00625721	0.00116739	TRUE
12	2	rs2312143	58155829	rs1100188	58416115	rs1518393	0.0460735	0.633487	A	G	0.3787	VRK2	0	intronic	2.075	6	5	15	1	1	0	2.53e-06	4.7057	0.0456984	0.0101662	0.00034	3.58275	0.00422893	0.00117959	TRUE
12	2	rs2139053	58156539	rs1518393	58171220	rs1518393	0.000323639	0.869583	T	C	0.3827	VRK2	0	intronic	3.485	6	5	15	1	0	0	8.84e-09	-5.75161	-0.0564963	0.0103936	2.6e-07	-5.15035	-0.00608515	0.00118115	TRUE
12	2	rs2139054	58156583	rs1518393	58171220	rs1518393	0.000137258	0.97191	A	C	0.4076	VRK2	0	intronic	4.367	6	5	15	1	0	0	3.69e-09	-5.89752	-0.0573855	0.0103046	8.6e-08	-5.35406	-0.00625025	0.0011674	TRUE
12	2	rs2678879	58158152	rs1518393	58171220	rs1518393	0.000283489	0.992012	A	G	0.4085	VRK2	0	intronic	0.22	6	9	15	1	0	0	3.05e-09	-5.92888	-0.0576821	0.0103076	2.2e-07	-5.18159	-0.00606281	0.00116938	TRUE
12	2	rs2678880	58158283	rs1518393	58171220	rs1518393	0.000149951	0.980132	C	T	0.4115	VRK2	0	intronic	2.085	6	9	15	1	0	0	2.56e-09	-5.95758	-0.0576397	0.010249	9.7e-08	-5.33226	-0.00622412	0.00116712	TRUE
12	2	rs2717019	58159473	rs1518393	58171220	rs1518393	0.000243356	0.992012	T	G	0.4085	VRK2	0	intronic	3.11	6	9	15	1	0	0	1.08e-09	-6.09711	-0.0593255	0.0103246	1.8e-07	-5.21889	-0.0060973	0.00116929	TRUE
12	2	rs2678883	58159670	rs1518393	58171220	rs1518393	0.000253912	0.992012	A	G	0.4085	VRK2	0	intronic	2.644	7	9	15	1	0	0	1.1e-09	-6.09418	-0.0592936	0.0103243	1.9e-07	-5.20886	-0.00609024	0.00116927	TRUE
12	2	rs2717020	58159852	rs1100188	58416115	rs1518393	0.0371615	0.633741	C	T	0.3767	VRK2	0	intronic	1.402	7	9	15	1	1	0	3.95e-06	4.614	0.0447254	0.010137	0.00023	3.68356	0.00433935	0.00117938	TRUE
12	2	rs2678884	58160123	rs1518393	58171220	rs1518393	0.000545648	0.889065	A	C	0.3837	VRK2	0	intronic	2.207	6	9	15	1	0	0	4.74e-09	-5.85605	-0.0576291	0.0104253	5.1e-07	-5.02251	-0.0059424	0.00118343	TRUE
12	2	rs2678885	58160138	rs1100188	58416115	rs1518393	0.04381	0.626814	G	T	0.3767	VRK2	0	intronic	3.23	6	9	15	1	1	0	3.77e-06	4.62368	0.0449032	0.0101581	0.00031	3.6068	0.00425502	0.00117972	TRUE
12	2	rs2717021	58160605	rs1100188	58416115	rs1518393	0.04381	0.633741	A	G	0.3767	VRK2	0	intronic	0.332	6	9	15	1	1	0	4.57e-06	4.58362	0.0447673	0.0102148	0.00031	3.6068	0.00425271	0.00117963	TRUE
12	2	rs2678886	58161221	rs1518393	58171220	rs1518393	0.000232197	0.992012	A	G	0.4085	VRK2	0	intronic	0.56	7	9	15	1	0	0	1.13e-09	-6.08987	-0.0592512	0.0103238	1.7e-07	-5.22947	-0.00611206	0.00116941	TRUE
12	2	rs2717023	58161355	rs1518393	58171220	rs1518393	0.000263926	0.988009	C	T	0.4076	VRK2	0	intronic	1.216	7	9	15	1	0	0	8.91e-10	-6.1278	-0.0597394	0.010349	2e-07	-5.19934	-0.00607877	0.0011694	TRUE
12	2	rs2678887	58161752	rs1518393	58171220	rs1518393	0.000253912	0.992012	C	A	0.4085	VRK2	0	intronic	0.368	5	9	15	1	0	0	8.68e-10	-6.13197	-0.0596651	0.0103281	1.9e-07	-5.20886	-0.00608634	0.00116912	TRUE
12	2	rs2678888	58162191	rs1518393	58171220	rs1518393	0.000221461	0.992012	A	G	0.4085	VRK2	0	intronic	4.402	5	9	9	1	0	0	1.6e-09	-6.03395	-0.0588269	0.0103396	1.6e-07	-5.24066	-0.00612838	0.00116926	TRUE
12	2	rs2717025	58163146	rs1100188	58416115	rs1518393	0.0389652	0.630422	T	G	0.3757	VRK2	0	intronic	2.329	7	9	15	1	1	0	3.29e-06	4.65183	0.0451752	0.0101609	0.00025	3.66226	0.00431833	0.00118008	TRUE
12	2	rs2717026	58163178	rs1100188	58416115	rs1518393	0.0389652	0.630422	G	A	0.3757	VRK2	0	intronic	4.028	7	9	15	1	1	0	4.04e-06	4.60931	0.0447673	0.0101568	0.00025	3.66226	0.00432255	0.00118008	TRUE
12	2	rs2678889	58164223	rs1518393	58171220	rs1518393	0.000243356	0.988035	A	G	0.4095	VRK2	0	intronic	6.623	7	5	15	1	0	0	1.24e-09	-6.07498	-0.0591133	0.0103224	1.8e-07	-5.21889	-0.00609525	0.00116898	TRUE
12	2	rs2678890	58164435	rs1518393	58171220	rs1518393	0.000380661	0.988035	C	T	0.4095	VRK2	0	intronic	0.565	7	7	15	1	0	0	1.09e-09	-6.09564	-0.0593042	0.0103244	3.2e-07	-5.11127	-0.00597232	0.00116846	TRUE
12	2	rs2717027	58164454	rs1518393	58171220	rs1518393	0.000554313	0.884774	G	A	0.3847	VRK2	0	intronic	1.494	7	7	15	1	0	0	3.56e-09	-5.90344	-0.0579893	0.0104092	5.2e-07	-5.01878	-0.00593973	0.00118324	TRUE
12	2	rs2717029	58165595	rs1100188	58416115	rs1518393	0.04381	0.633741	T	G	0.3767	VRK2	0	intronic	1.771	NA	5	15	1	1	0	2.39e-06	4.7173	0.0458136	0.0101674	0.00031	3.6068	0.00425807	0.00117966	TRUE
12	2	rs2717030	58165694	rs1100188	58416115	rs1518393	0.0430065	0.633741	C	T	0.3767	VRK2	0	intronic	7.674	7	5	15	1	1	0	2.6e-06	4.70013	0.0456461	0.0101657	0.0003	3.6153	0.00426912	0.00117957	TRUE
12	2	rs970941	58166181	rs1518393	58171220	rs1518393	0.000232197	0.988035	G	A	0.4095	VRK2	0	intronic	2.082	6	5	15	1	0	0	1.35e-09	-6.06133	-0.0589754	0.010321	1.7e-07	-5.22947	-0.00611394	0.00116901	TRUE
12	2	rs2717031	58166468	rs1518393	58171220	rs1518393	0.000211228	0.988035	T	C	0.4095	VRK2	0	intronic	3.981	7	5	15	1	0	0	1.53e-09	-6.04117	-0.0587738	0.0103189	1.5e-07	-5.25256	-0.00613385	0.00116906	TRUE
12	2	rs2678891	58166643	rs1518393	58171220	rs1518393	0.000232197	0.988035	T	G	0.4095	VRK2	0	intronic	4.852	6	5	15	1	0	0	1.44e-09	-6.05094	-0.0588799	0.01032	1.7e-07	-5.22947	-0.00611009	0.00116912	TRUE
12	2	rs2717032	58166760	rs1518393	58171220	rs1518393	0.000263926	0.988035	T	C	0.4095	VRK2	0	intronic	4.29	7	5	15	1	0	0	1.04e-09	-6.10315	-0.0594953	0.0103465	2e-07	-5.19934	-0.0060853	0.00117077	TRUE
12	2	rs2678892	58167140	rs1518393	58171220	rs1518393	0.00018854	0.992012	G	A	0.4085	VRK2	0	intronic	5.12	6	5	15	1	0	0	1.55e-08	-5.65594	-0.0554493	0.0103626	1.3e-07	-5.27885	-0.00620208	0.00117468	TRUE
12	2	rs2678893	58167143	rs1518393	58171220	rs1518393	0.000243356	0.960902	A	G	0.4165	VRK2	0	intronic	3.074	6	5	15	1	0	0	3.16e-08	-5.53233	-0.0548364	0.0104705	1.8e-07	-5.21889	-0.00614439	0.00117699	TRUE
12	2	rs2717034	58167258	rs1518393	58171220	rs1518393	0.00020029	0.890969	T	G	0.4334	VRK2	0	intronic	0.078	6	5	15	1	0	0	8.05e-09	-5.76741	-0.0562212	0.0103127	1.4e-07	-5.26525	-0.00616408	0.00117198	TRUE
12	2	rs2717035	58167440	rs1518393	58171220	rs1518393	0.000177348	0.988035	C	T	0.4095	VRK2	0	intronic	0.108	7	5	15	1	0	0	3.92e-09	-5.88753	-0.0572796	0.0103035	1.2e-07	-5.2935	-0.0061936	0.00116882	TRUE
12	2	rs2717036	58168098	rs1518393	58171220	rs1518393	0.000211228	0.988035	T	C	0.4095	VRK2	0	intronic	6.226	6	5	15	1	0	0	1.18e-09	-6.08294	-0.0591875	0.0103232	1.5e-07	-5.25256	-0.00614522	0.00116959	TRUE
12	2	rs2717038	58168831	rs1100188	58416115	rs1518393	0.0334355	0.640706	G	A	0.3767	VRK2	0	intronic	19.7	6	5	15	1	1	0	4.53e-06	4.58545	0.0445372	0.0101544	0.00019	3.73195	0.00441477	0.00118095	TRUE
12	2	rs1401100	58168856	rs1518393	58171220	rs1518393	0.00018854	0.984075	G	T	0.4105	VRK2	0	intronic	16.6	6	5	15	1	0	0	3.2e-09	-5.92099	-0.0576079	0.0103069	1.3e-07	-5.27885	-0.00616891	0.00116918	TRUE
12	2	rs2717039	58169166	rs1100188	58416115	rs1518393	0.0292314	0.640995	T	G	0.3748	VRK2	0	intronic	18.71	7	5	15	1	1	0	3.24e-06	4.65499	0.0452066	0.0101612	0.00015	3.79107	0.00447109	0.00118086	TRUE
12	2	rs2678896	58169388	rs1518393	58171220	rs1518393	0.00018854	0.9881	A	G	0.4095	VRK2	0	intronic	0.869	6	5	15	1	0	0	2.57e-09	-5.95694	-0.0579682	0.0103106	1.3e-07	-5.27885	-0.00618135	0.0011694	TRUE
12	2	rs2678897	58169418	rs1518393	58171220	rs1518393	0.00010369	0.975994	G	A	0.4066	VRK2	0	intronic	9.746	7	5	15	1	0	0	5.61e-09	-5.82799	-0.0568138	0.0103188	6e-08	-5.4188	-0.00636995	0.00117535	TRUE
12	2	rs2717040	58169494	rs1518393	58171220	rs1518393	0.00018854	0.9881	T	C	0.4095	VRK2	0	intronic	16.05	7	5	15	1	0	0	9.9e-10	-6.11101	-0.0594634	0.010326	1.3e-07	-5.27885	-0.00616753	0.00116927	TRUE
12	2	rs35185782	58169712	rs1100188	58416115	rs1518393	0.0324065	0.640706	TG	T	0.3767	VRK2	0	intronic	3.147	NA	7	15	1	1	0	4.172e-06	4.60262	0.0447003	0.0101434	0.00018	3.74555	0.00442148	0.00118159	TRUE
12	2	rs1568252	58169950	rs1568252	58169950	rs1518393	0.0345322	1	T	C	0.1074	VRK2	0	intronic	18.48	7	5	15	1	0	0	0.000312	-3.60513	-0.0545301	0.0159737	2.1e-05	-4.25398	-0.00797067	0.00187138	TRUE
12	2	rs1568253	58170004	rs1518393	58171220	rs1518393	0.000232197	0.992012	T	C	0.4085	VRK2	0	intronic	16.71	7	5	15	1	0	0	1.56e-09	-6.03804	-0.0587526	0.0103187	1.7e-07	-5.22947	-0.00612346	0.00116988	TRUE
12	2	rs1568254	58170161	rs1518393	58171220	rs1518393	0.000243356	0.992012	C	A	0.4085	VRK2	0	intronic	11.4	6	5	15	1	0	0	1.49e-09	-6.04544	-0.0588163	0.0103193	1.8e-07	-5.21889	-0.00610214	0.00116985	TRUE
12	2	rs1518393	58171220	rs1518393	58171220	rs1518393	9.67429e-05	1	A	C	0.4066	VRK2	0	intronic	0.965	5	5	15	1	0	0	7.78e-10	-6.14935	-0.0602916	0.0104137	5.5e-08	-5.43434	-0.00644949	0.00118679	TRUE
12	2	rs1518394	58171287	rs1518393	58171220	rs1518393	0.000129693	1	A	G	0.4066	VRK2	0	intronic	3.122	6	5	15	1	0	0	2.27e-09	-5.9772	-0.0581589	0.0103126	8e-08	-5.36713	-0.00628437	0.00117107	TRUE
12	2	rs2678898	58171964	rs1100188	58416115	rs1518393	0.025677	0.630136	C	T	0.3777	VRK2	0	intronic	0.303	6	5	15	1	1	0	4.85e-06	4.57117	0.0444013	0.010153	0.00012	3.84613	0.00453634	0.00118084	TRUE
12	2	rs2717041	58172107	rs1518393	58171220	rs1518393	0.000917593	0.968495	C	T	0.4145	VRK2	0	intronic	3.499	5	7	15	1	0	0	9.23e-09	-5.7443	-0.0555761	0.0102279	1e-06	-4.89164	-0.00570097	0.00116582	TRUE
12	2	rs2678899	58176213	rs1518393	58171220	rs1518393	0.000510983	0.885336	A	G	0.3827	VRK2	0	intronic	1.289	6	14	15	1	0	0	1.6e-08	-5.65048	-0.0555021	0.0103833	4.7e-07	-5.03817	-0.00596737	0.00118489	TRUE
12	2	rs2717042	58177082	rs1518393	58171220	rs1518393	0.000510983	0.881355	C	A	0.3837	VRK2	0	intronic	7.108	6	9	15	1	0	0	5.61e-09	-5.82799	-0.0572478	0.0104014	4.7e-07	-5.03817	-0.00596847	0.00118422	TRUE
12	2	rs2717043	58179019	rs1518393	58171220	rs1518393	0.000380661	0.872811	C	T	0.3857	VRK2	0	intronic	0.305	7	9	15	1	0	0	4.98e-09	-5.84784	-0.0574385	0.0104034	3.2e-07	-5.11127	-0.00604893	0.00118283	TRUE
12	2	rs12713370	58200748	rs1518393	58171220	rs1518393	0.00118309	0.802899	A	G	0.3956	VRK2	0	intronic	4.186	7	1	15	1	0	0	5.95e-08	-5.4203	-0.0528419	0.0102779	1.4e-06	-4.825	-0.00567949	0.0011758	TRUE
12	2	rs1518395	58208074	rs1518393	58171220	rs1518393	0.0017817	0.799584	A	G	0.3946	VRK2	0	intronic	2.708	5	5	15	1	1	0	7.68e-08	-5.37449	-0.0523992	0.0102734	2.4e-06	-4.71645	-0.00555292	0.00117656	TRUE
12	2	rs6732310	58210239	rs1518393	58171220	rs1518393	0.00172845	0.802899	T	C	0.3956	VRK2	0	intronic	3.783	7	1	15	1	1	0	5.97e-08	-5.4197	-0.0528313	0.0102778	2.3e-06	-4.7251	-0.00555928	0.00117596	TRUE
12	2	rs6545677	58211509	rs1518393	58171220	rs1518393	0.000304401	0.850928	A	G	0.3817	VRK2	0	intronic	1.563	6	5	15	1	0	0	3.54e-08	-5.51239	-0.0540444	0.010348	2.4e-07	-5.16534	-0.00609849	0.00118133	TRUE
12	2	rs2312147	58222928	rs1518393	58171220	rs1518393	0.00020029	0.83784	T	C	0.3887	VRK2	0	intronic	3.184	6	7	15	1	0	0	7.44e-08	-5.38021	-0.052747	0.0103346	1.4e-07	-5.26525	-0.00620239	0.00117929	TRUE
12	2	rs1518399	58231314	rs1518393	58171220	rs1518393	0.00271012	0.764187	C	T	0.3966	VRK2	0	intronic	2.365	7	14	15	1	0	0	2.07e-07	-5.19294	-0.0505252	0.0102341	4.2e-06	-4.60123	-0.00538765	0.00117088	TRUE
12	2	rs4672228	58237405	rs1100188	58416115	rs1518393	0.0414169	0.704714	C	T	0.3946	VRK2	0	intronic	2.227	7	1	15	1	1	0	2.06e-05	4.25829	0.0414263	0.0101414	0.00028	3.63313	0.00427292	0.00117694	TRUE
12	2	rs13033536	58253423	rs1100188	58416115	rs1518393	0.0268483	0.827826	A	G	0.3837	VRK2	0	intronic	0.795	6	5	15	1	1	0	6e-05	4.01281	0.0394167	0.0102176	0.00013	3.82646	0.00453339	0.00118671	TRUE
12	2	rs961522	58272502	rs1518393	58171220	rs1518393	0.00675657	0.734015	T	C	0.3857	VRK2	0	intronic	2.923	1f	1	5	1	0	0	3.72e-07	-5.08275	-0.0498312	0.0103045	1.5e-05	-4.32869	-0.00509499	0.00117577	TRUE
12	2	rs986512	58275666	rs1518393	58171220	rs1518393	0.00439613	0.723786	G	A	0.3579	VRK2	0	UTR5	2.268	5	1	5	1	1	0	8.41e-06	-4.45447	-0.0444954	0.0104437	1e-06	-4.89164	-0.00586621	0.00120022	TRUE
12	2	rs968653	58296890	rs1518393	58171220	rs1518393	0.0041728	0.74179	A	G	0.3519	VRK2	0	intronic	9.955	NA	4	5	1	1	0	7.77e-06	-4.47143	-0.0449137	0.0105054	7.5e-07	-4.94795	-0.00593931	0.00120021	TRUE
12	2	rs10205421	58297664	rs1518393	58171220	rs1518393	0.00288286	0.741544	G	A	0.3539	VRK2	0	intronic	1.954	6	4	5	1	0	0	4.4e-06	-4.59153	-0.0461172	0.010518	9.7e-07	-4.89763	-0.00587718	0.0012	TRUE
12	2	rs10188070	58299326	rs1518393	58171220	rs1518393	0.00378515	0.745225	A	G	0.3529	VRK2	0	intronic	3.334	5	4	5	1	1	0	6.67e-06	-4.50396	-0.045238	0.0105088	8.6e-07	-4.92123	-0.00590641	0.00120002	TRUE
12	2	rs12620940	58311684	rs1518393	58171220	rs1518393	0.013869	0.665052	T	C	0.336	VRK2	0	intronic	3.869	6	4	5	1	1	0	3.72e-06	-4.62644	-0.0469029	0.0106238	4.4e-05	-4.08541	-0.0049575	0.0012132	TRUE
12	2	rs1051061	58316814	rs1100188	58416115	rs1518393	0.0738276	0.820727	G	A	0.3966	VRK2	0	exonic	24.5	6	4	5	1	1	0	1.6e-06	4.79832	0.046421	0.0101347	0.00085	3.33598	0.00389605	0.00116775	TRUE
12	2	rs2118899	58322226	rs1518393	58171220	rs1518393	0.0105018	0.665052	A	C	0.336	VRK2	0	intronic	2.711	NA	5	5	1	1	0	3.48e-05	-4.13954	-0.0417287	0.0105116	2.1e-05	-4.25398	-0.0051701	0.00121393	TRUE
12	2	rs1016771	58335681	rs1100188	58416115	rs1518393	0.0796409	0.827848	C	T	0.3966	VRK2	0	intronic	4.108	2b	2	15	1	1	0	3.36e-06	4.64749	0.0452171	0.01018	0.00099	3.29335	0.00385556	0.0011705	TRUE
12	2	rs13011711	58338086	rs1100188	58416115	rs1518393	0.0907152	0.823557	G	A	0.3956	VRK2	0	intronic	0.721	3a	4	15	1	1	0	3.9e-06	4.61664	0.0447464	0.0101372	0.0013	3.21598	0.0037657	0.00117081	TRUE
12	2	rs2043890	58350571	rs1518393	58171220	rs1518393	0.00738252	0.63854	G	A	0.3439	VRK2	0	intronic	11.47	NA	4	15	1	1	0	1.12e-05	-4.39261	-0.0445268	0.0105986	1.7e-05	-4.30104	-0.00522041	0.00121333	TRUE
12	2	rs3771213	58354971	rs1100188	58416115	rs1518393	0.0873398	0.836954	A	G	0.3847	VRK2	0	intronic	0.473	6	5	5	1	1	0	2.16e-05	4.24768	0.0414055	0.010161	0.0012	3.23888	0.00380596	0.00117339	TRUE
12	2	rs12999901	58361134	rs1100188	58416115	rs1518393	0.0999674	0.832756	A	G	0.3837	VRK2	0	intronic	0.244	7	4	5	1	1	0	2.33e-05	4.23067	0.0411658	0.0101388	0.0016	3.15591	0.00371264	0.00117319	TRUE
12	2	rs11678320	58362161	rs1100188	58416115	rs1518393	0.0938407	0.822109	A	G	0.3867	VRK2	0	intronic	1.965	6	4	5	1	1	0	8.26e-06	4.45833	0.0433773	0.0101612	0.0014	3.19465	0.00374501	0.00117264	TRUE
12	2	rs6727746	58373205	rs1100188	58416115	rs1518393	0.0185931	0.940248	T	C	0.3588	VRK2	0	intronic	0.957	7	4	5	1	1	0	8.09e-06	4.46279	0.0441609	0.0103433	7e-05	3.97629	0.00474274	0.00119316	TRUE
12	2	rs12713372	58377014	rs848285	58395281	rs1518393	0.0534774	0.680275	T	C	0.4384	VRK2	0	intronic	13.79	7	5	5	1	0	0	2.69e-12	-6.99304	-0.0670056	0.0102464	0.00045	-3.50888	-0.00406261	0.00115691	TRUE
12	2	rs10172212	58379496	rs848285	58395281	rs1518393	0.0162808	0.964666	A	C	0.3509	VRK2	0	intronic	1.481	6	5	5	1	1	0	7.57e-05	-3.95762	-0.040041	0.0105314	5.5e-05	-4.0333	-0.00488753	0.00121241	TRUE
12	2	rs35844949	58380167	rs848285	58395281	rs1518393	0.0528572	0.66912	G	A	0.4374	VRK2	0	intronic	1.23	7	4	5	1	0	0	5.47e-12	-6.89281	-0.0660543	0.0102366	0.00044	-3.51485	-0.00406446	0.00115617	TRUE
12	2	rs848294	58381785	rs848285	58395281	rs1518393	0.0142715	0.973445	C	T	0.3509	VRK2	0	intronic	1.415	NA	4	5	1	1	0	3.82e-05	-4.11811	-0.0416217	0.00970552	4.6e-05	-4.07507	-0.00494358	0.0012124	TRUE
12	2	rs848293	58382490	rs848285	58395281	rs1518393	0.045342	0.665017	A	G	0.4364	VRK2	0	intronic	0.513	NA	4	5	1	0	0	8.38e-12	-6.8319	-0.0655068	0.00897471	0.00033	-3.59053	-0.00415228	0.00115619	TRUE
12	2	rs7596038	58383820	rs848285	58395281	rs1518393	0.0406301	0.680341	T	C	0.4354	VRK2	0	intronic	1.453	7	4	5	1	0	0	2.37e-12	-7.01078	-0.0671912	0.00895961	0.00027	-3.6425	-0.00421548	0.00115638	TRUE
12	2	rs848292	58385353	rs1100188	58416115	rs1518393	0.0187512	0.944708	T	C	0.3519	VRK2	0	intronic	0.256	NA	4	5	1	1	0	4.06e-06	4.60829	0.0453557	0.0094051	7.1e-05	3.97291	0.00474431	0.00119449	TRUE
12	2	rs848288	58392789	rs1518393	58171220	rs1518393	0.0112965	0.611843	C	T	0.3469	FANCL	0	intronic	7.208	6	4	5	1	1	0	3.17e-05	-4.1609	-0.042197	0.00971815	3.2e-05	-4.15875	-0.00504772	0.00121296	TRUE
12	2	rs848287	58393911	rs1518393	58171220	rs1518393	0.0134807	0.608653	T	C	0.3479	FANCL	0	intronic	4.959	NA	4	5	1	1	0	2.2e-05	-4.24356	-0.0429637	0.0097107	4.2e-05	-4.09619	-0.00496936	0.00121291	TRUE
12	2	rs848286	58394543	rs1518393	58171220	rs1518393	0.00904451	0.63416	C	T	0.3777	FANCL	0	intronic	1.87	NA	4	5	1	1	0	2.7e-05	-4.1974	-0.0413339	0.00944301	7.1e-07	-4.95861	-0.00588749	0.0011872	TRUE
12	2	rs848285	58395281	rs1518393	58171220	rs1518393	0.0121939	0.604749	G	T	0.3509	FANCL	0	intronic	3.186	NA	4	5	1	1	0	2.82e-05	-4.18754	-0.0421012	0.00964813	3.6e-05	-4.13176	-0.00500494	0.00121108	TRUE
12	2	rs1100191	58396220	rs1100188	58416115	rs1518393	0.0206247	0.965655	A	G	0.3569	FANCL	0	intronic	2.327	NA	4	5	1	1	0	5.89e-06	4.5303	0.0446865	0.00942919	8.3e-05	3.93557	0.00470061	0.00119395	TRUE
12	2	rs2691672	58405260	rs1100188	58416115	rs1518393	0.0227497	0.965543	A	G	0.3608	FANCL	0	intronic	2.759	7	5	15	1	1	0	1.22e-05	4.37398	0.0433468	0.00949478	9.8e-05	3.89549	0.00465301	0.0011945	TRUE
12	2	rs848282	58408687	rs1100188	58416115	rs1518393	0.0187512	0.982612	C	T	0.3608	FANCL	0	intronic	0.375	NA	4	15	1	1	0	2.47e-06	4.71059	0.0464064	0.00939523	7.1e-05	3.97291	0.00473424	0.0011914	TRUE
12	2	rs848280	58412472	rs1100188	58416115	rs1518393	0.0203127	0.961596	T	C	0.3539	FANCL	0	intronic	2.946	NA	5	15	1	1	0	2.17e-05	4.24664	0.0419094	0.00945541	8.1e-05	3.94142	0.00470419	0.0011937	TRUE
12	2	rs1100188	58416115	rs1100188	58416115	rs1518393	0.0158221	1	C	A	0.3608	FANCL	0	intronic	1.564	NA	4	15	1	1	0	1.25e-05	4.36868	0.0429637	0.00942763	5.4e-05	4.0376	0.00480419	0.00118992	TRUE
12	2	rs848279	58419649	rs1100188	58416115	rs1518393	0.0181048	0.98261	C	A	0.3588	FANCL	0	intronic	1.187	6	4	5	1	1	0	1.61e-05	4.31307	0.0424846	0.00943214	6.7e-05	3.9867	0.00474505	0.00119029	TRUE
12	2	rs848278	58420885	rs1100188	58416115	rs1518393	0.0414169	0.905073	A	G	0.34	FANCL	0	intronic	1.304	NA	4	5	1	1	0	4.33e-05	4.08913	0.0412379	0.0096747	0.00028	3.63313	0.00438773	0.00120711	TRUE
12	2	rs75534727	58433639	rs848285	58395281	rs1518393	0.0190609	0.991122	GA	G	0.3509	FANCL	0	intronic	1.177	NA	5	5	1	1	0	4.229e-05	-4.0946	-0.041497	0.00968946	7.3e-05	-3.96629	-0.00480152	0.001211	TRUE
12	2	rs72618694	58445910	rs1518393	58171220	rs1518393	0.0185931	0.60323	C	T	0.3479	FANCL	0	intronic	3.859	7	4	5	1	1	0	3.23e-05	-4.15661	-0.0421012	0.00971908	7e-05	-3.97629	-0.00481066	0.00121015	TRUE
12	2	rs3771224	58460029	rs1518393	58171220	rs1518393	0.0130734	0.620596	T	C	0.3449	FANCL	0	intronic	19.85	7	5	5	1	1	0	2.46e-05	-4.21844	-0.0427721	0.00971256	4e-05	-4.10748	-0.00497896	0.00121183	TRUE
12	2	rs72618696	58465027	rs1518393	58171220	rs1518393	0.0163451	0.609021	C	T	0.3499	FANCL	0	intronic	1.534	2b	1	5	1	1	0	2.66e-05	-4.20078	-0.0425804	0.00971442	5.7e-05	-4.0249	-0.00488195	0.00121233	TRUE
12	2	rs11686281	58478157	rs1518393	58171220	rs1518393	0.011069	0.624034	A	G	0.3459	EIF3FP3	417	upstream	5.943	5	13	15	1	1	0	2.3e-05	-4.23358	-0.043251	0.00977782	3.1e-05	-4.16599	-0.00506329	0.00121593	TRUE
12	2	rs6753170	58481863	rs1100188	58416115	rs1518393	0.0406301	0.807169	T	C	0.3598	EIF3FP3	2159	intergenic	4.984	5	14	15	1	1	0	1.17e-05	4.3831	0.0431553	0.00942582	0.00027	3.6425	0.00431684	0.00118595	TRUE
12	2	rs10170257	58482646	rs1100188	58416115	rs1518393	0.0495285	0.876607	T	G	0.3767	EIF3FP3	2942	intergenic	3.819	7	14	15	1	1	0	1.91e-05	4.27516	0.0420053	0.00941864	0.00039	3.54676	0.00418802	0.00118126	TRUE
12	2	rs11690710	58484172	rs1518393	58171220	rs1518393	0.0172116	0.632673	G	A	0.3579	EIF3FP3	4468	intergenic	8.624	6	9	15	1	1	0	8.36e-05	-3.93384	-0.0397975	0.00972324	2.7e-06	-4.69241	-0.00566889	0.00120812	TRUE
12	2	rs56394605	58488895	rs848285	58395281	rs1518393	0.0496535	0.629638	G	T	0.3161	EIF3FP3	9191	intergenic	0.519	6	7	15	1	0	0	0.000454	-3.50652	-0.0363319	0.00998843	0.00028	-3.63313	-0.00452986	0.00124563	TRUE
12	2	rs72618697	58489150	rs848285	58395281	rs1518393	0.0495815	0.619749	C	T	0.3151	EIF3FP3	9446	intergenic	3.036	5	7	15	1	0	0	0.000422	-3.52593	-0.0365248	0.0099865	0.00029	-3.62407	-0.0045091	0.00124563	TRUE
12	2	rs138378949	58491770	rs848285	58395281	rs1518393	0.0519865	0.608738	T	C	0.3181	AC007250.4	11241	intergenic	0.032	7	14	15	0	0	0	0.00069	-3.39352	-0.0359461	0.010218	0.00012	-3.84613	-0.00479656	0.0012478	TRUE
12	2	rs7593531	58493175	rs848285	58395281	rs1518393	0.0354791	0.622514	A	G	0.3141	AC007250.4	9836	intergenic	3.597	5	14	15	1	0	0	0.000328	-3.59212	-0.0370067	0.00992869	0.00015	-3.79107	-0.00472988	0.00124658	TRUE
12	2	rs62141880	58494072	rs848285	58395281	rs1518393	0.0352468	0.622514	T	C	0.3141	AC007250.4	8939	intergenic	0.093	7	14	15	1	0	0	0.000324	-3.59531	-0.0370067	0.00992869	0.00017	-3.75987	-0.00468312	0.00124654	TRUE
12	2	rs59187049	58494656	rs848285	58395281	rs1518393	0.0382161	0.622514	C	T	0.3141	AC007250.4	8355	intergenic	3.976	7	14	15	1	0	0	0.000379	-3.55429	-0.0366212	0.00993252	0.00016	-3.77501	-0.00470772	0.0012462	TRUE
12	2	rs62141882	58495006	rs848285	58395281	rs1518393	0.0366543	0.622514	T	C	0.3141	AC007250.4	8005	intergenic	1.136	7	14	15	1	0	0	0.000349	-3.57592	-0.036814	0.0099306	0.00017	-3.75987	-0.00468774	0.00124643	TRUE
12	2	rs10490251	58498481	rs848285	58395281	rs1518393	0.0268483	0.619749	A	G	0.3151	AC007250.4	4530	intergenic	2.434	NA	5	15	1	0	0	0.000159	-3.77657	-0.0390284	0.00992691	0.00013	-3.82646	-0.00477675	0.00124674	TRUE
12	2	rs17398913	58505679	rs848285	58395281	rs1518393	0.0717185	0.605647	T	C	0.3111	AC007250.4	0	ncRNA_intronic	3.898	7	5	15	1	0	0	0.0013	-3.21598	-0.0336282	0.0101238	2.4e-05	-4.224	-0.00532002	0.00125807	TRUE
13	2	rs6721820	145186664	rs6721820	145186664	rs6721820	0.0268483	1	C	T	0.2684	ZEB2	0	intronic	7.043	7	1	5	1	0	0	2.07e-06	-4.74647	-0.0515483	0.0103115	0.00013	3.82646	0.00492291	0.00128811	FALSE
13	2	rs2288353	145187783	rs6721820	145186664	rs6721820	0.0268483	0.995184	C	T	0.2694	ZEB2	0	intronic	12.27	NA	1	5	1	0	0	2.4e-06	-4.71645	-0.0514533	0.0103657	0.00013	3.82646	0.00493336	0.00128843	FALSE
13	2	rs1427298	145214421	rs1427298	145214421	rs6721820	0.0421388	1	T	C	0.4165	ZEB2	0	intronic	14.56	NA	5	7	1	0	0	0.000457	3.50477	0.034105	0.0100675	2.4e-05	-4.224	-0.00493276	0.00116783	FALSE
14	2	rs114199508	185716210	rs115166888	185741898	rs115166888	0.0398136	1	A	G	0.0507	ZNF804A	0	intronic	1.883	6	9	15	1	0	0	0.000196	-3.72412	-0.103278	0.0250234	0.00026	-3.6522	-0.0109737	0.00300277	TRUE
14	2	rs115166888	185741898	rs115166888	185741898	rs115166888	0.0353406	1	T	C	0.0507	ZNF804A	0	intronic	4.945	6	5	15	1	0	0	0.000134	-3.81899	-0.111273	0.0260741	0.00021	-3.70667	-0.011098	0.00299264	TRUE
14	2	rs150700380	185755435	rs115166888	185741898	rs115166888	0.0380821	1	T	G	0.0507	ZNF804A	0	intronic	0.521	7	9	15	1	0	0	6.87e-05	-3.98074	-0.110647	0.024889	0.00024	-3.6727	-0.010999	0.00299192	TRUE
15	2	rs10210512	199489760	rs897399	199500000	rs897399	0.0820128	0.743758	G	T	0.4314	AC019330.1	0	ncRNA_intronic	3.852	6	14	15	1	0	0	0.0017	3.13818	0.0307067	0.0100648	3.8e-08	5.4999	0.00637783	0.00115915	TRUE
15	2	rs1455351	199492201	rs897399	199500000	rs897399	0.066007	0.750957	G	A	0.4314	AC019330.1	0	ncRNA_intronic	4.934	NA	14	15	1	0	0	0.0011	3.26362	0.0318416	0.0100762	4e-08	5.49085	0.00637372	0.00116061	TRUE
15	2	rs10180895	199494989	rs897399	199500000	rs897399	0.0688867	0.74458	C	A	0.4314	AC019330.1	0	ncRNA_intronic	5.669	6	7	15	1	0	0	0.0012	3.23888	0.0315956	0.00945684	3.4e-08	5.51948	0.00641516	0.00116193	TRUE
15	2	rs12477961	199495674	rs897399	199500000	rs897399	0.066007	0.737443	A	G	0.4314	AC019330.1	0	ncRNA_intronic	1.527	7	7	15	1	0	0	0.0011	3.26362	0.031983	0.00945317	3.3e-08	5.52473	0.00642357	0.00116291	TRUE
15	2	rs11892399	199495867	rs897399	199500000	rs897399	0.066007	0.747922	C	T	0.4304	AC019330.1	0	ncRNA_intronic	0.266	7	14	15	1	0	0	0.0011	3.26362	0.031983	0.00945317	3.8e-08	5.4999	0.00640334	0.00116408	TRUE
15	2	rs1809194	199498921	rs897399	199500000	rs897399	0.0341645	1	T	C	0.4503	AC019330.1	0	ncRNA_intronic	0.273	NA	14	15	1	0	0	0.000306	3.61017	0.0353163	0.0101354	5.7e-06	4.53722	0.00527112	0.00116222	TRUE
15	2	rs11687833	199499356	rs897399	199500000	rs897399	0.0548662	0.829042	T	C	0.4076	AC019330.1	0	ncRNA_intronic	3.016	7	14	15	1	0	0	0.000765	3.36516	0.0332363	0.0102093	1.6e-07	5.24066	0.00616984	0.00117615	TRUE
15	2	rs9941524	199499443	rs897399	199500000	rs897399	0.0338564	1	G	A	0.4503	AC019330.1	0	ncRNA_intronic	0.95	7	14	15	1	0	0	0.000301	3.61444	0.035161	0.0100745	5.2e-06	4.55655	0.00529662	0.00116212	TRUE
15	2	rs897399	199500000	rs897399	199500000	rs897399	0.0302064	1	G	A	0.4503	AC019330.1	0	ncRNA_intronic	6.794	7	14	15	1	0	0	0.000241	3.67164	0.0357101	0.01008	5e-06	4.56479	0.00530644	0.00116217	TRUE
15	2	rs7587930	199504423	rs897399	199500000	rs897399	0.0628533	0.934345	G	A	0.4672	AC019330.1	0	ncRNA_intronic	5.151	4	5	15	1	0	0	0.001	3.29053	0.0319448	0.0100244	5.9e-06	4.52994	0.00522606	0.00115352	TRUE
15	2	rs7569314	199506556	rs897399	199500000	rs897399	0.0456851	0.968196	T	G	0.4503	AC019330.1	0	ncRNA_intronic	0.14	7	5	15	1	0	0	0.000537	3.46159	0.0336705	0.0100595	7e-06	4.49369	0.00521754	0.00116125	TRUE
15	2	rs7602269	199507941	rs897399	199500000	rs897399	0.0406568	0.968649	G	A	0.4583	AC019330.1	0	ncRNA_intronic	1.216	6	5	15	1	0	0	0.000427	3.52281	0.0342706	0.0100655	5.7e-06	4.53722	0.00526075	0.00115957	TRUE
15	2	rs76872066	199509528	rs897399	199500000	rs897399	0.082949	0.930834	TA	T	0.4682	AC019330.1	0	ncRNA_intronic	2.808	NA	5	15	1	0	0	0.001737	3.13186	0.0305004	0.0100004	3.2e-06	4.65755	0.00537164	0.00115355	TRUE
15	2	rs12693854	199514275	rs897399	199500000	rs897399	0.0493378	0.983977	G	A	0.4463	AC019330.1	0	ncRNA_intronic	5.024	6	5	15	1	0	0	0.000621	3.42227	0.0332879	0.0100556	4.8e-06	4.57334	0.00531209	0.00116123	TRUE
15	2	rs10931822	199514757	rs897399	199500000	rs897399	0.0717185	0.951741	T	G	0.4543	AC019330.1	0	ncRNA_intronic	1.886	7	5	15	1	0	0	0.0013	3.21598	0.0311914	0.0100168	6e-06	4.52639	0.00522173	0.00115406	TRUE
15	2	rs1455344	199516059	rs897399	199500000	rs897399	0.0431195	0.984044	A	G	0.4463	AC019330.1	0	ncRNA_intronic	1.027	NA	5	15	1	0	0	0.000478	3.49279	0.033774	0.0100008	4.9e-06	4.56902	0.00530662	0.00116126	TRUE
15	2	rs1455343	199519691	rs897399	199500000	rs897399	0.0688867	0.769794	T	G	0.3897	AC019330.1	0	ncRNA_intronic	11.56	NA	5	15	1	0	0	0.0012	3.23888	0.0325955	0.0103747	5.2e-07	5.01878	0.00597052	0.00118986	TRUE
15	2	rs7601948	199520605	rs897399	199500000	rs897399	0.0771439	0.937617	A	G	0.4642	AC019330.1	0	ncRNA_intronic	5.368	7	5	15	1	0	1	0.0015	3.17468	0.0306757	0.00995246	3.3e-06	4.65121	0.00535998	0.00115209	TRUE
15	2	rs1455342	199521868	rs897399	199500000	rs897399	0.0688867	0.940391	C	A	0.4573	AC019330.1	0	ncRNA_intronic	4.455	NA	5	15	1	0	1	0.0012	3.23888	0.0314494	0.0100194	5.9e-06	4.52994	0.00522137	0.00115259	TRUE
15	2	rs7592562	199522842	rs897399	199500000	rs897399	0.0620835	0.937294	A	G	0.4602	AC019330.1	0	ncRNA_intronic	11.77	6	5	15	1	0	1	0.000977	3.29707	0.031821	0.00996387	5.8e-06	4.53355	0.0052254	0.00115225	TRUE
15	2	rs9973442	199522858	rs897399	199500000	rs897399	0.0628533	0.968196	A	C	0.4503	AC019330.1	0	ncRNA_intronic	0.866	6	5	15	1	0	1	0.001	3.29053	0.0318932	0.0100416	4.7e-06	4.57775	0.0053091	0.00115939	TRUE
15	2	rs11381395	199527400	rs897399	199500000	rs897399	0.0767628	0.924284	AG	A	0.4702	AC019330.1	0	ncRNA_intronic	11.13	NA	5	15	1	0	1	0.001485	3.1776	0.0308995	0.0100044	3.5e-06	4.63906	0.00534312	0.00115202	TRUE
15	2	rs7566330	199530324	rs897399	199500000	rs897399	0.0771439	0.933081	A	G	0.4592	AC019330.1	0	ncRNA_intronic	1.071	7	14	15	1	0	0	0.0015	3.17468	0.030686	0.00995257	5.2e-06	4.55655	0.00524758	0.00115118	TRUE
15	2	rs79154702	199531599	rs897399	199500000	rs897399	0.066007	0.937617	T	C	0.4642	AC019330.1	0	ncRNA_intronic	0.132	6	14	15	1	0	0	0.0011	3.26362	0.0314907	0.00996058	6.1e-06	4.52289	0.00520833	0.00115153	TRUE
15	2	rs4266009	199533654	rs897399	199500000	rs897399	0.0688867	0.927077	G	A	0.4672	AC019330.1	0	ncRNA_intronic	0.326	7	14	15	1	0	0	0.0012	3.23888	0.0312224	0.00995791	3.1e-06	4.66408	0.00536418	0.0011509	TRUE
15	2	rs34479423	199534174	rs897399	199500000	rs897399	0.0621173	0.923326	C	T	0.4682	AC019330.1	0	ncRNA_intronic	0.09	6	14	15	1	0	0	0.000978	3.29678	0.0320068	0.010025	3e-06	4.67082	0.0053766	0.00115094	TRUE
15	2	rs12997439	199534281	rs897399	199500000	rs897399	0.0607218	0.923326	G	A	0.4682	AC019330.1	0	ncRNA_intronic	4.933	7	14	15	1	0	0	0.000937	3.30879	0.0318829	0.00994673	3.1e-06	4.66408	0.00536829	0.0011509	TRUE
15	2	rs13024258	199534418	rs897399	199500000	rs897399	0.048008	0.923326	C	T	0.4682	AC019330.1	0	ncRNA_intronic	6.894	6	14	15	1	0	0	0.000589	3.43663	0.0341361	0.0102791	3.1e-06	4.66408	0.00537469	0.00115215	TRUE
15	2	rs71422701	199534694	rs897399	199500000	rs897399	0.0995965	0.934325	A	G	0.4652	AC019330.1	0	ncRNA_intronic	5.067	7	14	15	1	0	0	0.0025	3.02334	0.0319861	0.0109332	3.3e-06	4.65121	0.00535083	0.00115078	TRUE
15	2	rs10196804	199535275	rs897399	199500000	rs897399	0.0890809	0.911067	T	C	0.4652	AC019330.1	0	ncRNA_intronic	0.784	7	14	15	1	0	0	0.002	3.09023	0.0298718	0.00994447	2e-06	4.75342	0.00546955	0.00115085	TRUE
15	2	rs7568972	199536340	rs897399	199500000	rs897399	0.0795913	0.920619	A	G	0.4602	AC019330.1	0	ncRNA_intronic	0.305	7	9	15	1	0	0	0.0016	3.15591	0.0307273	0.0100122	7.3e-06	4.48475	0.00516568	0.0011521	TRUE
15	2	rs11691766	199536602	rs897399	199500000	rs897399	0.0771439	0.936451	T	C	0.4563	AC019330.1	0	ncRNA_intronic	0.241	7	9	15	1	0	0	0.0015	3.17468	0.0306035	0.00995175	2.4e-06	4.71645	0.00543679	0.0011521	TRUE
15	2	rs10203265	199537086	rs897399	199500000	rs897399	0.0771439	0.928363	T	C	0.4563	AC019330.1	0	ncRNA_intronic	6.243	6	9	15	1	0	0	0.0015	3.17468	0.0305623	0.00995134	2.2e-06	4.73413	0.00544927	0.00115213	TRUE
15	2	rs12693855	199537928	rs897399	199500000	rs897399	0.0820128	0.918239	T	C	0.4612	AC019330.1	0	ncRNA_intronic	0.068	7	9	15	1	0	0	0.0017	3.13818	0.0318313	0.0104649	2.9e-06	4.67778	0.00538407	0.0011516	TRUE
15	2	rs201992454	199537945	rs897399	199500000	rs897399	0.075199	0.918239	CGATTCTCCA	C	0.4612	AC019330.1	0	ncRNA_intronic	0.781	NA	9	15	1	0	0	0.001425	3.18954	0.0353961	0.010714	2.6e-06	4.70013	0.0054106	0.00115167	TRUE
15	2	rs12693856	199537981	rs897399	199500000	rs897399	0.0615028	0.930335	G	A	0.4642	AC019330.1	0	ncRNA_intronic	0.095	6	9	15	1	0	0	0.00096	3.30199	0.0327402	0.0102447	2.4e-06	4.71645	0.00543224	0.00115168	TRUE
15	2	rs10174785	199538613	rs897399	199500000	rs897399	0.0688867	0.910161	C	T	0.4612	AC019330.1	0	ncRNA_intronic	0.957	5	14	15	1	0	0	0.0012	3.23888	0.0312224	0.00995791	2.3e-06	4.7251	0.0054391	0.00115068	TRUE
15	2	rs13031573	199538710	rs897399	199500000	rs897399	0.0932273	0.906327	T	C	0.4622	AC019330.1	0	ncRNA_intronic	0.253	5	14	15	1	0	0	0.0022	3.06181	0.0295627	0.00994139	2.3e-06	4.7251	0.00543386	0.00115064	TRUE
15	2	rs10175313	199539101	rs897399	199500000	rs897399	0.0975536	0.910161	C	T	0.4612	AC019330.1	0	ncRNA_intronic	0.945	6	14	15	1	0	0	0.0024	3.03567	0.0292743	0.00993853	2.2e-06	4.73413	0.00545271	0.00115092	TRUE
15	2	rs10186646	199539455	rs897399	199500000	rs897399	0.0717185	0.922252	G	A	0.4642	AC019330.1	0	ncRNA_intronic	0.422	7	14	15	1	0	0	0.0013	3.21598	0.0310367	0.00995606	1.9e-06	4.76378	0.00548214	0.00115056	TRUE
15	2	rs1350014	199540532	rs897399	199500000	rs897399	0.0844983	0.923326	C	T	0.4682	AC019330.1	0	ncRNA_intronic	9.211	NA	14	15	1	0	0	0.0018	3.12139	0.0302737	0.00998959	3.1e-06	4.66408	0.00536859	0.00115034	TRUE
15	2	rs6711590	199541015	rs897399	199500000	rs897399	0.0612259	0.923326	G	T	0.4682	AC019330.1	0	ncRNA_intronic	7.668	7	14	15	1	0	0	0.000952	3.30434	0.0318416	0.00994632	2.7e-06	4.69241	0.00539705	0.0011504	TRUE
15	2	rs6725176	199541175	rs897399	199500000	rs897399	0.0616746	0.923326	G	A	0.4682	AC019330.1	0	ncRNA_intronic	3.002	6	14	15	1	0	0	0.000965	3.30054	0.0318003	0.00994591	2.4e-06	4.71645	0.00542289	0.0011504	TRUE
15	2	rs13396912	199541684	rs897399	199500000	rs897399	0.0557945	0.923326	G	A	0.4682	AC019330.1	0	ncRNA_intronic	2.239	7	14	15	1	1	0	0.00079	3.35627	0.0323373	0.00995125	2e-06	4.75342	0.0054686	0.00115064	TRUE
15	2	rs10201987	199541883	rs897399	199500000	rs897399	0.0688867	0.932301	A	C	0.4573	AC019330.1	0	ncRNA_intronic	0.27	7	9	15	1	0	0	0.0012	3.23888	0.0311605	0.00995729	3.3e-06	4.65121	0.00535536	0.00115183	TRUE
15	2	rs12693857	199542312	rs897399	199500000	rs897399	0.0820128	0.928623	A	C	0.4583	AC019330.1	0	ncRNA_intronic	1.845	6	9	15	1	0	0	0.0017	3.13818	0.0304077	0.010009	5.2e-06	4.55655	0.00524561	0.00115141	TRUE
15	2	rs13385754	199542357	rs897399	199500000	rs897399	0.0820128	0.928623	C	T	0.4583	AC019330.1	0	ncRNA_intronic	9.092	6	9	15	1	0	0	0.0017	3.13818	0.0303252	0.00994898	4.9e-06	4.56902	0.00526127	0.00115128	TRUE
15	2	rs12693858	199542506	rs897399	199500000	rs897399	0.0844983	0.932301	A	G	0.4573	AC019330.1	0	ncRNA_intronic	1.409	7	9	15	1	0	0	0.0018	3.12139	0.0300881	0.00994662	4.9e-06	4.56902	0.00526177	0.00115117	TRUE
15	2	rs34309101	199542619	rs897399	199500000	rs897399	0.066007	0.928623	G	T	0.4583	AC019330.1	0	ncRNA_intronic	2.14	6	9	15	1	0	0	0.0011	3.26362	0.03147	0.00996037	4e-06	4.61138	0.00531171	0.00115209	TRUE
15	2	rs11694806	199544091	rs897399	199500000	rs897399	0.0932273	0.936482	T	C	0.4583	AC019330.1	0	ncRNA_intronic	0.014	7	9	15	1	0	0	0.0022	3.06181	0.0297275	0.0100022	4.2e-06	4.60123	0.00529963	0.00115212	TRUE
15	2	rs2007176	199549309	rs897399	199500000	rs897399	0.0771439	0.892337	C	T	0.4702	AC019330.1	0	ncRNA_intronic	2.007	7	9	15	1	1	0	0.0015	3.17468	0.0307685	0.00999453	1.5e-06	4.81124	0.00555256	0.00115492	TRUE
15	2	rs7420621	199551214	rs897399	199500000	rs897399	0.0975536	0.893158	C	A	0.4702	AC019330.1	0	ncRNA_intronic	2.529	7	14	15	1	1	0	0.0024	3.03567	0.0294617	0.00941033	3.2e-06	4.65755	0.00537828	0.00115432	TRUE
15	2	rs13000380	199552561	rs897399	199500000	rs897399	0.0537114	0.949608	G	A	0.4612	AC019330.1	0	ncRNA_intronic	1.566	6	9	15	1	0	0	0.000735	3.37618	0.0327815	0.0100328	1.9e-06	4.76378	0.00552399	0.00116027	TRUE
15	2	rs34532566	199553432	rs897399	199500000	rs897399	0.0548285	0.937087	G	A	0.4543	AC019330.1	0	ncRNA_intronic	0.639	7	9	15	1	0	0	0.000764	3.36552	0.0335568	0.0103112	2e-06	4.75342	0.00554018	0.00116481	TRUE
15	2	rs35390433	199553600	rs897399	199500000	rs897399	0.0628533	0.937087	G	A	0.4543	AC019330.1	0	ncRNA_intronic	0.098	7	9	15	1	0	0	0.001	3.29053	0.0318313	0.0100232	8.3e-07	4.92818	0.00572523	0.00116164	TRUE
15	2	rs34349601	199553892	rs897399	199500000	rs897399	0.0717185	0.937087	T	C	0.4543	AC019330.1	0	ncRNA_intronic	9.964	7	9	15	1	0	0	0.0013	3.21598	0.03179	0.0101765	8.6e-07	4.92123	0.0057172	0.00116198	TRUE
15	2	rs13410413	199557971	rs897399	199500000	rs897399	0.0995965	0.877927	T	C	0.4483	AC019330.1	0	ncRNA_intronic	16.92	2b	7	15	1	0	0	0.0025	3.02334	0.0293464	0.00999835	6.2e-07	4.98488	0.00579371	0.00116209	TRUE
15	2	rs17826492	199561760	rs897399	199500000	rs897399	0.0745279	0.885453	G	A	0.4563	AC019330.1	0	ncRNA_intronic	0.694	5	5	15	1	0	0	0.0014	3.19465	0.0310367	0.0100153	1.3e-06	4.83975	0.00562161	0.00116208	TRUE
15	2	rs6757686	199562944	rs897399	199500000	rs897399	0.0868498	0.845592	G	T	0.4672	AC019330.1	0	ncRNA_intronic	3.031	7	5	15	1	0	0	0.0019	3.10543	0.0300675	0.00998753	1.4e-06	4.825	0.00558326	0.00115809	TRUE
15	2	rs10202115	199562966	rs897399	199500000	rs897399	0.0795913	0.835302	G	T	0.4682	AC019330.1	0	ncRNA_intronic	1.712	7	5	15	1	1	0	0.0016	3.15591	0.0306242	0.00999309	9.8e-07	4.89561	0.00566791	0.00115782	TRUE
16	3	rs6442639	16819132	rs9866541	16838450	rs9881798	0.0119532	0.915536	T	C	0.4881	PLCL2	25026	intergenic	1.549	7	5	15	0	0	0	4.36e-05	-4.08752	-0.0392295	0.00998211	9.3e-06	-4.43284	-0.00510604	0.00115184	TRUE
16	3	rs6788628	16828590	rs9866541	16838450	rs9881798	0.0912033	0.605238	C	T	0.4175	PLCL2	15568	intergenic	1.569	7	5	15	0	0	0	0.0021	3.07571	0.0299027	0.0100055	0.00012	3.84613	0.00452378	0.00117571	TRUE
16	3	rs9866541	16838450	rs9866541	16838450	rs9881798	0.00418638	1	A	C	0.4652	PLCL2	5708	intergenic	1.636	2b	5	15	1	0	0	4.59e-06	-4.5827	-0.0440773	0.0100511	7.6e-06	-4.47615	-0.00515817	0.00115223	TRUE
16	3	rs4684303	16843737	rs9842181	16858980	rs9881798	0.0142453	0.801237	T	C	0.2694	PLCL2	421	intergenic	5.524	6	2	15	1	0	0	5.94e-05	4.01518	0.0426361	0.0110795	4.4e-08	5.474	0.00704227	0.0012868	TRUE
16	3	rs9858071	16845406	rs9881798	16846967	rs9881798	0.0158759	0.620793	C	T	0.2873	PLCL2	0	intergenic	3.042	7	1	15	1	0	0	7.25e-05	3.96793	0.0412492	0.0108338	1.4e-08	5.67339	0.00716283	0.00126249	TRUE
16	3	rs895941	16846216	rs9881798	16846967	rs9881798	0.0108297	0.632945	C	A	0.2893	PLCL2	0	intergenic	5.36	NA	1	15	1	0	0	3.67e-05	4.12733	0.0429075	0.0108518	1.4e-08	5.67339	0.00716104	0.00126165	TRUE
16	3	rs9881798	16846967	rs9881798	16846967	rs9881798	8.80145e-05	1	C	A	0.3917	PLCL2	0	intergenic	6.859	7	5	15	1	1	0	2.81e-08	5.55288	0.0539178	0.0102487	1.1e-08	5.71454	0.00667277	0.00116679	TRUE
16	3	rs9868600	16847424	rs9881798	16846967	rs9881798	0.010728	0.625432	C	T	0.2893	PLCL2	0	intergenic	0.141	7	5	15	1	0	0	3.61e-05	4.13112	0.0429493	0.0108522	1.4e-08	5.67339	0.00714728	0.00126098	TRUE
16	3	rs7629352	16848835	rs9881798	16846967	rs9881798	0.0230559	0.66335	G	A	0.2952	PLCL2	0	intergenic	8.401	7	5	15	1	0	0	0.000144	3.80119	0.0391671	0.0107145	1.1e-05	4.39652	0.00550473	0.00125034	TRUE
16	3	rs7610118	16849374	rs9881798	16846967	rs9881798	0.0222577	0.661316	T	C	0.2942	PLCL2	0	intergenic	2.724	7	5	15	1	0	0	0.000135	3.81715	0.0393335	0.0107163	1e-05	4.41717	0.00551642	0.00124983	TRUE
16	3	rs55855024	16850764	rs9881798	16846967	rs9881798	0.0240459	0.661316	A	C	0.2942	PLCL2	0	NA	3.53	7	5	15	1	0	0	0.000156	3.78132	0.0389695	0.0107124	1.3e-05	4.36011	0.0054593	0.00125001	TRUE
16	3	rs748832	16851202	rs9881798	16846967	rs9881798	0.00103164	0.83723	G	A	0.3539	PLCL2	0	NA	11.85	NA	2	15	1	0	0	9.59e-07	4.89987	0.0481299	0.010307	2.4e-08	5.58038	0.00662364	0.00118752	TRUE
16	3	rs6800583	16851755	rs9881798	16846967	rs9881798	0.00102197	0.833867	A	G	0.3529	PLCL2	0	NA	10.77	4	2	15	1	0	0	9.45e-07	4.90276	0.0481614	0.0103074	3.7e-08	5.5046	0.00653713	0.00118743	TRUE
16	3	rs7625233	16852736	rs9881798	16846967	rs9881798	0.00161021	0.826989	G	A	0.3529	PLCL2	0	NA	9.089	5	1	15	1	0	0	1.84e-06	4.77025	0.046861	0.010294	3.4e-08	5.51948	0.0065559	0.00118752	TRUE
16	3	rs6442644	16852853	rs9881798	16846967	rs9881798	0.0255981	0.652481	G	T	0.2932	PLCL2	0	NA	9.349	6	1	15	1	0	0	0.000176	3.75119	0.0383771	0.0106302	7.5e-06	4.47898	0.00558636	0.00124727	TRUE
16	3	rs1823369	16854284	rs9842181	16858980	rs9881798	0.0820128	0.696599	T	C	0.2326	PLCL2	0	NA	8.388	NA	5	15	1	0	0	0.0017	3.13818	0.0348813	0.0115116	8.7e-06	4.44719	0.00603156	0.00135612	TRUE
16	3	rs1823368	16854379	rs9842181	16858980	rs9881798	0.0844983	0.696599	C	T	0.2326	PLCL2	0	NA	2.072	NA	5	15	1	0	0	0.0018	3.12139	0.0347157	0.0115097	8.7e-06	4.44719	0.00603139	0.00135615	TRUE
16	3	rs55808540	16855757	rs9842181	16858980	rs9881798	0.0975536	0.646256	C	T	0.2087	PLCL2	0	NA	2.201	6	5	15	1	0	0	0.0024	3.03567	0.0357515	0.0122005	1.3e-05	4.36011	0.00609468	0.00139892	TRUE
16	3	rs6765673	16856032	rs9842181	16858980	rs9881798	0.0795913	0.696599	T	C	0.2326	PLCL2	0	NA	4.245	7	5	15	1	0	0	0.0016	3.15591	0.035016	0.0115132	8.8e-06	4.44474	0.006033	0.0013571	TRUE
16	3	rs11918777	16856216	rs9881798	16846967	rs9881798	0.000510826	0.843216	C	A	0.3579	PLCL2	0	NA	0.303	7	5	15	1	0	0	3.47e-07	5.09595	0.0499573	0.0103058	5.6e-08	5.43112	0.00643783	0.00118533	TRUE
16	3	rs9813513	16856682	rs9881798	16846967	rs9881798	0.000454328	0.843216	C	T	0.3579	PLCL2	0	NA	1.166	5	5	15	1	0	0	2.94e-07	5.12725	0.0502622	0.0103089	7e-08	5.39117	0.00639007	0.00118553	TRUE
16	3	rs9813661	16856778	rs9842181	16858980	rs9881798	0.0795913	0.617909	G	T	0.2147	PLCL2	0	NA	2.025	5	5	15	1	0	0	0.0016	3.15591	0.0359277	0.0117932	2.3e-05	4.23358	0.00590446	0.00139343	TRUE
16	3	rs9842181	16858980	rs9842181	16858980	rs9881798	0.00704395	1	G	A	0.2863	PLCL2	0	NA	13.47	5	5	15	1	0	0	1.79e-05	4.28959	0.0452066	0.0110264	3.3e-08	5.52473	0.00697982	0.0012635	TRUE
16	3	rs9883851	16859074	rs9842181	16858980	rs9881798	0.0745279	0.750008	T	C	0.2266	PLCL2	0	NA	0.049	7	5	15	1	0	0	0.0014	3.19465	0.0364877	0.0118506	7.5e-06	4.47898	0.00614124	0.00137098	TRUE
16	3	rs9884007	16859114	rs9842181	16858980	rs9881798	0.0745279	0.750008	T	C	0.2266	PLCL2	0	NA	2.379	7	5	15	1	0	0	0.0014	3.19465	0.0366744	0.0118943	7.3e-06	4.48475	0.00614962	0.00137092	TRUE
16	3	rs9884040	16859162	rs9842181	16858980	rs9881798	0.0820128	0.750008	T	C	0.2266	PLCL2	0	NA	11.88	6	5	15	1	0	0	0.0017	3.13818	0.0358345	0.0118429	7.1e-06	4.49067	0.0061553	0.0013709	TRUE
16	3	rs9310508	16859552	rs9842181	16858980	rs9881798	0.0771439	0.750008	T	C	0.2266	PLCL2	0	NA	5.106	7	5	15	1	0	0	0.0015	3.17468	0.0362284	0.0118268	7.9e-06	4.46788	0.00612526	0.00137101	TRUE
16	3	rs6779302	16859710	rs9881798	16846967	rs9881798	0.000658299	0.807345	T	G	0.3598	PLCL2	0	NA	2.734	7	5	15	1	0	0	4.99e-07	5.0267	0.050094	0.0104771	3.6e-08	5.50943	0.00655148	0.00118899	TRUE
16	3	rs6782026	16860151	rs9842181	16858980	rs9881798	0.066007	0.679097	T	C	0.2107	PLCL2	0	NA	1.31	7	5	15	1	0	0	0.0011	3.26362	0.0382316	0.0121757	9.5e-06	4.42825	0.00622277	0.00140497	TRUE
16	3	rs9836131	16860824	rs9842181	16858980	rs9881798	0.0820128	0.750008	A	G	0.2266	PLCL2	0	NA	5.097	6	5	15	1	0	0	0.0017	3.13818	0.035793	0.0118216	7.4e-06	4.48185	0.00614687	0.0013711	TRUE
16	3	rs9840099	16861189	rs9842181	16858980	rs9881798	0.0688867	0.679097	T	C	0.2107	PLCL2	0	NA	6.824	5	5	15	1	0	0	0.0012	3.23888	0.0378265	0.0121708	9.4e-06	4.43053	0.0062257	0.00140543	TRUE
16	3	rs6442645	16862396	rs9842181	16858980	rs9881798	0.0820128	0.746685	G	A	0.2256	PLCL2	0	NA	5.414	7	5	15	1	0	0	0.0017	3.13818	0.0357826	0.0118215	5.9e-06	4.52994	0.00621898	0.00137233	TRUE
16	3	rs9846711	16862873	rs9881798	16846967	rs9881798	0.000524344	0.814397	T	C	0.3618	PLCL2	0	NA	7.557	5	5	15	1	0	0	3.6e-07	5.08898	0.0498838	0.010305	5.5e-08	5.43434	0.00645526	0.00118816	TRUE
16	3	rs9809105	16862897	rs9842181	16858980	rs9881798	0.0688867	0.676072	G	A	0.2097	PLCL2	0	NA	8.792	5	5	15	1	0	0	0.0012	3.23888	0.0378576	0.0121712	7.3e-06	4.48475	0.00630651	0.00140642	TRUE
16	3	rs13063785	16863211	rs9842181	16858980	rs9881798	0.0932273	0.624928	A	C	0.2038	PLCL2	0	NA	1.054	7	5	15	1	0	0	0.0022	3.06181	0.0364047	0.0123267	1.2e-05	4.37759	0.00623178	0.00142614	TRUE
16	3	rs9870893	16863267	rs9881798	16846967	rs9881798	0.000597951	0.804411	G	T	0.3588	PLCL2	0	NA	0.293	6	5	15	1	0	0	4.36e-07	5.05253	0.0503464	0.0104798	3e-08	5.54144	0.00659549	0.00118982	TRUE
16	3	rs9871051	16863350	rs9842181	16858980	rs9881798	0.0868498	0.746685	C	T	0.2256	PLCL2	0	NA	9.58	7	5	15	1	0	0	0.0019	3.10543	0.0354614	0.0118385	5.6e-06	4.54095	0.00623533	0.00137308	TRUE
16	3	rs9851732	16863569	rs9842181	16858980	rs9881798	0.0771439	0.746685	A	G	0.2256	PLCL2	0	NA	4.868	7	5	15	1	0	0	0.0015	3.17468	0.0363113	0.0118485	5.6e-06	4.54095	0.00623656	0.00137353	TRUE
16	3	rs9882532	16865845	rs9881798	16846967	rs9881798	0.000452269	0.784998	C	T	0.3509	PLCL2	0	NA	0.285	3a	2	15	1	0	0	2.92e-07	5.12854	0.0514828	0.0105683	4.4e-08	5.474	0.00655979	0.00119854	TRUE
16	3	rs9867227	16866253	rs9842181	16858980	rs9881798	0.00809187	0.963741	A	G	0.2783	PLCL2	0	NA	1.581	7	7	15	1	0	0	2.25e-05	4.23852	0.0449764	0.0111002	2.9e-08	5.54737	0.00708457	0.00127707	TRUE
16	3	rs11712047	16868147	rs9842181	16858980	rs9881798	0.0890809	0.629534	G	A	0.2028	PLCL2	0	NA	3.56	5	5	15	1	0	0	0.002	3.09023	0.0367573	0.012331	1.6e-05	4.31445	0.0061585	0.00142928	TRUE
16	3	rs11720017	16868367	rs9842181	16858980	rs9881798	0.0932273	0.629534	T	C	0.2028	PLCL2	0	NA	4.909	6	5	15	1	0	0	0.0022	3.06181	0.0363736	0.012347	1.7e-05	4.30104	0.00615854	0.00143054	TRUE
16	3	rs6773869	16870340	rs9881798	16846967	rs9881798	0.00045739	0.788396	G	A	0.3519	PLCL2	0	NA	3.607	3a	5	15	1	0	0	2.97e-07	5.12534	0.0506198	0.0103902	9e-08	5.34584	0.00640623	0.00119835	TRUE
16	3	rs11717396	16871045	rs9842181	16858980	rs9881798	0.0954239	0.629534	A	G	0.2028	PLCL2	0	NA	7.6	7	5	15	1	0	0	0.0023	3.04848	0.0363113	0.0123463	1.7e-05	4.30104	0.00614637	0.00143006	TRUE
16	3	rs34793230	16872534	rs9881798	16846967	rs9881798	0.0182912	0.617005	C	A	0.2922	PLCL2	0	NA	4.75	6	5	15	1	0	0	9.38e-05	3.90609	0.0403221	0.0107467	3.9e-05	4.11333	0.00519297	0.00126254	TRUE
16	3	rs6442647	16872541	rs9881798	16846967	rs9881798	0.0192618	0.617005	A	G	0.2922	PLCL2	0	NA	0.724	7	5	15	1	0	0	0.000103	3.88341	0.0400827	0.0107441	4.2e-05	4.09619	0.00517462	0.00126323	TRUE
16	3	rs2084533	16872929	rs9881798	16846967	rs9881798	0.00851669	0.6637	T	C	0.3062	PLCL2	0	NA	0.583	7	5	15	1	0	0	2.27e-05	4.23653	0.0430328	0.0106026	2.1e-05	4.25398	0.00529447	0.00124379	TRUE
16	3	rs9876888	16873603	rs9881798	16846967	rs9881798	0.0108297	0.655758	A	G	0.3032	PLCL2	0	NA	5.394	7	5	15	1	0	0	3.67e-05	4.12733	0.0422188	0.0106711	1.8e-05	4.28836	0.00534387	0.00124735	TRUE
16	3	rs13327361	16874088	rs9881798	16846967	rs9881798	0.0120343	0.644945	A	G	0.3012	PLCL2	0	NA	9.444	7	5	15	1	0	0	4.41e-05	4.08488	0.0418642	0.0106861	6.2e-06	4.51945	0.00566347	0.0012529	TRUE
16	3	rs6804663	16875451	rs9881798	16846967	rs9881798	0.000146705	0.830011	G	A	0.3648	PLCL2	0	NA	7.249	5	5	15	1	0	0	5.88e-08	5.42241	0.0533586	0.0103809	2.1e-08	5.60355	0.00668339	0.00119257	TRUE
16	3	rs12489270	16875823	rs9881798	16846967	rs9881798	0.000152876	0.830011	C	T	0.3648	PLCL2	0	NA	4.66	4	5	15	1	0	0	6.22e-08	5.41236	0.0531687	0.0103591	2.6e-08	5.56644	0.00663992	0.00119236	TRUE
16	3	rs12486599	16876121	rs9881798	16846967	rs9881798	0.0110445	0.634528	T	C	0.3002	PLCL2	0	NA	3.111	5	5	15	1	0	0	3.8e-05	4.11932	0.0431163	0.0109261	7.1e-06	4.49067	0.00563143	0.00125428	TRUE
16	3	rs12493035	16876255	rs9881798	16846967	rs9881798	0.000148923	0.830011	G	A	0.3648	PLCL2	0	NA	4.998	7	5	15	1	0	0	6e-08	5.4188	0.0533269	0.0103806	2.3e-08	5.58777	0.00666685	0.00119255	TRUE
16	3	rs1449538	16876476	rs9881798	16846967	rs9881798	0.000144632	0.830011	C	T	0.3648	PLCL2	0	NA	5.061	6	5	15	1	0	0	5.77e-08	5.42579	0.0534008	0.0103813	2.2e-08	5.59549	0.00667074	0.00119262	TRUE
16	3	rs9310510	16877206	rs9310510	16877206	rs9881798	0.00878153	1	G	A	0.329	PLCL2	0	NA	6.375	5	5	15	1	0	0	2.57e-05	4.20856	0.0427405	0.0105995	9.8e-06	4.42154	0.00544901	0.00123265	TRUE
16	3	rs1031300	16879208	rs1031300	16879208	rs9881798	0.0291581	1	G	A	0.4334	PLCL2	0	NA	0.735	2b	1	15	1	0	0	0.000226	3.68803	0.0361558	0.0101645	1.5e-06	4.81124	0.00566528	0.00117596	TRUE
16	3	rs2278609	16924440	rs6778028	16929488	rs9881798	0.0771439	0.607655	C	T	0.2316	PLCL2	0	intergenic	0.809	1f	1	15	1	0	0	0.0015	3.17468	0.0363632	0.0118543	1.1e-07	5.30938	0.00739561	0.00139126	TRUE
16	3	rs6795134	16927162	rs6778028	16929488	rs9881798	0.0547907	0.995413	C	A	0.3062	PLCL2	0	intronic	9.541	4	1	1	1	1	0	0.000763	3.36588	0.0346846	0.0106666	1.3e-06	4.83975	0.00607581	0.00125668	TRUE
16	3	rs6778028	16929488	rs6778028	16929488	rs9881798	0.0410619	1	A	G	0.3072	PLCL2	0	intronic	0.047	4	1	2	1	0	0	0.000435	3.51789	0.0362491	0.0106833	2e-06	4.75342	0.00594951	0.00125204	TRUE
16	3	rs1441037	16930047	rs6778028	16929488	rs9881798	0.0890809	0.667588	G	A	0.4026	PLCL2	0	intronic	3.53	5	1	5	1	0	0	0.002	3.09023	0.0303046	0.0101052	0.00017	3.75987	0.00442937	0.00117723	TRUE
16	3	rs4685400	16947451	rs9882937	16959532	rs9881798	0.0334355	0.798215	A	G	0.3966	PLCL2	0	intronic	3.003	5	2	5	1	1	0	8.39e-05	3.93298	0.0381277	0.0100703	0.00019	3.73195	0.00442962	0.00118586	TRUE
16	3	rs6799397	16951768	rs9882937	16959532	rs9881798	0.083671	0.835089	T	C	0.3191	PLCL2	0	intronic	1.868	6	5	15	1	0	1	1.84e-05	4.28347	0.0434191	0.0105868	0.0011	3.26362	0.00410481	0.00125711	TRUE
16	3	rs1372072	16955259	rs9882937	16959532	rs9881798	0.0398136	0.922552	A	G	0.3668	PLCL2	0	intronic	0.565	NA	1	15	1	0	1	2.33e-06	4.72247	0.0461277	0.0102287	0.00026	3.6522	0.00436685	0.00119463	TRUE
16	3	rs9872237	16957332	rs9882937	16959532	rs9881798	0.0213729	0.982094	T	G	0.3529	PLCL2	0	intronic	0.037	7	5	15	1	1	1	2.02e-06	4.75141	0.0468505	0.010333	8.8e-05	3.9215	0.00475319	0.00121175	TRUE
16	3	rs4685403	16957711	rs9882937	16959532	rs9881798	0.0212268	0.982094	T	C	0.3529	PLCL2	0	intronic	5.225	5	5	15	1	0	1	2.12e-06	4.74164	0.0467458	0.010332	8.7e-05	3.92425	0.0047548	0.00121185	TRUE
16	3	rs11928330	16958367	rs9882937	16959532	rs9881798	0.0204697	0.982094	T	C	0.3529	PLCL2	0	intronic	0.895	4	2	15	1	1	1	2.12e-06	4.74164	0.0467562	0.0103321	8.2e-05	3.93848	0.00477344	0.00121206	TRUE
16	3	rs11928414	16958463	rs9882937	16959532	rs9881798	0.0207779	0.977708	A	G	0.3519	PLCL2	0	intronic	9.779	3a	2	15	1	1	1	2.02e-06	4.75141	0.0468505	0.010333	8.4e-05	3.93269	0.00476681	0.00121208	TRUE
16	3	rs1837698	16959075	rs9882937	16959532	rs9881798	0.0268483	0.80975	A	C	0.4006	PLCL2	0	intronic	5.47	NA	5	7	1	0	1	6.39e-05	3.99793	0.0386785	0.0100565	0.00013	3.82646	0.00453572	0.00118243	TRUE
16	3	rs1441039	16959319	rs9882937	16959532	rs9881798	0.025677	0.812581	A	G	0.3996	PLCL2	0	intronic	0.896	NA	5	7	1	0	1	9.89e-05	3.89327	0.0376707	0.0100464	0.00012	3.84613	0.00454421	0.00118242	TRUE
16	3	rs9882937	16959532	rs9882937	16959532	rs9881798	0.0203127	1	T	C	0.3569	PLCL2	0	intronic	6.327	5	5	15	1	0	1	1.92e-06	4.76167	0.0469449	0.010334	8.1e-05	3.94142	0.00477908	0.00121224	TRUE
16	3	rs983545	16959652	rs9882937	16959532	rs9881798	0.0203127	1	A	G	0.3569	PLCL2	0	intronic	0.04	NA	5	15	1	1	1	1.36e-06	4.83078	0.0476263	0.0103411	8.1e-05	3.94142	0.00477924	0.00121231	TRUE
16	3	rs9876137	16961265	rs9882937	16959532	rs9881798	0.0344119	0.940588	G	A	0.3708	PLCL2	0	intronic	4.59	5	5	15	1	0	0	9.44e-07	4.90297	0.0481614	0.0103074	0.0002	3.71902	0.00444099	0.00119512	TRUE
16	3	rs6783752	16966387	rs9882937	16959532	rs9881798	0.0244038	0.778575	A	G	0.3956	PLCL2	0	intronic	1.558	5	5	15	1	1	0	6.49e-05	3.99425	0.0386473	0.0100562	0.00011	3.8674	0.00457838	0.0011827	TRUE
16	3	rs6783769	16966423	rs9882937	16959532	rs9881798	0.0344119	0.909725	T	G	0.3658	PLCL2	0	intronic	0.39	5	5	15	1	0	0	4.85e-06	4.57117	0.0453321	0.0103752	0.0002	3.71902	0.00449317	0.00120785	TRUE
16	3	rs7629676	16966998	rs9882937	16959532	rs9881798	0.0244038	0.782233	T	C	0.3946	PLCL2	0	intronic	6.364	5	5	15	1	1	0	3.47e-05	4.1402	0.0400515	0.0100704	0.00011	3.8674	0.00457119	0.00118274	TRUE
16	3	rs2014490	16972211	rs9882937	16959532	rs9881798	0.025677	0.902834	A	G	0.3569	PLCL2	0	intronic	0.488	NA	2	15	1	0	0	2.18e-06	4.73598	0.0463476	0.0102503	0.00012	3.84613	0.00464354	0.0012043	TRUE
16	3	rs13073832	17131082	rs35216408	17135295	rs9881798	0.0928905	0.854376	G	A	0.2068	PLCL2	0	intronic	1.922	5	4	5	1	0	0	0.000621	3.42227	0.0426674	0.0130094	0.0008	3.35279	0.0049147	0.00146656	TRUE
16	3	rs35185988	17131421	rs35216408	17135295	rs9881798	0.0795305	0.838243	T	C	0.2038	PLCL2	0	UTR3	3.623	5	2	15	1	0	0	0.000348	3.57667	0.0445895	0.0130344	0.00079	3.35627	0.00494273	0.00147305	TRUE
16	3	rs11549706	17131501	rs35216408	17135295	rs9881798	0.0957552	0.838243	T	C	0.2038	PLCL2	0	UTR3	0.217	NA	2	15	1	0	0	0.000327	3.59291	0.0447882	0.013037	0.0012	3.23888	0.00478777	0.00147466	TRUE
16	3	rs35216408	17135295	rs35216408	17135295	rs9881798	0.0457786	1	T	C	0.2217	PLCL2	3208	intergenic	2.178	6	5	15	1	0	0	0.000539	3.46059	0.041541	0.0125142	5.7e-05	4.0249	0.00567851	0.0014104	TRUE
16	3	rs13088560	17151126	rs35216408	17135295	rs9881798	0.0467839	0.803083	T	G	0.1909	PLCL2	19039	intergenic	0.876	7	5	15	0	0	0	0.000172	3.75695	0.0515354	0.0144403	0.00035	3.57517	0.00554661	0.00155265	TRUE
17	3	rs6771546	49968572	rs11925192	50038664	rs11925192	0.066007	1	T	C	0.4801	MON1A	965	upstream	1.499	4	2	15	1	1	1	0.0011	3.26362	0.0314018	0.00930139	2e-08	-5.612	-0.00643613	0.0011467	FALSE
17	3	rs55751738	49972101	rs11925192	50038664	rs11925192	0.0617431	1	A	G	0.4801	MON1A	4494	intergenic	0.086	7	5	15	1	1	1	0.000967	3.29996	0.0316924	0.00929868	1.9e-08	-5.62087	-0.00644342	0.00114668	FALSE
17	3	rs7621026	49975334	rs11925192	50038664	rs11925192	0.0617089	1	A	G	0.4801	RBM6	2105	intergenic	1.309	5	5	15	1	1	1	0.000966	3.30025	0.0316924	0.00929868	1.9e-08	-5.62087	-0.00644387	0.00114669	FALSE
17	3	rs7609971	49975654	rs11925192	50038664	rs11925192	0.0688867	0.99593	C	T	0.4791	RBM6	1785	intergenic	5.771	7	5	15	1	1	1	0.0012	3.23888	0.0313048	0.00935424	1.8e-08	-5.6302	-0.0064542	0.00114674	FALSE
17	3	rs6772095	49978069	rs11925192	50038664	rs11925192	0.0717185	0.99593	C	T	0.4791	RBM6	0	UTR5	5.866	4	1	1	1	1	1	0.0013	3.21598	0.0309171	0.00930589	1.7e-08	-5.64005	-0.00646669	0.00114674	FALSE
17	3	rs72942333	49986118	rs11925192	50038664	rs11925192	0.066007	0.99593	T	C	0.4791	RBM6	0	intronic	1.319	7	5	5	1	1	1	0.0011	3.26362	0.0312079	0.00930319	1.8e-08	-5.6302	-0.00646072	0.0011467	FALSE
17	3	rs7635002	49989155	rs11925192	50038664	rs11925192	0.0688867	0.987789	T	G	0.4791	RBM6	0	intronic	0.963	6	4	5	1	1	1	0.0012	3.23888	0.031111	0.00932309	1.7e-08	-5.64005	-0.00647516	0.00114732	FALSE
17	3	rs11130226	49993191	rs11925192	50038664	rs11925192	0.0592358	1	T	G	0.4801	RBM6	0	intronic	1.923	5	5	5	1	1	1	0.00089	3.32317	0.031983	0.00931496	1.9e-08	-5.62087	-0.00644406	0.00114665	FALSE
17	3	rs11130227	49993319	rs11925192	50038664	rs11925192	0.066007	1	A	G	0.4801	RBM6	0	intronic	0.209	5	5	5	1	1	1	0.0011	3.26362	0.0314018	0.00930139	5.3e-08	-5.44094	-0.00637005	0.00117093	FALSE
17	3	rs6792892	49995518	rs11925192	50038664	rs11925192	0.0688867	0.99593	T	C	0.4791	RBM6	0	intronic	2.449	6	4	5	1	1	1	0.0012	3.23888	0.0312079	0.00930319	1.2e-08	-5.69973	-0.00652923	0.00114663	FALSE
17	3	rs6780522	49996012	rs11925192	50038664	rs11925192	0.0688867	0.99593	C	A	0.4791	RBM6	0	intronic	1.896	5	4	5	1	1	1	0.0012	3.23888	0.0312079	0.00932219	2.1e-08	-5.60355	-0.0064464	0.00115105	FALSE
17	3	rs2624844	49997064	rs11925192	50038664	rs11925192	0.0745279	1	T	C	0.4801	RBM6	0	intronic	3.151	NA	5	5	1	1	1	0.0014	3.19465	0.0308201	0.0093258	2.2e-08	-5.59549	-0.0064249	0.00114815	FALSE
17	3	rs2624843	49997963	rs11925192	50038664	rs11925192	0.0573593	1	G	A	0.4801	RBM6	0	intronic	1.814	NA	4	5	1	1	1	0.000834	3.34126	0.0320799	0.00929508	1.9e-08	-5.62087	-0.00644508	0.00114665	FALSE
17	3	rs2883057	49998282	rs11925192	50038664	rs11925192	0.066007	0.99593	C	T	0.4791	RBM6	0	intronic	0.623	3a	4	5	1	1	1	0.0011	3.26362	0.0313048	0.00930229	1.9e-08	-5.62087	-0.00644831	0.0011467	FALSE
17	3	rs12496973	50002245	rs11925192	50038664	rs11925192	0.057116	1	T	C	0.4801	RBM6	0	intronic	3.767	6	4	5	1	1	1	0.000827	3.3436	0.0321767	0.00931316	1.9e-08	-5.62087	-0.00644206	0.00114668	FALSE
17	3	rs11130228	50003246	rs11925192	50038664	rs11925192	0.0567294	1	C	T	0.4801	RBM6	0	intronic	2.26	6	4	5	1	1	1	0.000816	3.34731	0.0321767	0.00931316	1.9e-08	-5.62087	-0.00644206	0.00114668	FALSE
17	3	rs2252833	50004209	rs11925192	50038664	rs11925192	0.0564449	1	G	A	0.4801	RBM6	0	intronic	0.296	NA	2	5	1	1	1	0.000808	3.35004	0.0321767	0.00931316	1.9e-08	-5.62087	-0.00644565	0.00114665	FALSE
17	3	rs6446189	50008566	rs11925192	50038664	rs11925192	0.0628533	0.99593	A	G	0.4791	RBM6	0	intronic	2.369	7	4	5	1	1	1	0.001	3.29053	0.0314987	0.00930048	1.8e-08	-5.6302	-0.00646135	0.0011467	FALSE
17	3	rs35065728	50009176	rs11925192	50038664	rs11925192	0.05242	0.995948	T	C	0.4811	RBM6	0	intronic	3.711	5	4	5	1	1	1	0.000702	3.3888	0.032564	0.00930955	1.8e-08	-5.6302	-0.00645148	0.00114667	FALSE
17	3	rs2681778	50011095	rs11925192	50038664	rs11925192	0.0495795	1	T	C	0.4801	RBM6	0	intronic	1.944	NA	4	5	1	1	1	0.000627	3.41966	0.0330479	0.0093572	1.9e-08	-5.62087	-0.00644787	0.0011467	FALSE
17	3	rs11130229	50011540	rs11925192	50038664	rs11925192	0.053985	1	T	C	0.4801	RBM6	0	intronic	2.079	7	4	5	1	1	1	0.000742	3.37357	0.0329511	0.00944122	1.9e-08	-5.62087	-0.00644349	0.00114666	FALSE
17	3	rs6780731	50017478	rs11925192	50038664	rs11925192	0.0771439	0.991876	A	G	0.4781	RBM6	0	intronic	1.697	5	4	5	1	1	1	0.0015	3.17468	0.0305292	0.00932852	1.8e-08	-5.6302	-0.00645405	0.00114672	FALSE
17	3	rs11130233	50018585	rs11925192	50038664	rs11925192	0.0771439	1	T	G	0.4801	RBM6	0	intronic	0.322	7	4	5	1	1	1	0.0015	3.17468	0.0306262	0.00937989	1.9e-08	-5.62087	-0.00644845	0.00114668	FALSE
17	3	rs4688690	50022292	rs11925192	50038664	rs11925192	0.0688867	0.99593	G	A	0.4791	RBM6	0	intronic	2.147	NA	4	5	1	1	1	0.0012	3.23888	0.031111	0.00930409	1.8e-08	-5.6302	-0.00645439	0.00114672	FALSE
17	3	rs9853222	50022926	rs11925192	50038664	rs11925192	0.0717185	0.99593	T	C	0.4791	RBM6	0	intronic	11.64	7	4	5	1	1	1	0.0013	3.21598	0.0309171	0.00930589	1.7e-08	-5.64005	-0.00646668	0.00114672	FALSE
17	3	rs11130234	50024758	rs11925192	50038664	rs11925192	0.0717185	0.99593	G	T	0.4791	RBM6	0	intronic	0.632	6	4	5	1	1	1	0.0013	3.21598	0.0309171	0.00930589	2.1e-08	-5.60355	-0.00642765	0.00114674	FALSE
17	3	rs13060128	50025028	rs11925192	50038664	rs11925192	0.057116	1	A	G	0.4801	RBM6	0	intronic	1.697	7	4	5	1	1	1	0.000827	3.3436	0.0321767	0.00931316	1.9e-08	-5.62087	-0.00644955	0.00114687	FALSE
17	3	rs12485600	50025530	rs11925192	50038664	rs11925192	0.0771439	0.991876	A	G	0.4781	RBM6	0	intronic	1.22	6	4	5	1	1	1	0.0015	3.17468	0.0305292	0.00930951	1.7e-08	-5.64005	-0.00646641	0.00114691	FALSE
17	3	rs34080578	50026029	rs11925192	50038664	rs11925192	0.0717185	0.99593	A	C	0.4791	RBM6	0	intronic	5.938	6	4	5	1	1	1	0.0013	3.21598	0.0309171	0.00930589	1.7e-08	-5.64005	-0.00646728	0.00114691	FALSE
17	3	rs2353579	50027774	rs11925192	50038664	rs11925192	0.0605363	1	C	T	0.4801	RBM6	0	intronic	3.653	5	4	5	1	1	1	0.000931	3.31059	0.0317893	0.00929778	1.9e-08	-5.62087	-0.0064445	0.00114685	FALSE
17	3	rs4688758	50028385	rs11925192	50038664	rs11925192	0.0717185	0.99593	G	A	0.4791	RBM6	0	intronic	2.359	NA	4	5	1	1	1	0.0013	3.21598	0.0309171	0.0093249	1.9e-08	-5.62087	-0.00645124	0.00114688	FALSE
17	3	rs4688757	50035323	rs11925192	50038664	rs11925192	0.0717185	0.99593	T	C	0.4791	RBM6	0	intronic	10.8	NA	2	5	1	1	0	0.0013	3.21598	0.0310141	0.00932399	1.7e-08	-5.64005	-0.00646454	0.00114668	FALSE
17	3	rs4688689	50035542	rs11925192	50038664	rs11925192	0.0717185	0.99593	C	T	0.4791	RBM6	0	intronic	6.487	NA	4	5	1	1	0	0.0013	3.21598	0.0310141	0.00932399	1.8e-08	-5.6302	-0.00645238	0.00114668	FALSE
17	3	rs6767381	50037940	rs11925192	50038664	rs11925192	0.0688867	0.99593	A	G	0.4791	RBM6	0	intronic	2.958	7	4	4	1	1	0	0.0012	3.23888	0.031111	0.00932309	1.8e-08	-5.6302	-0.00645753	0.0011467	FALSE
17	3	rs11925192	50038664	rs11925192	50038664	rs11925192	0.0488473	1	G	A	0.4801	RBM6	0	intronic	0.437	5	4	4	1	1	0	0.000609	3.42757	0.0328543	0.00928788	2.1e-08	-5.60355	-0.00642502	0.00114676	FALSE
17	3	rs7628058	50039474	rs11925192	50038664	rs11925192	0.066007	0.99593	G	A	0.4791	RBM6	0	intronic	0.457	1f	4	5	1	1	0	0.0011	3.26362	0.0312079	0.00930319	1.7e-08	-5.64005	-0.00646985	0.0011467	FALSE
17	3	rs6765484	50041313	rs11925192	50038664	rs11925192	0.0527532	0.963985	T	C	0.4871	RBM6	0	intronic	8.892	6	4	5	1	1	0	0.000711	3.3853	0.0325542	0.00993595	8.2e-09	-5.76429	-0.00661392	0.0011473	FALSE
17	3	rs2353586	50046046	rs11925192	50038664	rs11925192	0.066007	0.991876	T	G	0.4781	RBM6	0	intronic	0.676	6	4	5	1	1	0	0.0011	3.26362	0.0313152	0.00992365	1.7e-08	-5.64005	-0.00646574	0.00114697	FALSE
17	3	rs2353587	50046064	rs11925192	50038664	rs11925192	0.066007	0.991876	A	G	0.4781	RBM6	0	intronic	1.899	7	4	5	1	1	0	0.0011	3.26362	0.0312843	0.00992334	1.9e-08	-5.62087	-0.00644721	0.00114699	FALSE
17	3	rs9881008	50047404	rs11925192	50038664	rs11925192	0.0771439	0.991876	T	C	0.4781	RBM6	0	intronic	2.356	7	4	5	1	1	0	0.0015	3.17468	0.0305004	0.00989536	1.9e-08	-5.62087	-0.00644996	0.00114669	FALSE
17	3	rs7634917	50049299	rs11925192	50038664	rs11925192	0.0688867	0.991876	G	T	0.4781	RBM6	0	intronic	3.182	6	4	5	1	1	0	0.0012	3.23888	0.0312637	0.00997875	1.7e-08	-5.64005	-0.00646179	0.00114665	FALSE
17	3	rs9861216	50059339	rs11925192	50038664	rs11925192	0.05729	0.99593	C	T	0.4791	RBM6	0	intronic	7.595	6	4	5	1	1	1	0.000832	3.34192	0.032141	0.00993184	1.8e-08	-5.6302	-0.0064567	0.00114663	FALSE
17	3	rs6446193	50059758	rs11925192	50038664	rs11925192	0.0521318	0.99593	C	T	0.4791	RBM6	0	intronic	7.78	6	4	5	1	1	1	0.000694	3.39194	0.0325542	0.0099157	1.8e-08	-5.6302	-0.00645671	0.00114663	FALSE
17	3	rs7650214	50059866	rs11925192	50038664	rs11925192	0.0492973	0.99593	C	T	0.4791	RBM6	0	intronic	3.39	6	4	5	1	1	1	0.00062	3.42271	0.0328538	0.00991867	1.8e-08	-5.6302	-0.00645138	0.00114661	FALSE
17	3	rs4688755	50064424	rs11925192	50038664	rs11925192	0.0745279	0.991876	A	G	0.4781	RBM6	0	intronic	0.875	NA	4	5	1	1	1	0.0014	3.19465	0.0306551	0.00989689	2e-08	-5.612	-0.00643264	0.00114665	FALSE
17	3	rs2526751	50064867	rs11925192	50038664	rs11925192	0.0745279	0.991876	C	T	0.4781	RBM6	0	intronic	2.714	NA	4	5	1	1	1	0.0014	3.19465	0.0307273	0.0098976	1.8e-08	-5.6302	-0.00645448	0.00114668	FALSE
17	3	rs9866695	50069452	rs11925192	50038664	rs11925192	0.0771439	0.991876	T	G	0.4781	RBM6	0	intronic	4.296	6	4	5	1	1	1	0.0015	3.17468	0.0304283	0.00989464	1.8e-08	-5.6302	-0.00646149	0.00114667	FALSE
17	3	rs7621352	50070763	rs11925192	50038664	rs11925192	0.0771439	0.991876	C	A	0.4781	RBM6	0	intronic	5.451	7	4	5	1	1	0	0.0015	3.17468	0.0305417	0.00991597	1.4e-08	-5.67339	-0.00650537	0.00114664	FALSE
17	3	rs9814664	50078541	rs11925192	50038664	rs11925192	0.0717185	0.99593	T	C	0.4791	RBM6	0	intronic	0.527	5	4	5	1	1	0	0.0013	3.21598	0.0309232	0.00989954	1.9e-08	-5.62087	-0.00644805	0.00114661	FALSE
17	3	rs2526748	50080439	rs11925192	50038664	rs11925192	0.0745279	0.99593	G	A	0.4791	RBM6	0	intronic	6.491	NA	4	5	1	1	0	0.0014	3.19465	0.0307582	0.00989791	1.9e-08	-5.62087	-0.00644964	0.00114659	FALSE
17	3	rs9311446	50092226	rs11925192	50038664	rs11925192	0.0717185	0.991876	A	G	0.4781	RBM6	0	intronic	2.165	6	4	4	1	1	1	0.0013	3.21598	0.0308304	0.00989862	1.9e-08	-5.62087	-0.0064443	0.00114665	FALSE
17	3	rs2245365	50097319	rs11925192	50038664	rs11925192	0.0745279	0.991876	A	C	0.4781	RBM6	0	intronic	8.378	NA	4	4	1	1	1	0.0014	3.19465	0.0306345	0.00991689	2e-08	-5.612	-0.00643894	0.00114662	FALSE
17	3	rs2240329	50107512	rs11925192	50038664	rs11925192	0.0621173	0.99593	A	G	0.4791	RBM6	0	intronic	1.566	NA	4	4	1	1	1	0.000978	3.29678	0.0317074	0.00992754	2e-08	-5.612	-0.00643729	0.00114658	FALSE
17	3	rs2856234	50139142	rs11925192	50038664	rs11925192	0.066007	0.99593	G	A	0.4791	RBM5	0	UTR3	17.77	NA	4	4	1	1	0	0.0011	3.26362	0.0312843	0.00990312	1.8e-08	-5.6302	-0.0064613	0.00114674	FALSE
17	3	rs2624825	50154989	rs11925192	50038664	rs11925192	0.066007	0.99593	A	G	0.4791	RBM5:RP11-493K19.3	00:00:00	ncRNA_exonic	0.247	7	4	4	1	1	0	0.0011	3.26362	0.0313875	0.00990414	2.2e-08	-5.59549	-0.0064166	0.0011466	FALSE
17	3	rs2071206	50160109	rs11925192	50038664	rs11925192	0.066007	0.99593	A	G	0.4791	RP11-493K19.3	0	ncRNA_intronic	5.433	NA	1	5	1	1	1	0.0011	3.26362	0.0314494	0.00992498	1.7e-08	-5.64005	-0.00647299	0.00114667	FALSE
18	3	rs9654002	54486697	rs9654002	54486697	rs9654002	0.0389652	1	C	A	0.3628	CACNA2D3	0	intronic	7.054	5	9	15	1	0	1	0.000182	-3.74277	-0.0421012	0.0107785	0.00025	-3.66226	-0.00464669	0.00126771	TRUE
19	3	rs1438562	81062291	rs9846892	81065799	rs9846892	0.0469358	1	C	T	0.4642	RP11-6B4.1	0	ncRNA_intronic	0.237	7	5	15	1	0	0	0.000552	-3.45416	-0.0336085	0.0100629	0.00023	-3.68356	-0.00424874	0.00115321	TRUE
19	3	rs9846892	81065799	rs9846892	81065799	rs9846892	0.0453855	1	G	A	0.4642	RP11-6B4.1	0	ncRNA_intronic	2.45	7	5	15	1	1	0	0.000486	-3.48836	-0.0339395	0.0100662	0.00023	-3.68356	-0.00424766	0.00115308	TRUE
20	3	rs1429	107187344	rs836927	107201428	rs671913	0.0410619	0.767953	C	T	0.4871	RP11-115H18.1	4584	intergenic	3.066	7	5	15	1	1	0	0.000435	-3.51789	-0.0339705	0.00998976	1.5e-06	4.81124	0.00552461	0.00114954	FALSE
20	3	rs1960168	107189194	rs836927	107201428	rs671913	0.0321325	0.782098	C	T	0.4821	RP11-115H18.1	6434	intergenic	0.168	6	5	15	1	1	0	0.000271	-3.64155	-0.0351713	0.0100018	9.3e-07	4.9059	0.0056435	0.0011503	FALSE
20	3	rs1282545	107199709	rs836927	107201428	rs671913	0.011173	1	C	T	0.4205	RP11-115H18.1	16949	intergenic	6.862	6	5	15	0	1	0	3.88e-05	-4.11451	-0.0397975	0.00929752	1.8e-08	5.6302	0.00655563	0.00116441	FALSE
20	3	rs1568423	107201311	rs836927	107201428	rs671913	0.0336919	0.782098	G	T	0.4821	RP11-115H18.1	18551	intergenic	0.841	NA	13	15	0	1	0	0.000298	-3.61703	-0.0346536	0.00992018	9.7e-07	4.89763	0.00563952	0.00115163	FALSE
20	3	rs836927	107201428	rs836927	107201428	rs671913	0.00800968	1	A	C	0.4205	RP11-115H18.1	18668	intergenic	0.65	7	5	15	0	1	0	2.21e-05	-4.24254	-0.041046	0.00928592	2e-08	5.612	0.00653535	0.00116472	FALSE
20	3	rs10511261	107202624	rs836927	107201428	rs671913	0.0320718	0.779921	C	A	0.4831	RP11-115H18.1	19864	intergenic	0.145	NA	5	15	0	1	0	0.00027	-3.6425	-0.0349021	0.00992265	9.6e-07	4.89967	0.00564344	0.00115194	FALSE
20	3	rs671913	107237696	rs671913	107237696	rs671913	0.00779751	1	T	C	0.2734	BBX	4086	intergenic	0.414	7	5	15	1	0	0	2.11e-05	-4.25292	-0.0468836	0.0105191	6.6e-10	6.17539	0.00784173	0.00126984	FALSE
20	3	rs62263343	107239783	rs9811759	107395133	rs671913	0.0392375	0.910403	A	G	0.169	BBX	1999	intergenic	2.176	5	5	15	1	1	0	0.0004	-3.54008	-0.0463109	0.0124976	2.6e-06	4.70013	0.00706268	0.00150268	FALSE
20	3	rs623738	107244359	rs671913	107237696	rs671913	0.0101742	0.976503	C	T	0.2724	BBX	0	intronic	11.85	2b	1	1	1	0	0	3.3e-05	-4.15171	-0.0443996	0.0102411	1.5e-10	6.40538	0.00801541	0.00125092	FALSE
20	3	rs9876650	107245051	rs9811759	107395133	rs671913	0.0519135	0.92839	T	G	0.166	BBX	0	intronic	7.318	5	1	2	1	1	0	0.000688	-3.39432	-0.0443039	0.0124749	3.2e-06	4.65755	0.00698738	0.00150027	FALSE
20	3	rs507078	107246785	rs671913	107237696	rs671913	0.0129413	0.981227	T	G	0.2714	BBX	0	intronic	9.656	NA	4	5	1	0	0	5.01e-05	-4.05516	-0.0435383	0.01027	1.8e-10	6.3775	0.00797626	0.00125005	FALSE
20	3	rs1875461	107250058	rs9811759	107395133	rs671913	0.0526719	0.92839	T	C	0.166	BBX	0	intronic	7.079	NA	4	5	1	1	0	0.000709	-3.38608	-0.0438255	0.0123832	2.8e-06	4.68497	0.00701453	0.00149621	FALSE
20	3	rs9852806	107250912	rs9811759	107395133	rs671913	0.0508689	0.915857	C	T	0.168	BBX	0	intronic	3.04	6	4	5	1	1	0	0.00066	-3.40568	-0.0441126	0.0124074	2.9e-06	4.67778	0.00699529	0.00149599	FALSE
20	3	rs583593	107253001	rs671913	107237696	rs671913	0.0133415	0.981227	A	G	0.2714	BBX	0	intronic	1.804	NA	4	5	1	0	0	5.3e-05	-4.04199	-0.0431553	0.0102251	1.8e-10	6.3775	0.00795316	0.00124681	FALSE
20	3	rs678825	107256955	rs671913	107237696	rs671913	0.0136017	0.981227	A	G	0.2714	BBX	0	intronic	2.442	NA	4	5	1	0	0	5.49e-05	-4.03372	-0.0429637	0.010206	1.8e-10	6.3775	0.00795215	0.00124656	FALSE
20	3	rs9837251	107257359	rs9811759	107395133	rs671913	0.0414597	0.92839	T	C	0.166	BBX	0	intronic	0.146	6	4	5	1	1	0	0.000443	-3.51305	-0.0456424	0.0124095	2.6e-06	4.70013	0.00703041	0.00149504	FALSE
20	3	rs73202930	107260723	rs9811759	107395133	rs671913	0.0469625	0.92839	T	C	0.166	BBX	0	intronic	0.445	7	4	5	1	1	0	0.000565	-3.44788	-0.0446865	0.0124003	2.5e-06	4.70813	0.00703461	0.00149493	FALSE
20	3	rs115396404	107261788	rs9811759	107395133	rs671913	0.0446195	0.92839	C	T	0.166	BBX	0	intronic	5.759	5	4	5	1	1	0	0.000512	-3.4744	-0.045069	0.0123956	3.7e-06	4.62756	0.00696304	0.00150416	FALSE
20	3	rs9857190	107266423	rs9811759	107395133	rs671913	0.0477507	0.922093	A	C	0.167	BBX	0	intronic	0.72	6	4	5	1	1	0	0.000583	-3.4394	-0.0445909	0.0124015	2.7e-06	4.69241	0.00701026	0.00149476	FALSE
20	3	rs9877739	107266759	rs9811759	107395133	rs671913	0.0528343	0.922093	G	T	0.167	BBX	0	intronic	5.826	7	4	5	1	1	0	0.000713	-3.38453	-0.0439212	0.0124098	3e-06	4.67082	0.00697725	0.00149454	FALSE
20	3	rs9868075	107268609	rs9811759	107395133	rs671913	0.0423763	0.922093	T	C	0.167	BBX	0	intronic	1.285	6	4	15	1	1	0	0.000462	-3.50187	-0.0454513	0.0123908	2.8e-06	4.68497	0.00699762	0.00149451	FALSE
20	3	rs638030	107273294	rs671913	107237696	rs671913	0.0252708	0.976503	G	A	0.2724	BBX	0	intronic	6.118	7	5	15	1	0	0	0.000172	-3.75695	-0.0402778	0.0103035	1.7e-10	6.38625	0.00795686	0.00124646	FALSE
20	3	rs13317489	107280241	rs9811759	107395133	rs671913	0.0483471	0.92839	A	G	0.166	BBX	0	intronic	3.372	7	5	15	1	1	0	0.000597	-3.43297	-0.0444952	0.0124027	2.2e-06	4.73413	0.00707565	0.00149475	FALSE
20	3	rs78658409	107281014	rs9811759	107395133	rs671913	0.0506009	0.92839	T	C	0.166	BBX	0	intronic	15.64	2b	1	15	1	1	0	0.000653	-3.40859	-0.0443039	0.0124471	2.7e-06	4.69241	0.00701147	0.00149435	FALSE
20	3	rs13319315	107282056	rs9811759	107395133	rs671913	0.0471398	0.92839	T	C	0.166	BBX	0	intronic	5.287	3a	5	15	1	1	0	0.000569	-3.44598	-0.0446865	0.0124003	2.6e-06	4.70013	0.00702118	0.00149436	FALSE
20	3	rs9882331	107283815	rs9811759	107395133	rs671913	0.0497792	0.92839	G	A	0.166	BBX	0	intronic	1.53	7	5	15	1	1	0	0.000632	-3.4175	-0.0443039	0.0124051	2.5e-06	4.70813	0.00703504	0.00149436	FALSE
20	3	rs709530	107284595	rs671913	107237696	rs671913	0.0138219	0.97658	C	T	0.2704	BBX	0	intronic	2.11	7	5	15	1	0	0	5.64e-05	-4.02739	-0.043251	0.010294	3.1e-10	6.29369	0.00785519	0.00124768	FALSE
20	3	rs1648890	107285743	rs671913	107237696	rs671913	0.0185379	0.97658	A	C	0.2704	BBX	0	intronic	5.518	7	5	15	1	0	0	9.63e-05	-3.89973	-0.0418135	0.0102877	3e-10	6.29878	0.00785804	0.00124769	FALSE
20	3	rs9842211	107288010	rs9811759	107395133	rs671913	0.0483892	0.922093	A	G	0.167	BBX	0	intronic	5.896	6	5	15	1	1	0	0.000598	-3.43252	-0.0444952	0.0124027	2.4e-06	4.71645	0.00704476	0.00149411	FALSE
20	3	rs604988	107289928	rs671913	107237696	rs671913	0.0189005	0.967145	G	A	0.2724	BBX	0	intronic	1.176	NA	5	15	1	0	0	9.96e-05	-3.89156	-0.0419094	0.0103356	1.3e-10	6.42717	0.00804867	0.00125285	FALSE
20	3	rs600011	107295392	rs671913	107237696	rs671913	0.0218858	0.967145	C	A	0.2724	BBX	0	intronic	2.719	6	5	15	1	0	0	0.000131	-3.82457	-0.041046	0.0102956	2e-10	6.36134	0.00793521	0.00124708	FALSE
20	3	rs7639376	107295645	rs9811759	107395133	rs671913	0.0547149	0.922093	A	G	0.167	BBX	0	intronic	0.367	7	5	15	1	1	0	0.000761	-3.3666	-0.0437298	0.0124332	1.8e-06	4.77467	0.00716159	0.00149999	FALSE
20	3	rs28513882	107296628	rs9811759	107395133	rs671913	0.0389993	0.891508	A	G	0.172	BBX	0	intronic	3.808	5	2	15	1	1	0	0.000395	-3.5434	-0.0458334	0.0123431	9.1e-06	4.43752	0.00656442	0.00147915	FALSE
20	3	rs62261974	107296969	rs9811759	107395133	rs671913	0.0383654	0.891508	G	A	0.172	BBX	0	intronic	6.683	7	4	15	1	1	0	0.000382	-3.55222	-0.0465973	0.0125217	7.5e-06	4.47898	0.00662647	0.0014792	FALSE
20	3	rs35772758	107297351	rs9811759	107395133	rs671913	0.042091	0.92839	C	T	0.166	BBX	0	intronic	3.33	5	4	15	1	0	0	0.000456	-3.50535	-0.0457379	0.012457	3.4e-06	4.64505	0.00694524	0.00149454	FALSE
20	3	rs683194	107299698	rs671913	107237696	rs671913	0.0216955	0.92135	G	A	0.2803	BBX	0	intronic	0.257	7	5	5	1	0	0	0.000129	-3.82836	-0.0415257	0.0104096	1.2e-10	6.43933	0.00804583	0.00124836	FALSE
20	3	rs191832862	107303068	rs9811759	107395133	rs671913	0.0688867	0.84512	G	A	0.1491	BBX	0	intronic	0.659	6	5	15	1	0	0	0.0012	-3.23888	-0.0508832	0.0149525	1.3e-05	4.36011	0.00668781	0.00153399	FALSE
20	3	rs9823983	107307807	rs9811759	107395133	rs671913	0.0494992	0.941173	G	A	0.164	BBX	0	intronic	1.219	7	5	15	1	1	0	0.000625	-3.42053	-0.0445909	0.0124713	2.9e-06	4.67778	0.00701512	0.00149915	FALSE
20	3	rs151073044	107310948	rs9811759	107395133	rs671913	0.0601994	0.941173	CA	C	0.164	BBX	0	intronic	2.215	NA	5	15	1	1	0	0.0009202	-3.31385	-0.0430004	0.0135712	2.5e-06	4.70813	0.00706006	0.00149865	FALSE
20	3	rs9288851	107316938	rs9811759	107395133	rs671913	0.0542175	0.941173	G	A	0.164	BBX	0	intronic	7.631	5	5	7	1	1	0	0.000748	-3.37135	-0.0439212	0.0124797	3.2e-06	4.65755	0.00698121	0.00149798	FALSE
20	3	rs2176889	107320566	rs9811759	107395133	rs671913	0.0975536	0.851214	A	G	0.1501	BBX	0	intronic	7.921	NA	4	5	1	0	0	0.0024	-3.03567	-0.040566	0.0128423	1.5e-05	4.32869	0.00659806	0.00152492	FALSE
20	3	rs9874329	107322044	rs9811759	107395133	rs671913	0.0513966	0.947638	G	A	0.165	BBX	0	intronic	1.867	7	5	5	1	1	0	0.000674	-3.39994	-0.0443039	0.0124749	2.6e-06	4.70013	0.0070397	0.001498	FALSE
20	3	rs9878536	107328258	rs9811759	107395133	rs671913	0.053829	0.947638	G	A	0.165	BBX	0	intronic	7.689	7	5	15	1	1	0	0.000738	-3.37506	-0.0440169	0.0124785	2.4e-06	4.71645	0.00706507	0.00149813	FALSE
20	3	rs9856673	107330905	rs9811759	107395133	rs671913	0.0975536	0.851214	T	G	0.1501	BBX	0	intronic	4.392	6	5	15	1	0	0	0.0024	-3.03567	-0.040662	0.0128411	1.5e-05	4.32869	0.00659756	0.00152547	FALSE
20	3	rs9856715	107331068	rs9811759	107395133	rs671913	0.0995965	0.851214	T	C	0.1501	BBX	0	intronic	0.136	5	4	15	1	0	0	0.0025	-3.02334	-0.0404699	0.0128436	1.6e-05	4.31445	0.00658666	0.00152516	FALSE
20	3	rs62261980	107332519	rs9811759	107395133	rs671913	0.0954239	0.84512	A	G	0.1491	BBX	0	intronic	2.067	7	5	15	1	0	0	0.0023	-3.04848	-0.040758	0.0128399	1.6e-05	4.31445	0.00658653	0.00152527	FALSE
20	3	rs9868167	107333473	rs9811759	107395133	rs671913	0.0452499	0.947638	A	G	0.165	BBX	0	intronic	0.154	7	5	15	1	1	0	0.000527	-3.46664	-0.0452601	0.012484	2.5e-06	4.70813	0.00705869	0.00149821	FALSE
20	3	rs9815412	107338952	rs9811759	107395133	rs671913	0.0455914	0.947638	G	T	0.165	BBX	0	intronic	3.612	6	2	15	1	1	0	0.000535	-3.46259	-0.0451646	0.0124642	2.8e-06	4.68497	0.00702259	0.00149804	FALSE
20	3	rs13316169	107340246	rs9811759	107395133	rs671913	0.050907	0.947638	C	T	0.165	BBX	0	intronic	8.882	5	5	15	1	1	0	0.000661	-3.40526	-0.0443996	0.0124737	2.6e-06	4.70013	0.00704175	0.00149814	FALSE
20	3	rs9839653	107340769	rs9811759	107395133	rs671913	0.0418019	0.947638	G	A	0.165	BBX	0	intronic	2.519	6	5	15	1	1	0	0.00045	-3.50888	-0.0457379	0.012457	2.8e-06	4.68497	0.00701779	0.00149721	FALSE
20	3	rs9844507	107341448	rs9811759	107395133	rs671913	0.0402961	0.947638	G	A	0.165	BBX	0	intronic	0.186	7	5	15	1	1	0	0.00042	-3.52719	-0.0454513	0.0123144	3e-06	4.67082	0.00699798	0.00149788	FALSE
20	3	rs62261982	107342314	rs9811759	107395133	rs671913	0.0820128	0.851214	G	T	0.1501	BBX	0	intronic	3.878	7	5	15	1	0	0	0.0017	-3.13818	-0.0420053	0.0128239	2e-05	4.26489	0.00650482	0.00152497	FALSE
20	3	rs9817583	107343299	rs9811759	107395133	rs671913	0.0820128	0.84512	A	G	0.1491	BBX	0	intronic	3.662	7	5	15	1	0	0	0.0017	-3.13818	-0.0420053	0.012845	1.9e-05	4.27633	0.00651944	0.00152515	FALSE
20	3	rs9855062	107343373	rs9811759	107395133	rs671913	0.0795913	0.851214	G	A	0.1501	BBX	0	intronic	11.03	7	5	15	1	0	0	0.0016	-3.15591	-0.0421012	0.0128226	2e-05	4.26489	0.00649998	0.00152508	FALSE
20	3	rs9817496	107343437	rs9811759	107395133	rs671913	0.0795913	0.84512	T	C	0.1491	BBX	0	intronic	0.715	7	5	15	1	0	0	0.0016	-3.15591	-0.042197	0.0128214	2e-05	4.26489	0.00650577	0.00152508	FALSE
20	3	rs28538945	107362789	rs9811759	107395133	rs671913	0.0399821	0.947638	A	G	0.165	BBX	0	intronic	2.189	5	5	5	1	1	0	0.000414	-3.53099	-0.0461199	0.0124733	3.1e-06	4.66408	0.00699151	0.00149843	FALSE
20	3	rs137866570	107365108	rs9811759	107395133	rs671913	0.0459366	0.941711	GT	G	0.166	BBX	0	intronic	0.28	NA	4	5	1	1	0	0.0005424	-3.45889	-0.0452028	0.012521	3.2e-06	4.65755	0.00697656	0.00149829	FALSE
20	3	rs6437738	107366390	rs9811759	107395133	rs671913	0.0382161	0.947638	A	C	0.165	BBX	0	intronic	2.447	7	4	5	1	1	0	0.000379	-3.55429	-0.0464064	0.0124697	3.2e-06	4.65755	0.00698226	0.00149853	FALSE
20	3	rs17391822	107368960	rs9811759	107395133	rs671913	0.0446195	0.947638	G	A	0.165	BBX	0	intronic	7.15	6	4	5	1	1	0	0.000512	-3.4744	-0.0453557	0.0124828	3.2e-06	4.65755	0.0069777	0.00149838	FALSE
20	3	rs6783198	107369755	rs9811759	107395133	rs671913	0.0452499	0.947638	G	A	0.165	BBX	0	intronic	6.975	4	5	5	1	1	0	0.000527	-3.46664	-0.0458334	0.0126201	3e-06	4.67082	0.0069948	0.00149843	FALSE
20	3	rs62262002	107370610	rs9811759	107395133	rs671913	0.0382161	0.947638	C	A	0.165	BBX	0	intronic	0.62	5	2	15	1	1	0	0.000379	-3.55429	-0.0464064	0.0124697	2.8e-06	4.68497	0.00701976	0.00149777	FALSE
20	3	rs9854942	107373434	rs9811759	107395133	rs671913	0.0396635	0.947638	G	A	0.165	BBX	0	intronic	0.476	7	5	15	1	1	0	0.000408	-3.53485	-0.0462154	0.0124721	3.2e-06	4.65755	0.00697542	0.00149827	FALSE
20	3	rs75774080	107374640	rs9811759	107395133	rs671913	0.0359917	0.947638	T	C	0.165	BBX	0	intronic	1.803	6	5	15	1	1	0	0.000337	-3.58506	-0.0467882	0.0124649	3e-06	4.67082	0.00700308	0.00149852	FALSE
20	3	rs13314153	107377447	rs9811759	107395133	rs671913	0.0389031	0.947638	T	C	0.165	BBX	0	intronic	1.507	5	2	15	1	1	0	0.000393	-3.54474	-0.0463109	0.0124709	3.2e-06	4.65755	0.0069764	0.00149879	FALSE
20	3	rs62262004	107378989	rs9811759	107395133	rs671913	0.0399821	0.947638	G	A	0.165	BBX	0	intronic	1.366	6	2	15	1	1	0	0.000414	-3.53099	-0.0461199	0.0124733	3.2e-06	4.65755	0.00697836	0.0014991	FALSE
20	3	rs167924	107379837	rs671913	107237696	rs671913	0.0191568	0.657038	A	G	0.3628	BBX	0	intronic	6.741	6	5	15	1	0	0	0.000102	-3.88578	-0.0392087	0.0104945	3.6e-06	4.63323	0.00546983	0.00118114	FALSE
20	3	rs62262006	107381646	rs9811759	107395133	rs671913	0.0384643	0.947638	C	T	0.165	BBX	0	UTR5	5.002	3a	1	15	1	1	0	0.000384	-3.55084	-0.0466927	0.0125558	4.1e-06	4.60625	0.00697004	0.00151266	FALSE
20	3	rs9869574	107381651	rs9811759	107395133	rs671913	0.042751	0.947638	C	A	0.165	BBX	0	UTR5	6.313	3a	1	15	1	1	0	0.00047	-3.4973	-0.0460244	0.0125642	3.7e-06	4.62756	0.00698688	0.00150939	FALSE
20	3	rs28447555	107385668	rs9811759	107395133	rs671913	0.0436607	1	T	C	0.167	BBX	0	intronic	6.953	6	5	15	1	1	0	0.00049	-3.48616	-0.0452601	0.0124142	1e-05	4.41717	0.00658956	0.00149182	FALSE
20	3	rs9811759	107395133	rs9811759	107395133	rs671913	0.0348928	1	G	A	0.167	BBX	0	intronic	4.755	7	5	15	1	1	0	0.000318	-3.60018	-0.0467882	0.0123953	1.1e-05	4.39652	0.00656508	0.00149133	FALSE
20	3	rs2399213	107395302	rs9811759	107395133	rs671913	0.0369237	1	C	T	0.167	BBX	0	intronic	1.912	7	5	15	1	1	0	0.000354	-3.5722	-0.0464064	0.0124	1.1e-05	4.39652	0.006564	0.00149208	FALSE
20	3	rs17811557	107405045	rs9811759	107395133	rs671913	0.041995	0.986946	C	T	0.169	BBX	0	intronic	3.743	6	5	15	1	1	0	0.000454	-3.50652	-0.0455468	0.0124107	5e-05	4.05563	0.00606719	0.00149613	FALSE
20	3	rs62262025	107412522	rs9811759	107395133	rs671913	0.0462863	0.986946	A	G	0.169	BBX	0	intronic	2.445	6	5	15	1	1	0	0.00055	-3.45514	-0.0449734	0.0124388	4.2e-05	4.09619	0.00614525	0.00150084	FALSE
21	3	rs10512987	135823077	rs9813596	136436334	rs9813596	0.0951922	0.693018	T	C	0.2942	PPP2R3A	0	intronic	2.188	NA	4	5	1	1	0	0.0021	3.07571	0.0314597	0.0105518	0.00043	3.52095	0.0042768	0.00121401	TRUE
21	3	rs9837224	135830227	rs9813596	136436334	rs9813596	0.0951922	0.696184	G	A	0.2952	PPP2R3A	0	intronic	4.182	7	4	5	1	1	0	0.0021	3.07571	0.0314597	0.0105518	0.00043	3.52095	0.00427647	0.00121464	TRUE
21	3	rs13088093	135838598	rs9813596	136436334	rs9813596	0.0998918	0.696184	G	T	0.2952	PPP2R3A	0	intronic	3.555	7	5	15	1	1	0	0.0024	3.03567	0.0309954	0.0105469	0.00041	3.53356	0.00429521	0.00121445	TRUE
21	3	rs9826146	135983089	rs9813596	136436334	rs9813596	0.0954239	0.715521	G	A	0.3042	PCCB	0	intronic	3.683	7	4	5	1	1	0	0.0023	3.04848	0.0312637	0.0105838	0.00015	3.79107	0.00456628	0.00120684	TRUE
21	3	rs28812220	135984966	rs9813596	136436334	rs9813596	0.0975536	0.712259	G	A	0.3032	PCCB	0	intronic	3.242	7	4	5	1	1	0	0.0024	3.03567	0.0311502	0.0105826	0.00015	3.79107	0.00457197	0.00120681	TRUE
21	3	rs9843348	136007257	rs9813596	136436334	rs9813596	0.0932273	0.715521	G	A	0.3042	PCCB	0	intronic	0.784	7	4	5	1	1	0	0.0022	3.06181	0.031078	0.0104725	0.00015	3.79107	0.0045741	0.00120671	TRUE
21	3	rs9854328	136069720	rs9813596	136436334	rs9813596	0.0844983	0.9005	G	A	0.3479	STAG1	0	intronic	9.92	5	2	5	1	1	0	0.0018	3.12139	0.0307892	0.0101459	4.4e-05	4.08541	0.00479214	0.00117364	TRUE
21	3	rs34523567	136089309	rs9813596	136436334	rs9813596	0.0912033	0.721897	G	A	0.3022	STAG1	0	intronic	0.807	6	5	5	1	1	0	0.0021	3.07571	0.0311502	0.0104526	3.8e-05	4.11932	0.00497347	0.00120693	TRUE
21	3	rs9811261	136098559	rs9813596	136436334	rs9813596	0.0912033	0.699373	A	C	0.2962	STAG1	0	intronic	0.681	6	4	5	1	1	0	0.0021	3.07571	0.0314907	0.0105521	3.1e-05	4.16599	0.00505166	0.00121306	TRUE
21	3	rs111273833	136105895	rs9813596	136436334	rs9813596	0.0716309	0.872593	ACTT	A	0.3608	STAG1	0	intronic	7.068	NA	5	5	1	1	1	0.001297	3.21664	0.0316001	0.0101146	0.00011	3.8674	0.00452291	0.00116971	TRUE
21	3	rs5026242	136110468	rs9813596	136436334	rs9813596	0.0995965	0.693018	T	C	0.2942	STAG1	0	intronic	4.511	2b	5	5	1	1	0	0.0025	3.02334	0.0310986	0.0106037	2.9e-05	4.18118	0.00507031	0.00121333	TRUE
21	3	rs7620314	136132705	rs9813596	136436334	rs9813596	0.0531963	0.872593	G	A	0.3608	STAG1	0	intronic	2.9	7	4	5	1	1	0	0.000722	3.38109	0.0328332	0.0100348	0.00013	3.82646	0.00446836	0.0011682	TRUE
21	3	rs9831321	136142592	rs9813596	136436334	rs9813596	0.0932273	0.721897	A	G	0.3022	STAG1	0	intronic	2.944	6	5	5	1	1	1	0.0022	3.06181	0.0310057	0.0104511	3.8e-05	4.11932	0.00497266	0.00120687	TRUE
21	3	rs6804194	136160732	rs9813596	136436334	rs9813596	0.0975536	0.718612	C	T	0.3012	STAG1	0	intronic	6.083	6	4	4	1	1	0	0.0024	3.03567	0.0309335	0.010505	6.7e-05	3.9867	0.00480955	0.00120642	TRUE
21	3	rs9868120	136165076	rs9813596	136436334	rs9813596	0.0771439	0.712114	A	C	0.2992	STAG1	0	intronic	2.269	7	5	5	1	1	0	0.0015	3.17468	0.0323476	0.0105405	9.1e-05	3.91341	0.00472784	0.00120849	TRUE
21	3	rs28396702	136167381	rs9813596	136436334	rs9813596	0.0820128	0.721897	A	G	0.3022	STAG1	0	intronic	1.059	7	4	5	1	1	0	0.0017	3.13818	0.0318623	0.01046	6.3e-05	4.00128	0.00482624	0.00120642	TRUE
21	3	rs34165586	136172419	rs9813596	136436334	rs9813596	0.0954239	0.718612	T	C	0.3012	STAG1	0	intronic	0.118	7	4	5	1	1	0	0.0023	3.04848	0.0311811	0.0105282	6.3e-05	4.00128	0.00482933	0.00120661	TRUE
21	3	rs6766450	136173165	rs9813596	136436334	rs9813596	0.0932273	0.718612	A	G	0.3012	STAG1	0	intronic	0.269	6	4	5	1	1	0	0.0022	3.06181	0.0312018	0.0105078	4.7e-05	4.07007	0.0049084	0.00120627	TRUE
21	3	rs35375192	136175525	rs9813596	136436334	rs9813596	0.0932273	0.694036	G	A	0.2982	STAG1	0	intronic	6.635	5	4	8	1	1	0	0.0022	3.06181	0.0313565	0.0105507	7.3e-05	3.96629	0.00480583	0.00121134	TRUE
21	3	rs12330800	136178072	rs9813596	136436334	rs9813596	0.0771439	0.718612	G	A	0.3012	STAG1	0	intronic	9.745	6	4	5	1	1	0	0.0015	3.17468	0.0326575	0.0106316	4.8e-05	4.06516	0.00490456	0.00120646	TRUE
21	3	rs9866535	136184355	rs9813596	136436334	rs9813596	0.0912033	0.718612	A	G	0.3012	STAG1	0	intronic	1.46	5	4	5	1	1	0	0.0021	3.07571	0.0313462	0.0105093	4.8e-05	4.06516	0.00490659	0.00120636	TRUE
21	3	rs16843991	136196028	rs9813596	136436334	rs9813596	0.0975536	0.718612	C	T	0.3012	STAG1	0	intronic	5.094	5	4	5	1	1	0	0.0024	3.03567	0.0308614	0.0105042	7.6e-05	3.95668	0.00477352	0.0012065	TRUE
21	3	rs35644083	136222468	rs9813596	136436334	rs9813596	0.0954239	0.721897	C	T	0.3022	STAG1	0	intronic	1.554	7	4	5	1	1	0	0.0023	3.04848	0.0309954	0.0105056	7.2e-05	3.96958	0.00478796	0.00120603	TRUE
21	3	rs9812319	136238860	rs9813596	136436334	rs9813596	0.0688867	0.721897	T	C	0.3022	STAG1	0	intronic	0.334	6	4	5	1	1	0	0.0012	3.23888	0.0328745	0.0104706	8.9e-05	3.91878	0.00472759	0.00120617	TRUE
21	3	rs6789761	136243345	rs9813596	136436334	rs9813596	0.0912033	0.713337	G	A	0.3002	STAG1	0	intronic	2.896	6	5	15	1	1	0	0.0021	3.07571	0.0313256	0.0105297	8.3e-05	3.93557	0.00475007	0.00120659	TRUE
21	3	rs7615706	136244099	rs9813596	136436334	rs9813596	0.0868498	0.721897	T	G	0.3022	STAG1	0	intronic	0.933	6	5	15	1	1	0	0.0019	3.10543	0.031759	0.0105684	8.1e-05	3.94142	0.00475472	0.00120639	TRUE
21	3	rs56125228	136245428	rs9813596	136436334	rs9813596	0.0513219	0.721897	C	T	0.3022	STAG1	0	intronic	2.36	7	5	15	1	1	0	0.000672	3.40076	0.0353474	0.0107669	7.1e-05	3.97291	0.00479107	0.00120616	TRUE
21	3	rs9858457	136249577	rs9813596	136436334	rs9813596	0.0868498	0.718612	C	T	0.3012	STAG1	0	intronic	6.39	7	4	15	1	1	0	0.0019	3.10543	0.0316558	0.0105332	9.4e-05	3.90558	0.00471662	0.00120765	TRUE
21	3	rs56040643	136257463	rs9813596	136436334	rs9813596	0.0745279	0.721897	G	A	0.3022	STAG1	0	intronic	2.517	7	4	15	1	1	0	0.0014	3.19465	0.0324509	0.0104868	5.2e-05	4.04645	0.00487937	0.001206	TRUE
21	3	rs6769934	136269396	rs9813596	136436334	rs9813596	0.0868498	0.718612	A	G	0.3012	STAG1	0	intronic	0.141	6	5	5	1	1	0	0.0019	3.10543	0.0317797	0.0105686	6.5e-05	3.99388	0.00481586	0.00120626	TRUE
21	3	rs7621017	136272229	rs9813596	136436334	rs9813596	0.0745279	0.721897	C	T	0.3022	STAG1	0	intronic	0.015	6	5	5	1	1	0	0.0014	3.19465	0.0324509	0.0104662	5.1e-05	4.051	0.00488422	0.00120574	TRUE
21	3	rs7612160	136272805	rs9813596	136436334	rs9813596	0.0771439	0.718612	A	C	0.3012	STAG1	0	intronic	0.415	7	4	5	1	1	0	0.0015	3.17468	0.0320894	0.0104624	6e-05	4.01281	0.00484115	0.0012066	TRUE
21	3	rs7644471	136284561	rs9813596	136436334	rs9813596	0.0890809	0.714364	C	T	0.3022	STAG1	0	intronic	1.837	7	4	5	1	1	0	0.002	3.09023	0.0314803	0.0105107	5.4e-05	4.0376	0.00487063	0.00120603	TRUE
21	3	rs66810260	136293057	rs9813596	136436334	rs9813596	0.0745279	0.721897	T	C	0.3022	STAG1	0	intronic	0.531	7	4	5	1	1	0	0.0014	3.19465	0.0322856	0.0104645	4.7e-05	4.07007	0.00490527	0.00120584	TRUE
21	3	rs6806795	136306139	rs9813596	136436334	rs9813596	0.0820128	0.718612	T	C	0.3012	STAG1	0	intronic	0.047	7	4	5	1	1	0	0.0017	3.13818	0.0319758	0.0105159	6.2e-05	4.00507	0.00482914	0.00120606	TRUE
21	3	rs7627292	136309092	rs9813596	136436334	rs9813596	0.0820128	0.714364	C	T	0.3022	STAG1	0	intronic	4.019	7	5	5	1	1	0	0.0017	3.13818	0.0319655	0.0105365	4.9e-05	4.06035	0.00489538	0.00120576	TRUE
21	3	rs6788346	136319965	rs9813596	136436334	rs9813596	0.0383654	0.800881	A	G	0.2803	STAG1	0	intronic	1.27	7	4	5	1	1	0	0.000382	3.55222	0.036581	0.0106827	4.3e-05	4.09074	0.00500355	0.00122265	TRUE
21	3	rs55993001	136326944	rs9813596	136436334	rs9813596	0.0868498	0.721897	C	T	0.3022	STAG1	0	intronic	3.214	6	4	5	1	1	1	0.0019	3.10543	0.0323166	0.0107344	5.3e-05	4.04199	0.00487276	0.00120585	TRUE
21	3	rs6789541	136330721	rs9813596	136436334	rs9813596	0.0688867	0.718612	A	G	0.3012	STAG1	0	intronic	0.49	7	4	5	1	1	0	0.0012	3.23888	0.0331225	0.0105828	6.2e-05	4.00507	0.00483142	0.00120619	TRUE
21	3	rs9832572	136334228	rs9813596	136436334	rs9813596	0.066007	0.721897	C	T	0.3022	STAG1	0	intronic	0.455	7	5	5	1	1	0	0.0011	3.26362	0.0329675	0.0104716	6.2e-05	4.00507	0.00483127	0.00120601	TRUE
21	3	rs6782151	136335795	rs9813596	136436334	rs9813596	0.0531963	0.721897	G	A	0.3022	STAG1	0	intronic	0.051	7	4	5	1	1	0	0.000722	3.38109	0.0342602	0.0104851	6.2e-05	4.00507	0.00483066	0.001206	TRUE
21	3	rs142287204	136339074	rs9813596	136436334	rs9813596	0.0510133	0.800881	TA	T	0.2803	STAG1	0	intronic	0.69	NA	4	5	1	1	0	0.0006638	3.40411	0.0352003	0.010669	3.6e-05	4.13176	0.00504872	0.00122257	TRUE
21	3	rs7629905	136339689	rs9813596	136436334	rs9813596	0.0523841	0.797612	C	T	0.2793	STAG1	0	intronic	1.832	6	4	5	1	1	0	0.000701	3.38919	0.035016	0.0106992	5.7e-05	4.0249	0.00492231	0.00122287	TRUE
21	3	rs9820513	136346292	rs9813596	136436334	rs9813596	0.0520229	0.797612	A	G	0.2793	STAG1	0	intronic	1.722	5	4	5	1	1	0	0.000691	3.39313	0.0351299	0.0107221	4.9e-05	4.06035	0.00496311	0.0012229	TRUE
21	3	rs13433980	136350801	rs9813596	136436334	rs9813596	0.0418019	0.800881	A	C	0.2803	STAG1	0	intronic	4.332	1f	5	5	1	1	0	0.00045	3.50888	0.0360729	0.0106566	4e-05	4.10748	0.00502425	0.00122246	TRUE
21	3	rs9845950	136356598	rs9813596	136436334	rs9813596	0.0440142	0.800881	T	C	0.2803	STAG1	0	intronic	1.447	5	5	15	1	1	0	0.000498	3.48183	0.035793	0.0106536	4.1e-05	4.10177	0.00501688	0.00122235	TRUE
21	3	rs7644346	136358487	rs9813596	136436334	rs9813596	0.0427045	0.800881	T	C	0.2803	STAG1	0	intronic	2.588	5	5	15	1	1	0	0.000469	3.49786	0.036021	0.0106767	4.3e-05	4.09074	0.00500182	0.00122241	TRUE
21	3	rs28682370	136363064	rs9813596	136436334	rs9813596	0.0418987	0.800881	C	T	0.2803	STAG1	0	intronic	0.544	7	5	15	1	1	0	0.000452	3.5077	0.0360521	0.0106563	4.7e-05	4.07007	0.00497389	0.00122237	TRUE
21	3	rs7621970	136364342	rs9813596	136436334	rs9813596	0.0795913	0.718612	G	A	0.3012	STAG1	0	intronic	7.278	7	2	15	1	1	0	0.0016	3.15591	0.0320997	0.0105172	6.1e-05	4.00891	0.00483411	0.00120599	TRUE
21	3	rs59931907	136365097	rs9813596	136436334	rs9813596	0.066007	0.718612	C	T	0.3012	STAG1	0	intronic	3.312	5	2	15	1	1	0	0.0011	3.26362	0.0330295	0.0104722	5.4e-05	4.0376	0.00487074	0.00120576	TRUE
21	3	rs6772759	136371487	rs9813596	136436334	rs9813596	0.053985	0.797612	C	T	0.2793	STAG1	0	intronic	2.987	5	5	15	1	1	0	0.000742	3.37357	0.0349228	0.0107199	4.6e-05	4.07507	0.00498805	0.00122332	TRUE
21	3	rs6763239	136379751	rs9813596	136436334	rs9813596	0.0564449	0.797612	G	A	0.2793	STAG1	0	intronic	0.442	5	5	15	1	1	0	0.000808	3.35004	0.0346846	0.0107174	4.2e-05	4.09619	0.00500955	0.00122302	TRUE
21	3	rs9876771	136384912	rs9813596	136436334	rs9813596	0.0995965	0.718612	G	A	0.3012	STAG1	0	intronic	1.434	6	5	15	1	1	0	0.0025	3.02334	0.0310057	0.0105604	6.5e-05	3.99388	0.00481903	0.00120635	TRUE
21	3	rs9877786	136385519	rs9813596	136436334	rs9813596	0.066007	0.721897	G	A	0.3022	STAG1	0	intronic	0.504	6	5	5	1	1	0	0.0011	3.26362	0.0339705	0.0107738	5e-05	4.05563	0.00489388	0.00120644	TRUE
21	3	rs6765239	136389317	rs9813596	136436334	rs9813596	0.0522041	0.794365	C	T	0.2783	STAG1	0	intronic	1.35	6	4	5	1	1	0	0.000696	3.39115	0.0352853	0.0107787	4.6e-05	4.07507	0.00498568	0.00122336	TRUE
21	3	rs9869957	136395947	rs9813596	136436334	rs9813596	0.055648	0.794365	A	G	0.2783	STAG1	0	intronic	0.404	5	5	15	1	1	0	0.000786	3.35768	0.0347571	0.0107181	4.4e-05	4.08541	0.00499623	0.0012226	TRUE
21	3	rs6789152	136401351	rs9813596	136436334	rs9813596	0.0844983	0.718612	A	G	0.3012	STAG1	0	intronic	0.329	6	5	15	1	1	0	0.0018	3.12139	0.0319965	0.0105915	4.5e-05	4.08018	0.00492259	0.00120591	TRUE
21	3	rs4402873	136404411	rs9813596	136436334	rs9813596	0.066007	0.718612	T	C	0.3012	STAG1	0	intronic	8.506	7	5	15	1	1	0	0.0011	3.26362	0.0330709	0.0104727	5.3e-05	4.04199	0.0048755	0.00120564	TRUE
21	3	rs7623824	136404852	rs9813596	136436334	rs9813596	0.0844983	0.718612	G	A	0.3012	STAG1	0	intronic	0.971	3a	5	15	1	1	0	0.0018	3.12139	0.0318726	0.0105149	4.5e-05	4.08018	0.00491882	0.00120569	TRUE
21	3	rs4336059	136408414	rs9813596	136436334	rs9813596	0.0795913	0.715351	G	A	0.3002	STAG1	0	intronic	0.163	6	5	15	1	1	0	0.0016	3.15591	0.0320894	0.0105171	5.5e-05	4.0333	0.0048647	0.00120606	TRUE
21	3	rs7626418	136411243	rs9813596	136436334	rs9813596	0.0553527	0.797612	G	A	0.2793	STAG1	0	intronic	0.687	7	5	15	1	1	0	0.000778	3.36051	0.0345397	0.0106402	4.1e-05	4.10177	0.00501728	0.00122241	TRUE
21	3	rs9813590	136436323	rs9813596	136436334	rs9813596	0.0325512	1	C	T	0.327	STAG1	0	intronic	0.43	6	5	5	1	1	1	0.000278	3.63498	0.0362906	0.0103542	4.4e-05	4.08541	0.00483659	0.00118332	TRUE
21	3	rs9813596	136436334	rs9813596	136436334	rs9813596	0.0238863	1	C	T	0.327	STAG1	0	intronic	1.451	6	5	5	1	1	1	0.000154	3.78453	0.0375876	0.0103119	3.9e-05	4.11333	0.00486776	0.00118417	TRUE
21	3	rs61790808	136443008	rs9813596	136436334	rs9813596	0.0868498	0.987041	G	A	0.3241	STAG1	0	intronic	2.711	5	5	5	1	1	0	0.0019	3.10543	0.0345397	0.0115098	3.1e-05	4.16599	0.0049326	0.00118446	TRUE
21	3	rs6771713	136450593	rs9813596	136436334	rs9813596	0.0435267	0.797612	T	C	0.2793	STAG1	0	intronic	6.052	1f	2	5	1	1	0	0.000487	3.48781	0.0359174	0.0106756	3.9e-05	4.11333	0.00503289	0.00122271	TRUE
21	3	rs9881078	136456191	rs9813596	136436334	rs9813596	0.0404514	0.797612	G	A	0.2793	STAG1	0	intronic	0.35	7	2	5	1	1	0	0.000423	3.5253	0.0363113	0.0106798	3.6e-05	4.13176	0.00505081	0.00122282	TRUE
21	3	rs6799699	136458866	rs9813596	136436334	rs9813596	0.0490119	0.794365	T	C	0.2783	STAG1	0	intronic	1.054	7	5	5	1	1	0	0.000613	3.4258	0.0352853	0.0106689	4.1e-05	4.10177	0.00501712	0.00122279	TRUE
21	3	rs28489907	136461544	rs9813596	136436334	rs9813596	0.0278388	0.995665	G	A	0.326	STAG1	0	intronic	2.084	6	5	5	1	1	0	0.000206	3.71154	0.0368611	0.0103044	3.3e-05	4.15171	0.00492097	0.00118434	TRUE
21	3	rs12107125	136464612	rs9813596	136436334	rs9813596	0.0255981	1	C	T	0.327	STAG1	0	intronic	0.061	7	2	5	1	1	0	0.000176	3.75119	0.0371828	0.0102873	2.9e-05	4.18118	0.00495493	0.001184	TRUE
21	3	rs10155017	136466019	rs9813596	136436334	rs9813596	0.0688867	0.878791	A	G	0.2972	STAG1	0	intronic	2.562	5	2	5	1	1	0	0.0012	3.23888	0.0332569	0.0105842	0.00012	3.84613	0.00464675	0.00120684	TRUE
21	3	rs34992220	136468637	rs9813596	136436334	rs9813596	0.0332451	1	C	T	0.327	STAG1	0	intronic	2.855	5	1	7	1	1	0	0.00029	3.62407	0.0361143	0.0103317	3e-05	4.17347	0.00494338	0.00118407	TRUE
21	3	rs6795372	136483890	rs9813596	136436334	rs9813596	0.0303421	1	G	T	0.327	RP11-102M11.2	9267	intergenic	0.883	7	9	15	1	1	0	0.000243	3.66953	0.0363736	0.010279	3.2e-05	4.15875	0.00492064	0.00118401	TRUE
21	3	rs1872240	136503896	rs9813596	136436334	rs9813596	0.0609468	0.786839	T	C	0.2763	RP11-731C17.1	23496	intergenic	0.088	NA	5	15	0	1	0	0.000944	3.30671	0.0344051	0.0107692	7.2e-05	3.96958	0.00486156	0.00122477	TRUE
22	4	rs7655375	103361487	rs7685305	103377005	rs7685305	0.0661883	0.960699	A	G	0.2068	RP11-499E18.1	0	ncRNA_intronic	5.675	7	2	15	1	1	0	0.000282	3.6313	0.0446627	0.0128608	0.00061	3.42713	0.00509608	0.00148794	TRUE
22	4	rs10031415	103369480	rs7685305	103377005	rs7685305	0.0509963	0.967405	A	G	0.2078	RP11-499E18.1	0	ncRNA_intronic	1.256	7	5	15	1	1	0	0.000335	3.58661	0.0437743	0.0127522	0.00034	3.58275	0.00532384	0.00148593	TRUE
22	4	rs4698854	103373259	rs7685305	103377005	rs7685305	0.0434887	0.986952	C	T	0.2087	RP11-499E18.1	2091	intergenic	6.944	7	5	15	1	1	1	0.000455	3.50594	0.0431163	0.0128409	0.00022	3.69487	0.00549238	0.00148851	TRUE
22	4	rs1585605	103376367	rs7685305	103377005	rs7685305	0.038926	1	G	A	0.2068	RP11-499E18.1	5199	intergenic	5.88	7	7	15	1	1	1	0.000299	3.61616	0.0445477	0.0128802	0.00022	3.69487	0.00551663	0.00149465	TRUE
22	4	rs1585607	103376474	rs7685305	103377005	rs7685305	0.0368235	1	T	C	0.2068	RP11-499E18.1	5306	intergenic	7.304	7	7	15	1	1	1	0.000241	3.67164	0.0451647	0.0128672	0.00022	3.69487	0.00551449	0.00149478	TRUE
22	4	rs7685305	103377005	rs7685305	103377005	rs7685305	0.0363109	1	T	C	0.2068	AF213884.1	5401	intergenic	1.435	7	7	15	1	1	1	0.000251	3.66124	0.0450287	0.0128655	0.00021	3.70667	0.00553345	0.00149475	TRUE
23	4	rs139189877	105361545	rs72660646	105407226	rs72660646	0.045342	0.959996	G	A	0.2087	CXXC4	27923	intergenic	0.805	6	14	15	0	0	0	0.000137	-3.81352	-0.0488854	0.0122141	0.00033	-3.59053	-0.0049968	0.0013922	TRUE
23	4	rs190799424	105369731	rs72660646	105407226	rs72660646	0.0430065	0.9655	T	G	0.2117	CXXC4	19737	intergenic	0.147	6	5	15	0	0	0	0.000179	-3.74695	-0.0473606	0.012062	0.0003	-3.6153	-0.00503086	0.00139138	TRUE
23	4	rs72660639	105374915	rs72660646	105407226	rs72660646	0.070572	0.716526	T	C	0.166	CXXC4	14553	intergenic	4.438	6	5	15	0	0	0	0.000719	-3.38223	-0.0466927	0.0131762	0.00043	-3.52095	-0.00541048	0.00153536	TRUE
23	4	rs11732860	105378552	rs72660646	105407226	rs72660646	0.066007	0.892846	T	C	0.2256	CXXC4	10916	intergenic	1.237	6	5	15	0	0	0	0.0011	-3.26362	-0.0400857	0.0118004	3.8e-05	-4.11932	-0.0056412	0.00136866	TRUE
23	4	rs72660646	105407226	rs72660646	105407226	rs72660646	0.0392042	1	T	C	0.2137	CXXC4	0	intronic	5.23	6	5	15	1	0	0	0.000373	-3.55849	-0.0445909	0.0119769	0.0002	-3.71902	-0.00516113	0.00138832	TRUE
23	4	rs55746903	105441140	rs72660646	105407226	rs72660646	0.0424706	0.663848	T	C	0.2276	AC004053.1	0	ncRNA_intronic	0.034	7	2	15	1	0	0	0.000464	-3.50072	-0.0402778	0.011045	1.6e-05	-4.31445	-0.00579982	0.00134503	TRUE
23	4	rs72660661	105445679	rs72660646	105407226	rs72660646	0.0628533	0.666294	A	G	0.2266	AC004053.1	0	ncRNA_intronic	7.8	7	7	15	1	0	0	0.001	-3.29053	-0.0378737	0.0110909	1.4e-05	-4.34386	-0.00584688	0.00134364	TRUE
23	4	rs58506473	105446316	rs72660646	105407226	rs72660646	0.055904	0.670626	G	A	0.2256	AC004053.1	0	ncRNA_intronic	2.038	6	7	15	1	0	0	0.000793	-3.35523	-0.038836	0.0111322	8.6e-06	-4.44968	-0.00597623	0.00134324	TRUE
23	4	rs7675264	105448200	rs72660646	105407226	rs72660646	0.041558	0.666294	C	T	0.2266	AC004053.1	0	ncRNA_intronic	0.399	6	9	15	1	0	0	0.000445	-3.51185	-0.0404699	0.0110621	6.2e-06	-4.51945	-0.00608984	0.00134781	TRUE
23	4	rs17034592	105454960	rs72660646	105407226	rs72660646	0.0623869	0.666294	C	T	0.2266	AC004053.1	0	ncRNA_intronic	7.711	7	5	15	1	0	0	0.000986	-3.29449	-0.0378737	0.0110716	6.5e-06	-4.50944	-0.00607917	0.00134791	TRUE
23	4	rs11737897	105457997	rs72660646	105407226	rs72660646	0.0621173	0.661993	T	C	0.2276	AC004053.1	0	ncRNA_intronic	1.27	6	9	15	1	0	0	0.000978	-3.29678	-0.0381625	0.0111397	6.1e-06	-4.52289	-0.0060987	0.00134804	TRUE
23	4	rs76233931	105460074	rs72660646	105407226	rs72660646	0.0598775	0.666294	A	G	0.2266	AC004053.1	0	ncRNA_intronic	0.621	6	9	15	1	0	0	0.00091	-3.31697	-0.0381625	0.0110877	6.1e-06	-4.52289	-0.00609511	0.00134812	TRUE
23	4	rs143238684	105464372	rs72660646	105407226	rs72660646	0.0555007	0.657291	C	T	0.2296	AC004053.1	0	ncRNA_intronic	3.79	6	9	15	1	0	0	0.000782	-3.35909	-0.0385474	0.0110449	2.2e-05	-4.24356	-0.00565563	0.00133297	TRUE
23	4	rs17209821	105467016	rs72660646	105407226	rs72660646	0.050945	0.657291	C	A	0.2296	AC004053.1	0	ncRNA_intronic	11.64	6	15	15	1	0	0	0.000662	-3.40485	-0.0391246	0.0110386	2.3e-05	-4.23358	-0.00564364	0.00133311	TRUE
23	4	rs72660672	105469204	rs72660646	105407226	rs72660646	0.0489709	0.657291	C	T	0.2296	AC004053.1	0	ncRNA_intronic	2.237	6	15	15	1	0	0	0.000612	-3.42624	-0.0393169	0.0110364	2.3e-05	-4.23358	-0.00565369	0.0013343	TRUE
24	4	rs11722240	122940156	rs192251575	122942323	rs192251575	0.0290949	0.894647	A	G	0.0338	AC097533.1	58838	intergenic	2.073	7	9	15	0	0	0	0.000225	3.68916	0.100439	0.0300982	1.6e-05	-4.31445	-0.0145205	0.00336608	FALSE
24	4	rs192251575	122942323	rs192251575	122942323	rs192251575	0.0143546	1	G	A	0.0338	AC097533.1	56671	intergenic	0.063	6	9	15	0	0	0	6.02e-05	4.01203	0.123129	0.0347113	3.4e-05	-4.14487	-0.0139875	0.00337419	FALSE
24	4	rs146535070	122943258	rs192251575	122942323	rs192251575	0.0802259	0.919271	AT	A	0.0328	AC097533.1	55736	intergenic	0.177	NA	9	15	0	0	0	0.001627	3.15102	0.0839002	0.028928	2.2e-05	-4.24356	-0.0143321	0.00337686	FALSE
24	4	rs115745706	122952790	rs192251575	122942323	rs192251575	0.0414104	0.919271	A	G	0.0328	AC097533.1	46204	intergenic	0.444	6	9	15	0	0	0	0.000442	3.51365	0.0950252	0.0297399	1.8e-05	-4.28836	-0.0145	0.00338225	FALSE
24	4	rs55645292	122957125	rs192251575	122942323	rs192251575	0.0527126	0.894647	C	T	0.0338	AC097533.1	41869	intergenic	3.595	7	14	15	0	0	0	0.00071	3.38569	0.0914138	0.0295845	2.5e-05	-4.2148	-0.0140155	0.00332851	FALSE
24	4	rs13145650	122963344	rs13145650	122963344	rs192251575	0.015703	1	C	T	0.07952	AC097533.1	35650	intergenic	0.333	6	5	15	0	0	0	7.1e-05	3.97291	0.0669107	0.0157435	2.8e-05	-4.18915	-0.00854254	0.00204076	FALSE
24	4	rs72684711	122963578	rs192251575	122942323	rs192251575	0.0433918	0.894647	C	T	0.0338	AC097533.1	35416	intergenic	4.515	6	5	15	0	0	0	0.000484	3.48946	0.0937284	0.0295015	1.6e-05	-4.31445	-0.0144117	0.00333925	FALSE
24	4	rs72684714	122966212	rs192251575	122942323	rs192251575	0.0410117	0.894647	T	C	0.0338	AC097533.1	32782	intergenic	11.5	6	2	15	0	0	0	0.000434	3.5185	0.0946624	0.0295763	1.8e-05	-4.28836	-0.0143636	0.00334661	FALSE
24	4	rs72684715	122967531	rs192251575	122942323	rs192251575	0.0398233	0.894647	C	A	0.0338	AC097533.1	31463	intergenic	1.935	7	5	15	0	0	0	0.000411	3.53292	0.0950472	0.0295877	1.7e-05	-4.30104	-0.014394	0.00334894	FALSE
24	4	rs75994259	122971176	rs192251575	122942323	rs192251575	0.066007	0.769924	C	T	0.03777	AC097533.1	27818	intergenic	8.205	7	5	15	0	0	0	0.0011	3.26362	0.0872805	0.0290827	3.5e-05	-4.13823	-0.0135187	0.00326725	FALSE
24	4	rs72684720	122977108	rs192251575	122942323	rs192251575	0.0534774	0.671153	G	A	0.04672	AC097533.1	21886	intergenic	3.63	7	7	15	0	0	0	0.000168	3.76283	0.0938383	0.0273882	0.00045	-3.50888	-0.0108664	0.00309693	FALSE
24	4	rs72684721	122978336	rs192251575	122942323	rs192251575	0.0445879	0.671153	T	C	0.04672	AC097533.1	20658	intergenic	0.332	7	9	15	0	0	0	0.000182	3.74277	0.0930368	0.0272839	0.00032	-3.59855	-0.0111719	0.0031014	FALSE
24	4	rs185008245	122979242	rs192251575	122942323	rs192251575	0.0620157	0.780373	C	T	0.03678	AC097533.1	19752	intergenic	6.873	7	14	15	0	0	0	0.000975	3.29764	0.088132	0.0291894	2.1e-05	-4.25398	-0.0139255	0.00327626	FALSE
24	4	rs6534338	123026869	rs6534338	123026869	rs6534338	0.00748294	1	T	C	0.33	RN7SL335P	17902	intergenic	1.413	5	13	15	0	1	0	1.97e-05	4.26826	0.0439212	0.009844	1.6e-05	-4.31445	-0.00542186	0.00125839	FALSE
24	4	rs77087420	123122856	rs10014468	123517646	rs192251575	0.0283145	0.880795	G	A	0.0507	KIAA1109	0	intronic	4.579	7	4	4	1	0	0	0.000213	3.70308	0.0809606	0.0237056	3.6e-08	-5.50943	-0.013746	0.00249461	FALSE
24	4	rs75595651	123133540	rs10014468	123517646	rs192251575	0.0254354	0.880795	T	C	0.0507	KIAA1109	0	intronic	4.617	7	4	5	1	0	1	0.000174	3.75405	0.082165	0.0237569	4.9e-08	-5.4549	-0.0135868	0.00249146	FALSE
24	4	rs45510500	123179900	rs10014468	123517646	rs192251575	0.0290315	0.880795	T	C	0.0507	KIAA1109	0	exonic	29.1	7	4	4	1	0	0	0.000224	3.69029	0.0806896	0.0236992	3.3e-08	-5.52473	-0.0137582	0.00249097	FALSE
24	4	rs45510091	123186393	rs10014468	123517646	rs192251575	0.0290949	0.880795	G	A	0.0507	KIAA1109	0	intronic	6.553	6	4	4	1	0	0	0.000225	3.68916	0.0806462	0.0236981	4.2e-08	-5.48223	-0.0136592	0.00249058	FALSE
24	4	rs72669165	123460115	rs6534338	123026869	rs6534338	0.0997164	0.704682	C	T	0.2962	IL21	73667	intergenic	0.878	7	5	15	0	1	0	0.0025	3.02334	0.0322753	0.0110241	0.00038	-3.5536	-0.00455702	0.00128225	FALSE
24	4	rs11729811	123471665	rs6534338	123026869	rs6534338	0.0995965	0.704682	G	A	0.2962	IL21	62117	intergenic	9.7	6	5	15	0	1	0	0.0025	3.02334	0.0322133	0.0110234	0.00037	-3.56061	-0.00456106	0.00128179	FALSE
24	4	rs72669172	123472816	rs6534338	123026869	rs6534338	0.0954239	0.721111	T	C	0.2922	IL21	60966	intergenic	9.625	7	5	15	0	1	0	0.0023	3.04848	0.0325129	0.0110267	0.00035	-3.57517	-0.00458688	0.00128231	FALSE
24	4	rs10014468	123517646	rs10014468	123517646	rs192251575	0.0186822	1	G	A	0.05268	IL21	16136	intergenic	1.812	7	13	15	0	0	0	9.76e-05	3.89648	0.0825012	0.0194972	1e-06	-4.89164	-0.0120488	0.00246381	FALSE
24	4	rs4295278	123547541	rs10014468	123517646	rs192251575	0.0326689	0.980125	C	T	0.05368	IL21-AS1	0	ncRNA_exonic	2.153	7	13	15	1	0	0	0.00028	3.63313	0.0774239	0.0197288	1.6e-06	-4.79832	-0.0117558	0.00245287	FALSE
24	4	rs4833838	123550698	rs10014468	123517646	rs192251575	0.0954239	0.687287	G	A	0.03678	IL21-AS1	0	ncRNA_intronic	1.182	5	13	15	1	0	0	0.0023	3.04848	0.0758493	0.0230868	0.00012	-3.84613	-0.0111723	0.00290672	FALSE
24	4	rs2390352	123558330	rs10014468	123517646	rs192251575	0.0795913	0.69015	C	T	0.04871	IL21-AS1	0	ncRNA_intronic	3.465	5	5	15	1	0	0	0.0016	3.15591	0.0736221	0.0216499	0.00015	-3.79107	-0.0101682	0.00268603	FALSE
25	4	rs10004243	147773806	rs4835363	147970692	rs4435729	0.066007	0.698397	G	A	0.4791	TTC29	0	intronic	1.714	5	5	15	1	1	0	0.0011	3.26362	0.0314987	0.00931948	7.6e-07	4.94537	0.00567894	0.00114859	TRUE
25	4	rs1509338	147777671	rs4835363	147970692	rs4435729	0.0494186	0.698397	A	G	0.4791	TTC29	0	intronic	1.067	NA	5	15	1	1	0	0.000623	3.4214	0.0330479	0.00933795	1.5e-06	4.81124	0.00551511	0.00114719	TRUE
25	4	rs5862777	147778930	rs4835363	147970692	rs4435729	0.0678216	0.712696	T	TG	0.4712	TTC29	0	intronic	7.822	NA	5	15	1	0	0	0.001162	3.24805	0.0312952	0.00940114	2.8e-06	4.68497	0.00538493	0.00114875	TRUE
25	4	rs1396716	147787745	rs4835363	147970692	rs4435729	0.0745279	0.712696	T	C	0.4712	TTC29	0	intronic	0.23	7	14	15	1	0	0	0.0014	3.19465	0.0305292	0.00925713	2.3e-06	4.7251	0.00541481	0.00114688	TRUE
25	4	rs7680245	147788001	rs4835363	147970692	rs4435729	0.0820128	0.712696	G	A	0.4712	TTC29	0	intronic	1.478	7	14	15	1	0	0	0.0017	3.13818	0.0299471	0.00926252	2.3e-06	4.7251	0.00542003	0.00114686	TRUE
25	4	rs7656258	147809311	rs4835363	147970692	rs4435729	0.0745279	0.748117	G	A	0.496	TTC29	0	intronic	0.973	5	7	15	1	1	0	0.0014	3.19465	0.0304322	0.00925803	2.3e-06	4.7251	0.00541531	0.00114569	TRUE
25	4	rs7669322	147891802	rs4835363	147970692	rs4435729	0.0954239	0.816404	G	A	0.4891	RP11-292D4.1	0	ncRNA_intronic	0.879	6	14	15	1	0	0	0.0023	3.04848	0.0291704	0.00928836	7.1e-06	4.49067	0.00514077	0.001145	TRUE
25	4	rs1437261	147896553	rs4835363	147970692	rs4435729	0.0844983	0.840653	A	G	0.4841	RP11-292D4.1	0	ncRNA_exonic	0.108	NA	5	15	1	0	0	0.0018	3.12139	0.029753	0.00926432	8e-06	4.46518	0.00510927	0.00114421	TRUE
25	4	rs7663340	147897673	rs4835363	147970692	rs4435729	0.0771439	0.642479	T	C	0.4463	RP11-292D4.1	1063	intergenic	0.065	4	7	15	1	0	0	0.0015	-3.17468	-0.0301412	0.00922618	7.8e-07	-4.94031	-0.00568088	0.00114982	TRUE
25	4	rs7677252	147922897	rs4835363	147970692	rs4435729	0.0995965	0.715197	T	C	0.4712	RP11-292D4.3	3746	intergenic	10.41	6	5	15	1	0	0	0.0025	-3.02334	-0.0286846	0.00922126	2.2e-06	-4.73413	-0.00542428	0.00114585	TRUE
25	4	rs10021632	147939333	rs4835363	147970692	rs4435729	0.0688867	0.876821	G	T	0.4851	RP11-292D4.3	9035	intergenic	0.837	7	5	15	1	0	0	0.0012	3.23888	0.0309171	0.00927215	6.1e-06	4.52289	0.00518967	0.0011472	TRUE
25	4	rs4835062	147943404	rs4835363	147970692	rs4435729	0.0844983	0.876821	A	G	0.4851	RP11-292D4.3	13106	intergenic	2.147	7	9	15	0	0	0	0.0018	3.12139	0.029753	0.00922976	6.7e-06	4.503	0.00516793	0.00114776	TRUE
25	4	rs1370301	147947622	rs4835363	147970692	rs4435729	0.0771439	0.877193	T	G	0.4851	RP11-292D4.3	17324	intergenic	1.342	7	5	15	0	0	0	0.0015	3.17468	0.0301412	0.00922618	6.2e-06	4.51945	0.00518564	0.00114756	TRUE
25	4	rs4835363	147970692	rs4835363	147970692	rs4435729	0.0474471	1	A	C	0.4911	RP11-292D4.3	40394	intergenic	7.185	7	5	15	0	0	0	0.000576	-3.44267	-0.0328543	0.00923708	7.2e-06	-4.48769	-0.00517909	0.00115387	TRUE
25	4	rs10005611	147981510	rs4435729	147984821	rs4435729	0.0444483	1	C	T	0.4016	RP11-292D4.3	51212	intergenic	16.64	5	5	15	0	0	0	0.000508	3.4765	0.0339182	0.00944041	0.00011	3.8674	0.00452114	0.00117004	TRUE
25	4	rs10019775	147981710	rs4435729	147984821	rs4435729	0.0487232	1	T	C	0.4016	RP11-292D4.3	51412	intergenic	0.213	5	5	15	0	0	0	0.000606	3.42891	0.0335315	0.00944406	0.00011	3.8674	0.0045135	0.00116975	TRUE
25	4	rs7667576	147982464	rs4435729	147984821	rs4435729	0.042658	1	A	G	0.4016	RP11-292D4.3	52166	intergenic	10.01	5	5	15	0	0	0	0.000468	3.49843	0.0341115	0.00942138	0.00014	3.80817	0.00446006	0.00116945	TRUE
25	4	rs4835367	147983095	rs4435729	147984821	rs4435729	0.0480507	1	A	G	0.4016	RP11-292D4.3	52797	intergenic	5.483	6	5	15	0	0	0	0.00059	3.43617	0.0335315	0.00944406	0.00012	3.84613	0.0045016	0.00116916	TRUE
25	4	rs4435729	147984821	rs4435729	147984821	rs4435729	0.0351882	1	T	C	0.4016	RP11-292D4.3	54523	intergenic	0.071	7	5	15	0	0	0	0.000323	3.59612	0.0350775	0.00942947	0.00011	3.8674	0.00452735	0.00116911	TRUE
25	4	rs6537450	147986291	rs4435729	147984821	rs4435729	0.066007	0.967194	A	G	0.4076	RP11-292D4.3	55993	intergenic	0.493	6	5	15	0	0	0	0.0011	3.26362	0.031983	0.00945869	0.00018	3.74555	0.00437311	0.00116824	TRUE
25	4	rs62341850	147989672	rs4435729	147984821	rs4435729	0.0509829	0.963007	G	A	0.4066	RP11-292D4.3	59374	intergenic	3.198	7	5	15	0	0	0	0.000663	3.40444	0.033443	0.0101565	0.00016	3.77501	0.00440493	0.00116728	TRUE
25	4	rs1507501	147998830	rs4435729	147984821	rs4435729	0.041841	0.959328	T	C	0.4095	RP11-292D4.3	68532	intergenic	0.355	5	5	15	0	0	0	0.000394	3.54407	0.0348089	0.0101704	0.00022	3.69487	0.00431984	0.00116953	TRUE
26	4	rs72704507	176808453	rs17662170	176808538	rs143300461	0.0428899	0.924614	A	G	0.1302	GPM6A	0	intronic	1.903	7	5	15	1	0	0	0.000473	3.4956	0.0530211	0.015995	7.6e-05	3.95668	0.00714427	0.00180509	TRUE
26	4	rs17662170	176808538	rs17662170	176808538	rs143300461	0.0371615	1	C	T	0.1392	GPM6A	0	intronic	5.575	6	5	15	1	0	0	0.000152	3.78778	0.0563376	0.0157339	0.00023	3.68356	0.00640641	0.00173948	TRUE
26	4	rs143300461	176835890	rs143300461	176835890	rs143300461	0.000211228	1	AG	A	0.1312	GPM6A	0	intronic	0.895	NA	5	15	1	1	0	7.481e-09	5.77975	0.0785996	0.0147121	1.5e-07	5.25256	0.00866723	0.00164999	TRUE
26	4	rs1495714	176837789	rs11930485	176839662	rs143300461	0.0912033	0.668619	C	A	0.3141	GPM6A	0	intronic	0.106	7	5	15	1	0	0	0.0021	3.07571	0.031983	0.0100504	2.3e-05	4.23358	0.00536009	0.00126604	TRUE
26	4	rs9686024	176839335	rs143300461	176835890	rs143300461	0.00335114	0.760484	G	A	0.1581	GPM6A	0	intronic	4.748	5	5	15	1	0	0	1.21e-06	4.85399	0.0618329	0.0135526	5.6e-06	4.54095	0.00699111	0.00153906	TRUE
26	4	rs11930485	176839662	rs11930485	176839662	rs143300461	0.0433918	1	A	C	0.3082	GPM6A	0	intronic	3.388	6	5	15	1	0	0	0.000484	3.48946	0.0374884	0.0103525	4.6e-05	4.07507	0.00555798	0.00136431	TRUE
26	4	rs6818081	176840816	rs143300461	176835890	rs143300461	0.000603043	0.872833	T	C	0.1421	GPM6A	0	intronic	6.291	7	5	15	1	0	0	9.66e-09	5.73659	0.0754134	0.0141768	5.8e-07	4.99776	0.00803041	0.00160718	TRUE
26	4	rs13102520	176843390	rs11930485	176839662	rs143300461	0.0688867	0.737997	C	T	0.327	GPM6A	0	intronic	1.136	5	5	15	1	0	0	0.0012	3.23888	0.0331446	0.00993228	6.9e-05	3.97971	0.00498777	0.00125318	TRUE
26	4	rs2877908	176844676	rs11930485	176839662	rs143300461	0.0745279	0.720542	G	T	0.334	GPM6A	0	intronic	1.209	6	5	15	1	1	0	0.0014	3.19465	0.0329511	0.00998742	6.5e-05	3.99388	0.00500604	0.00125303	TRUE
26	4	rs12507821	176845154	rs11930485	176839662	rs143300461	0.0546769	0.737997	G	A	0.327	GPM6A	0	intronic	0.471	7	5	15	1	0	0	0.00076	3.36697	0.0345946	0.00991789	7.6e-05	3.95668	0.00495875	0.00125282	TRUE
26	4	rs2333326	176845204	rs143300461	176835890	rs143300461	0.000371273	0.723428	A	G	0.1233	GPM6A	0	intronic	2.579	5	5	15	1	0	0	5.15e-08	5.44605	0.0737434	0.0145773	3.1e-07	5.11726	0.0086055	0.00168149	TRUE
26	4	rs72704544	176853286	rs72704544	176853286	rs143300461	0.0362261	1	G	A	0.2008	GPM6A	0	intronic	2.98	6	5	15	1	0	0	2.31e-11	6.68495	0.0789675	0.0127837	0.00022	3.69487	0.00522169	0.00141378	TRUE
26	4	rs62334820	176855221	rs72704544	176853286	rs143300461	0.0389652	0.943666	T	C	0.1918	GPM6A	0	intronic	5.06	7	5	15	1	1	0	9.6e-12	6.81238	0.0811124	0.012912	0.00025	3.66226	0.00522018	0.00142662	TRUE
26	4	rs2333321	176859992	rs72704544	176853286	rs143300461	0.0324065	0.870173	A	G	0.2038	GPM6A	0	intronic	4.436	6	5	15	1	0	0	1.16e-11	6.78511	0.0794579	0.0108119	0.00018	3.74555	0.00527756	0.00140923	TRUE
26	4	rs1106568	176861301	rs72704544	176853286	rs143300461	0.045342	0.653015	G	A	0.2495	GPM6A	0	intronic	3.388	NA	5	15	1	0	0	4.5e-11	6.5866	0.0724137	0.0102204	0.00033	3.59053	0.00480106	0.00133721	TRUE
26	4	rs5864352	176861453	rs72704544	176853286	rs143300461	0.0445879	0.656857	C	CTT	0.2485	GPM6A	0	intronic	1.44	NA	5	15	1	0	0	9.753e-11	6.47073	0.0716002	0.0119239	0.00032	3.59855	0.00482101	0.0013392	TRUE
26	4	rs62334821	176865038	rs72704544	176853286	rs143300461	0.0280789	0.816238	A	G	0.1889	GPM6A	0	intronic	2.891	6	1	15	1	1	0	2.27e-10	6.34187	0.0750792	0.012761	0.00014	3.80817	0.00549224	0.00144282	TRUE
26	4	rs6846161	176866459	rs72704544	176853286	rs143300461	0.0582254	0.656857	A	G	0.2485	GPM6A	0	intronic	2.231	6	5	15	1	0	0	4.08e-11	6.60114	0.0725067	0.0102195	0.00053	3.46512	0.00463904	0.00133921	TRUE
26	4	rs41533650	176869252	rs72704544	176853286	rs143300461	0.0430065	0.852894	A	G	0.2068	GPM6A	0	intronic	1.387	7	5	15	1	0	0	1.17e-10	6.44317	0.0743572	0.0124297	0.0003	3.6153	0.00502947	0.00139096	TRUE
26	4	rs62340585	176871122	rs72704544	176853286	rs143300461	0.04381	0.852894	A	G	0.2068	GPM6A	0	intronic	1.1	6	5	15	1	0	0	1.35e-10	6.42143	0.0740987	0.0124265	0.00031	3.6068	0.00501291	0.00139113	TRUE
26	4	rs7661904	176893603	rs7661904	176893603	rs143300461	0.0017817	1	A	G	0.1928	GPM6A	0	intronic	0.027	7	5	15	1	0	0	2.89e-08	5.54797	0.0673799	0.0129926	2.4e-06	4.71645	0.00672895	0.00142665	TRUE
26	4	rs7667331	176897697	rs72704544	176853286	rs143300461	0.00430617	0.602825	G	A	0.1968	GPM6A	0	intronic	7.267	6	5	15	1	0	0	3.75e-08	5.50224	0.0664283	0.0129022	7.9e-06	4.46788	0.00634011	0.00141939	TRUE
26	4	rs7688681	176897813	rs7661904	176893603	rs143300461	0.0021588	0.974439	T	G	0.1889	GPM6A	0	intronic	1.937	7	5	15	1	0	0	6.05e-08	5.41732	0.0659048	0.0129948	3.1e-06	4.66408	0.00668603	0.00143337	TRUE
26	4	rs1905832	176907107	rs1905832	176907107	rs12648079	0.025677	1	C	T	0.4254	GPM6A	0	intronic	2.16	6	5	15	1	0	0	5.53e-05	4.03202	0.0401818	0.00957819	0.00012	3.84613	0.00450257	0.00117371	TRUE
26	4	rs62340604	176911225	rs7661904	176893603	rs143300461	0.0213729	0.679783	G	A	0.2078	GPM6A	0	intronic	1.306	6	5	15	1	0	0	2.38e-05	4.22589	0.0494004	0.012283	8.8e-05	3.9215	0.00543339	0.00138526	TRUE
26	4	rs62340606	176913866	rs7661904	176893603	rs143300461	0.0213729	0.679783	C	T	0.2078	GPM6A	0	intronic	2.298	6	5	15	1	0	0	3.2e-05	4.15875	0.0484657	0.0122338	8.8e-05	3.9215	0.0054342	0.00138527	TRUE
26	4	rs62340607	176915759	rs7661904	176893603	rs143300461	0.0216604	0.679783	T	G	0.2078	GPM6A	0	intronic	1.544	5	5	15	1	0	0	4.01e-05	4.1069	0.0478571	0.0122263	9e-05	3.91608	0.00542398	0.00138537	TRUE
26	4	rs7681853	176917085	rs7661904	176893603	rs143300461	0.0209293	0.680355	C	T	0.2117	GPM6A	0	intronic	2.029	7	5	15	1	0	0	8.71e-05	3.92397	0.0455205	0.0121392	8.5e-05	3.92985	0.00543541	0.00138277	TRUE
26	4	rs11935765	176917658	rs1905832	176907107	rs12648079	0.0653102	0.765931	T	C	0.3549	GPM6A	0	intronic	3.451	5	5	15	1	0	0	0.00045	3.50888	0.0351713	0.0103839	0.00047	3.4973	0.00423035	0.00120943	TRUE
26	4	rs62340609	176918683	rs7661904	176893603	rs143300461	0.0203127	0.674182	T	C	0.2068	GPM6A	0	intronic	0.16	6	5	15	1	0	0	5.99e-05	4.0132	0.0467667	0.012213	8.1e-05	3.94142	0.00545843	0.00138472	TRUE
26	4	rs7675676	176918741	rs1905832	176907107	rs12648079	0.0642186	0.765931	A	G	0.3549	GPM6A	0	intronic	1.184	6	5	15	1	0	0	0.00048	3.49168	0.0350056	0.0103821	0.00044	3.51485	0.00424981	0.00120955	TRUE
26	4	rs55944017	176919056	rs7661904	176893603	rs143300461	0.0244038	0.674182	T	C	0.2068	GPM6A	0	intronic	3.09	5	5	15	1	0	0	5.27e-05	4.04332	0.0471231	0.0122174	0.00011	3.8674	0.00536883	0.0013875	TRUE
26	4	rs7677621	176919065	rs1905832	176907107	rs12648079	0.0623137	0.765931	T	C	0.3549	GPM6A	0	intronic	4.115	5	5	15	1	0	0	0.000428	3.52219	0.035306	0.0103853	0.00044	3.51485	0.00425577	0.00121119	TRUE
26	4	rs6553899	176922278	rs6553899	176922278	rs12648079	0.0318884	1	A	G	0.3062	GPM6A	0	intronic	10.06	4	1	13	1	0	0	0.000267	3.64538	0.0397014	0.0104709	6.2e-05	4.00507	0.00503858	0.00125801	TRUE
26	4	rs1471797	176924716	rs56288639	176941684	rs143300461	0.0280789	0.765161	C	T	0.2465	GPM6A	900	upstream	2.734	NA	5	15	1	0	0	3.04e-05	4.17045	0.0459289	0.0105224	0.00014	3.80817	0.00513235	0.00135002	TRUE
26	4	rs62340611	176925446	rs56288639	176941684	rs143300461	0.0209293	0.994165	G	A	0.1998	GPM6A	1630	intergenic	9.002	7	5	14	1	0	0	6.12e-05	4.00814	0.047144	0.0123308	8.5e-05	3.92985	0.00555793	0.00141466	TRUE
26	4	rs13138530	176927148	rs56288639	176941684	rs143300461	0.0184327	0.949148	G	A	0.2078	GPM6A	3332	intergenic	5.913	5	1	15	1	0	0	5.35e-05	4.03979	0.047144	0.0122344	6.9e-05	3.97971	0.00558444	0.00140343	TRUE
26	4	rs62340612	176927559	rs12648079	176938958	rs12648079	0.0293681	0.949119	A	G	0.4026	GPM6A	3743	intergenic	3.119	6	2	15	1	0	0	0.000229	3.68467	0.0362355	0.00949021	5.9e-05	4.01678	0.00475867	0.00118497	TRUE
26	4	rs34540823	176928683	rs56288639	176941684	rs143300461	0.0195099	0.994165	T	C	0.1998	MARK2P4	4505	intergenic	2.118	6	13	15	1	0	0	7.99e-05	3.9447	0.0464	0.0123217	7.6e-05	3.95668	0.00559307	0.00141377	TRUE
26	4	rs7691154	176929132	rs12648079	176938958	rs12648079	0.0333016	0.959492	T	C	0.3996	MARK2P4	4056	intergenic	4.463	6	13	15	1	1	0	0.000291	3.62318	0.0356567	0.00949571	6.2e-05	4.00507	0.00474315	0.00118452	TRUE
26	4	rs901114	176931202	rs56288639	176941684	rs143300461	0.01827	0.954297	A	G	0.2068	MARK2P4	1986	intergenic	0.32	7	9	15	1	0	0	5.83e-05	4.01959	0.0469134	0.0122316	6.8e-05	3.98318	0.00557984	0.00140066	TRUE
26	4	rs1078837	176931472	rs56288639	176941684	rs143300461	0.0203127	0.994165	C	T	0.1998	MARK2P4	1716	intergenic	3.423	NA	9	15	1	0	0	9.04e-05	3.91501	0.0457613	0.0122363	8.1e-05	3.94142	0.00556257	0.00141123	TRUE
26	4	rs34399390	176932145	rs56288639	176941684	rs143300461	0.0199929	0.994165	A	G	0.1998	MARK2P4	1043	intergenic	0.614	7	13	15	1	0	0	9.16e-05	3.91183	0.0457299	0.0122359	7.9e-05	3.94741	0.00556855	0.00141108	TRUE
26	4	rs34360780	176933172	rs56288639	176941684	rs143300461	0.0220798	0.994165	T	C	0.1998	MARK2P4	16	downstream	0.759	5	2	15	1	0	0	0.000104	3.88107	0.0455833	0.0122928	9.3e-05	3.90816	0.00551471	0.00141088	TRUE
26	4	rs4690653	176933403	rs12648079	176938958	rs12648079	0.0205411	0.996228	T	C	0.3897	MARK2P4	0	ncRNA_exonic	1.461	6	5	15	1	1	0	0.000116	3.85443	0.0376811	0.0094219	5.4e-05	4.0376	0.00479486	0.00118767	TRUE
26	4	rs62340614	176933598	rs12648079	176938958	rs12648079	0.0206335	0.985004	A	G	0.3867	MARK2P4	0	ncRNA_exonic	0.14	7	5	15	1	1	0	0.000117	3.85233	0.0377774	0.00943765	5.3e-05	4.04199	0.00480109	0.00118767	TRUE
26	4	rs4690422	176933602	rs12648079	176938958	rs12648079	0.0201634	0.985004	T	C	0.3867	MARK2P4	0	ncRNA_exonic	0.205	7	5	15	1	1	0	0.000112	3.86301	0.0378737	0.00943674	5.3e-05	4.04199	0.00480204	0.00118766	TRUE
26	4	rs62340615	176934309	rs56288639	176941684	rs143300461	0.0226185	0.994165	C	T	0.1998	MARK2P4	0	ncRNA_exonic	2.692	6	5	15	1	0	0	8.3e-05	3.93557	0.0460021	0.0122393	9.7e-05	3.89798	0.00550027	0.00141088	TRUE
26	4	rs13111443	176934859	rs56288639	176941684	rs143300461	0.0227497	0.994165	C	T	0.1998	MARK2P4	0	ncRNA_exonic	8.889	4	5	15	1	0	0	0.000104	3.88107	0.0453531	0.0122313	9.8e-05	3.89549	0.00549551	0.00141094	TRUE
26	4	rs4536875	176935634	rs12648079	176938958	rs12648079	0.0317649	0.996228	G	A	0.3897	MARK2P4	65	upstream	7.129	5	2	15	1	0	0	0.000265	3.64731	0.0358497	0.00949387	4.7e-05	4.07007	0.00483498	0.00118756	TRUE
26	4	rs997779	176936038	rs56288639	176941684	rs143300461	0.0219416	0.994165	C	A	0.1998	MARK2P4	469	upstream	2.445	NA	2	15	1	0	0	9.35e-05	3.90687	0.045667	0.0122352	9.2e-05	3.91078	0.00551663	0.0014109	TRUE
26	4	rs998297	176936233	rs56288639	176941684	rs143300461	0.0219416	0.994165	T	G	0.1998	MARK2P4	664	upstream	0.356	6	2	15	1	0	0	9.36e-05	3.90661	0.045667	0.0122352	9.2e-05	3.91078	0.00551671	0.00141092	TRUE
26	4	rs62340616	176936721	rs56288639	176941684	rs143300461	0.0219416	0.994165	T	C	0.1998	MARK2P4	1152	intergenic	0.044	5	5	15	1	0	0	8.79e-05	3.92177	0.045845	0.0122374	9.2e-05	3.91078	0.00551629	0.00141091	TRUE
26	4	rs35983385	176938749	rs56288639	176941684	rs143300461	0.0226185	0.994165	A	G	0.1998	MARK2P4	3180	intergenic	1.407	7	5	15	1	0	0	1.8e-05	4.28836	0.0503464	0.0123462	9.7e-05	3.89798	0.00550914	0.00141352	TRUE
26	4	rs12639664	176938774	rs12648079	176938958	rs12648079	0.0189436	1	T	C	0.3887	MARK2P4	3205	intergenic	1.928	6	5	15	1	1	0	0.0001	3.89059	0.0384512	0.00950308	3.5e-05	4.13823	0.00492392	0.00118967	TRUE
26	4	rs12648079	176938958	rs12648079	176938958	rs12648079	0.0154695	1	C	T	0.3887	MARK2P4	3389	intergenic	1.101	6	5	15	1	1	0	6.9e-05	3.97971	0.0393169	0.00949486	3.2e-05	4.15875	0.00494304	0.00118955	TRUE
26	4	rs13127146	176939748	rs56288639	176941684	rs143300461	0.0220798	0.994165	T	G	0.1998	MARK2P4	4179	intergenic	1.869	7	5	15	1	0	0	7.09e-05	3.97325	0.0465153	0.0122634	9.3e-05	3.90816	0.00551416	0.00141094	TRUE
26	4	rs62340619	176939794	rs12648079	176938958	rs12648079	0.0257589	0.974167	G	A	0.3817	MARK2P4	4225	intergenic	0.822	7	5	15	1	1	0	0.000178	3.74835	0.0369104	0.00950087	3e-05	4.17347	0.00496802	0.00119085	TRUE
26	4	rs13127568	176939908	rs56288639	176941684	rs143300461	0.0220798	0.994165	A	G	0.1998	MARK2P4	4339	intergenic	0.484	6	5	15	1	0	0	8.36e-05	3.93384	0.0459811	0.012239	9.3e-05	3.90816	0.00551432	0.00141095	TRUE
26	4	rs62340636	176940335	rs12648079	176938958	rs12648079	0.0306765	0.966568	G	T	0.3817	MARK2P4	4766	intergenic	0.063	6	5	15	1	1	0	0.000248	3.66432	0.036139	0.0095082	3.1e-05	4.16599	0.00496571	0.00119097	TRUE
26	4	rs34987806	176940679	rs56288639	176941684	rs143300461	0.022486	1	G	A	0.2008	MARK2P4	5110	intergenic	1.746	6	5	15	1	0	0	7.61e-05	3.95636	0.0462429	0.0122422	9.6e-05	3.90049	0.00550217	0.00141099	TRUE
26	4	rs1021226	176941631	rs12648079	176938958	rs12648079	0.0200668	0.996207	C	A	0.3897	MARK2P4	6062	intergenic	0.752	6	5	15	1	1	0	0.000111	3.8652	0.0377774	0.00942099	1.9e-05	4.27633	0.00508087	0.00118667	TRUE
26	4	rs56288639	176941684	rs56288639	176941684	rs143300461	0.0165133	1	G	A	0.2008	MARK2P4	6115	intergenic	1.937	7	5	15	1	0	0	5.09e-05	4.05146	0.0472908	0.0122362	5.8e-05	4.0208	0.00565215	0.00140643	TRUE
26	4	rs12650745	176942410	rs12648079	176938958	rs12648079	0.025109	0.83639	C	A	0.3499	MARK2P4	6841	intergenic	0.047	6	5	15	1	1	0	0.00017	3.75987	0.0375848	0.00962053	1.6e-05	4.31445	0.00520867	0.00120811	TRUE
26	4	rs35592090	176943094	rs56288639	176941684	rs143300461	0.0570374	0.897527	T	C	0.2197	MARK2P4	7525	intergenic	0.169	7	7	15	1	0	0	1.25e-05	4.36868	0.0501886	0.0120782	0.00051	3.47545	0.0047835	0.00137603	TRUE
26	4	rs6553901	176945263	rs56288639	176941684	rs143300461	0.077257	0.829541	A	G	0.2356	MARK2P4	9694	intergenic	0.95	7	14	15	1	0	0	1.29e-05	4.36179	0.0496469	0.010826	0.00093	3.31089	0.00449376	0.00135741	TRUE
26	4	rs2333388	176945267	rs56288639	176941684	rs143300461	0.07515	0.829541	C	T	0.2356	MARK2P4	9698	intergenic	0.534	6	14	15	1	0	0	1.35e-05	4.35184	0.0495518	0.010827	0.00088	3.32632	0.00451296	0.00135737	TRUE
26	4	rs11728627	176945663	rs56288639	176941684	rs143300461	0.0792538	0.868522	A	C	0.2266	MARK2P4	10094	intergenic	1.483	5	14	15	0	0	0	1.49e-05	4.33016	0.0495518	0.0108974	0.00098	3.29621	0.00450084	0.00136498	TRUE
26	4	rs11133122	176946226	rs56288639	176941684	rs143300461	0.0764281	0.832549	G	A	0.2346	MARK2P4	10657	intergenic	8.433	7	14	15	0	0	0	1.3e-05	4.36011	0.0496469	0.010826	0.00091	3.31697	0.00449738	0.00135638	TRUE
26	4	rs17612423	176946345	rs56288639	176941684	rs143300461	0.0708303	0.933535	C	T	0.2127	MARK2P4	10776	intergenic	3.767	7	14	15	0	0	0	1.1e-05	4.39652	0.0507566	0.012144	0.00078	3.3598	0.0046453	0.00138322	TRUE
26	4	rs34107438	176946414	rs56288639	176941684	rs143300461	0.0685517	0.933535	T	C	0.2127	MARK2P4	10845	intergenic	1.066	7	14	15	0	0	0	1.29e-05	4.36179	0.0503464	0.012139	0.00073	3.37806	0.00467515	0.00138375	TRUE
26	4	rs6839645	176947367	rs12648079	176938958	rs12648079	0.0344119	0.904987	C	T	0.4026	MARK2P4	11798	intergenic	6.235	7	14	15	0	1	0	4.73e-05	4.06858	0.0395832	0.0101232	0.0002	3.71902	0.0043834	0.00118057	TRUE
26	4	rs7682277	176947606	rs12648079	176938958	rs12648079	0.0389652	0.887819	A	C	0.4165	AC110794.1	11627	intergenic	1.276	6	14	15	0	1	0	5.48e-05	4.03415	0.0389322	0.00928739	0.00025	3.66226	0.00430948	0.00117536	TRUE
26	4	rs12508038	176948024	rs12648079	176938958	rs12648079	0.0334355	0.904987	C	T	0.4026	AC110794.1	11209	intergenic	0.179	7	14	15	0	1	0	4.67e-05	4.07156	0.0396248	0.0101236	0.00019	3.73195	0.00440425	0.00118003	TRUE
26	4	rs13135804	176948503	rs12648079	176938958	rs12648079	0.0353406	0.904987	C	T	0.4026	AC110794.1	10730	intergenic	1.157	7	14	15	0	1	0	4.53e-05	4.07864	0.0396872	0.0101242	0.00021	3.70667	0.00437804	0.00117996	TRUE
26	4	rs62340641	176948568	rs56288639	176941684	rs143300461	0.0671085	0.917866	G	A	0.2157	AC110794.1	10665	intergenic	6.869	6	14	15	0	0	0	2.4e-05	4.224	0.0490747	0.0122013	0.0007	3.38958	0.00468762	0.00138244	TRUE
26	4	rs35986071	176948912	rs12648079	176938958	rs12648079	0.0353406	0.904987	G	A	0.4026	AC110794.1	10321	intergenic	0.028	6	14	15	0	1	0	5.38e-05	4.03847	0.0393647	0.0101397	0.00021	3.70667	0.00437621	0.00117996	TRUE
26	4	rs34043107	176948945	rs12648079	176938958	rs12648079	0.0353406	0.904987	G	A	0.4026	AC110794.1	10288	intergenic	4.058	7	14	15	0	1	0	5.7e-05	4.0249	0.0393127	0.0101577	0.00021	3.70667	0.00437621	0.00117996	TRUE
26	4	rs34017733	176948973	rs12648079	176938958	rs12648079	0.0353406	0.904987	T	C	0.4026	AC110794.1	10260	intergenic	2.573	7	14	15	0	1	0	5.09e-05	4.05146	0.0395	0.0101411	0.00021	3.70667	0.00437427	0.00117997	TRUE
26	4	rs11939200	176949208	rs12648079	176938958	rs12648079	0.0353406	0.904987	A	G	0.4026	AC110794.1	10025	intergenic	0.497	5	14	15	0	1	0	5.82e-05	4.01999	0.0391151	0.0101184	0.00021	3.70667	0.00437747	0.0011799	TRUE
26	4	rs11936134	176949352	rs12648079	176938958	rs12648079	0.0371615	0.904987	C	T	0.4026	AC110794.1	9881	intergenic	5.261	3a	14	15	1	0	0	5.01e-05	4.05516	0.0394583	0.0101219	0.00023	3.68356	0.00435335	0.00118013	TRUE
26	4	rs74649802	176949499	rs12648079	176938958	rs12648079	0.0371615	0.904987	AAAT	A	0.4026	AC110794.1	9734	intergenic	0.909	NA	14	15	1	0	0	0.0001075	3.87301	0.0380997	0.0101806	0.00023	3.68356	0.00435154	0.00118079	TRUE
26	4	rs12504354	176949758	rs12648079	176938958	rs12648079	0.0353406	0.904987	C	T	0.4026	AC110794.1	9475	intergenic	3.886	6	1	15	1	1	0	4.4e-05	4.08541	0.0397497	0.0101249	0.00021	3.70667	0.00437243	0.00117991	TRUE
26	4	rs34042730	176949847	rs12648079	176938958	rs12648079	0.0353406	0.904987	T	C	0.4026	AC110794.1	9386	intergenic	3.761	6	1	15	1	1	0	5.11e-05	4.05054	0.0394167	0.0101215	0.00021	3.70667	0.00437704	0.00117989	TRUE
26	4	rs11133123	176950029	rs12648079	176938958	rs12648079	0.0414169	0.891669	T	C	0.4175	AC110794.1	9204	intergenic	3.116	3a	1	15	1	0	0	5.75e-05	4.02284	0.038836	0.00928828	0.00028	3.63313	0.00426711	0.00117521	TRUE
26	4	rs7683378	176950394	rs12648079	176938958	rs12648079	0.0398136	0.879775	T	G	0.3956	AC110794.1	8839	intergenic	0.92	7	5	15	1	1	0	9.17e-05	3.91156	0.038055	0.0101077	0.00026	3.6522	0.00431583	0.00118234	TRUE
26	4	rs62340643	176950761	rs12648079	176938958	rs12648079	0.0398136	0.891669	C	A	0.4175	AC110794.1	8472	intergenic	0.689	6	5	15	1	1	0	6.94e-05	3.97833	0.0384512	0.00929186	0.00026	3.6522	0.00429471	0.00117514	TRUE
26	4	rs7674814	176952092	rs12648079	176938958	rs12648079	0.0414169	0.879775	C	A	0.3956	AC110794.1	7141	intergenic	5.713	6	5	15	1	1	0	7.48e-05	3.96048	0.0385329	0.0101126	0.00028	3.63313	0.00429337	0.00118224	TRUE
26	4	rs13132934	176952521	rs12648079	176938958	rs12648079	0.0398136	0.879775	T	C	0.3956	AC110794.1	6712	intergenic	2.95	5	5	15	1	1	0	8.63e-05	3.9262	0.0382004	0.0101092	0.00026	3.6522	0.00431113	0.00118179	TRUE
26	4	rs1485521	176952888	rs12648079	176938958	rs12648079	0.0414169	0.879775	A	G	0.3956	AC110794.1	6345	intergenic	1.905	6	5	15	1	0	0	7.36e-05	3.96434	0.0385745	0.010113	0.00028	3.63313	0.00428998	0.00118224	TRUE
26	4	rs11940058	176952943	rs12648079	176938958	rs12648079	0.0398136	0.879775	C	A	0.3956	AC110794.1	6290	intergenic	2.923	5	5	15	1	1	0	3.11e-05	4.16526	0.0416765	0.0104308	0.00026	3.6522	0.00431591	0.00118265	TRUE
26	4	rs11944223	176952944	rs12648079	176938958	rs12648079	0.0430065	0.879775	A	G	0.3956	AC110794.1	6289	intergenic	2.165	5	5	15	1	0	0	3.39e-05	4.14555	0.0414785	0.0104287	0.0003	3.6153	0.00427489	0.00118228	TRUE
26	4	rs7681163	176953064	rs12648079	176938958	rs12648079	0.0414169	0.891669	A	G	0.4175	AC110794.1	6169	intergenic	2.466	5	5	15	1	1	0	7.71e-05	3.95324	0.0381625	0.00929454	0.00028	3.63313	0.00427163	0.00117503	TRUE
26	4	rs11944305	176953106	rs12648079	176938958	rs12648079	0.0406301	0.879775	A	G	0.3956	AC110794.1	6127	intergenic	4.833	5	5	15	1	1	0	7.82e-05	3.94985	0.038429	0.0101115	0.00027	3.6425	0.00430525	0.00118226	TRUE
26	4	rs6844800	176953403	rs12648079	176938958	rs12648079	0.0430065	0.894985	T	C	0.4165	AC110794.1	5830	intergenic	9.231	5	5	15	1	1	0	8.02e-05	3.9438	0.0380662	0.00929544	0.0003	3.6153	0.00424941	0.00117523	TRUE
26	4	rs2333390	176953863	rs12648079	176938958	rs12648079	0.0414169	0.879775	T	G	0.3956	AC110794.1	5370	intergenic	0.577	6	5	15	1	1	0	8.15e-05	3.93995	0.0383355	0.0101106	0.00028	3.63313	0.00429365	0.00118244	TRUE
26	4	rs13116415	176954137	rs12648079	176938958	rs12648079	0.0414169	0.879775	G	A	0.3956	AC110794.1	5096	intergenic	3.895	7	5	15	1	1	0	9e-05	3.91608	0.0381069	0.0101082	0.00028	3.63313	0.00429615	0.00118251	TRUE
26	4	rs11941457	176954262	rs12648079	176938958	rs12648079	0.0406301	0.879775	G	A	0.3956	AC110794.1	4971	intergenic	9.814	6	5	15	1	1	0	8.37e-05	3.93355	0.0382732	0.0101099	0.00027	3.6425	0.00430706	0.00118256	TRUE
26	4	rs11946723	176954664	rs12648079	176938958	rs12648079	0.0421761	0.879775	A	G	0.3956	AC110794.1	4569	intergenic	5.14	6	5	15	1	1	0	2.08e-05	4.25613	0.0424379	0.0104024	0.00029	3.62407	0.00429591	0.00118552	TRUE
26	4	rs11942567	176954807	rs12648079	176938958	rs12648079	0.0495285	0.879775	G	A	0.3956	AC110794.1	4426	intergenic	4.334	7	5	15	1	0	0	4.52e-05	4.07915	0.0399994	0.0102045	0.00039	3.54676	0.00420761	0.00118719	TRUE
26	4	rs13146309	176954840	rs12648079	176938958	rs12648079	0.0495285	0.879775	A	G	0.3956	AC110794.1	4393	intergenic	1.896	7	5	15	1	0	0	9.62e-05	3.89998	0.0384498	0.0102466	0.00039	3.54676	0.00420745	0.00118721	TRUE
26	4	rs13123073	176954856	rs12648079	176938958	rs12648079	0.0495285	0.879775	G	A	0.3956	AC110794.1	4377	intergenic	3.304	7	5	15	1	0	0	1.68e-05	4.30366	0.0424379	0.0102875	0.00039	3.54676	0.00420807	0.00118722	TRUE
26	4	rs13146979	176955105	rs12648079	176938958	rs12648079	0.0488118	0.879775	A	G	0.3956	AC110794.1	4128	intergenic	2.835	7	5	15	1	1	0	8.72e-05	3.9237	0.0381797	0.010109	0.00038	3.5536	0.00421062	0.00118535	TRUE
26	4	rs13147204	176955214	rs12648079	176938958	rs12648079	0.0371615	0.8762	A	G	0.3966	AC110794.1	4019	intergenic	0.429	7	5	15	1	1	0	0.00012	3.84613	0.0374215	0.0101013	0.00023	3.68356	0.00436501	0.00118355	TRUE
26	4	rs13124184	176955284	rs12648079	176938958	rs12648079	0.0800242	0.873682	G	A	0.3976	AC110794.1	3949	intergenic	4.342	7	5	15	1	1	0	4.37e-05	4.08699	0.039989	0.0101854	0.001	3.29053	0.00389992	0.00118477	TRUE
26	4	rs7699924	176955473	rs12648079	176938958	rs12648079	0.0528572	0.856138	G	T	0.4006	AC110794.1	3760	intergenic	2.191	6	5	15	1	1	0	7.24e-05	3.96826	0.0385433	0.0100937	0.00044	3.51485	0.00416282	0.00118448	TRUE
26	4	rs7665552	176956797	rs12648079	176938958	rs12648079	0.0467839	0.803858	C	T	0.4076	AC110794.1	2436	intergenic	0.658	6	7	15	1	0	0	0.000117	3.85233	0.0373489	0.0100625	0.00035	3.57517	0.00422473	0.00118141	TRUE
26	4	rs12499459	176957224	rs12648079	176938958	rs12648079	0.0445879	0.839347	G	A	0.4225	AC110794.1	2009	intergenic	14.05	6	5	15	1	0	0	2.37e-05	4.22684	0.040662	0.00923629	0.00032	3.59855	0.00422395	0.0011748	TRUE
26	4	rs11723689	176957528	rs12648079	176938958	rs12648079	0.0800242	0.84311	G	A	0.4215	AC110794.1	1705	intergenic	2.489	7	5	15	1	0	0	4.49e-05	4.0807	0.0392207	0.00924962	0.001	3.29053	0.00385713	0.00117705	TRUE
26	4	rs6858730	176965224	rs12648079	176938958	rs12648079	0.0780683	0.828273	G	A	0.4264	AC110794.1	5884	intergenic	1.889	5	1	15	1	1	1	3.38e-05	4.14623	0.0400857	0.00929484	0.00095	3.30493	0.00388905	0.00117677	TRUE
26	4	rs12504346	176966649	rs12648079	176938958	rs12648079	0.0593694	0.702214	G	A	0.4702	AC110794.1	7309	intergenic	0.447	6	5	15	1	1	1	0.000183	3.7414	0.0364284	0.00940015	0.00055	3.45514	0.00406549	0.00117679	TRUE
26	4	rs12500840	176966664	rs12648079	176938958	rs12648079	0.0599259	0.672354	A	G	0.3827	AC110794.1	7324	intergenic	3.468	6	5	15	1	0	1	0.000139	3.80994	0.0371994	0.00941093	0.00056	3.45028	0.00411585	0.00119283	TRUE
26	4	rs12642629	176967334	rs12648079	176938958	rs12648079	0.0576371	0.82512	T	C	0.4274	AC110794.1	7994	intergenic	0.207	6	5	15	1	1	1	4.1e-05	4.10177	0.039413	0.00924784	0.00052	3.47024	0.00408547	0.00117647	TRUE
26	4	rs11737803	176967742	rs12648079	176938958	rs12648079	0.0604726	0.82512	C	T	0.4274	AC110794.1	8402	intergenic	0.157	7	5	15	1	1	1	2.88e-05	4.18275	0.0404699	0.00929127	0.00057	3.4455	0.00405403	0.00117674	TRUE
26	4	rs17062431	176969584	rs12648079	176938958	rs12648079	0.0582254	0.662065	C	T	0.3817	AC110794.1	10244	intergenic	1.576	6	5	15	0	0	1	6.06e-05	4.01046	0.0392207	0.00939192	0.00053	3.46512	0.00414485	0.00119585	TRUE
26	4	rs6553903	176971487	rs12648079	176938958	rs12648079	0.0656021	0.683973	A	G	0.3608	AC110794.1	12147	intergenic	0.007	7	14	15	0	1	1	0.00014	3.80817	0.0374884	0.00947939	0.00067	3.40157	0.00411808	0.00121064	TRUE
26	4	rs2011563	176971702	rs12648079	176938958	rs12648079	0.083671	0.777713	G	A	0.4443	AC110794.1	12362	intergenic	0.875	7	14	15	0	1	1	1.06e-05	4.40456	0.0425804	0.00927168	0.0011	3.26362	0.00383738	0.00117579	TRUE
26	4	rs973732	176971792	rs12648079	176938958	rs12648079	0.0694813	0.681311	G	T	0.3598	AC110794.1	12452	intergenic	0.701	6	14	15	0	0	1	0.000122	3.84207	0.0377774	0.00947665	0.00075	3.37062	0.00408161	0.00121074	TRUE
26	4	rs2877923	176973267	rs12648079	176938958	rs12648079	0.0582254	0.698166	A	G	0.3588	WDR17	13717	intergenic	2.477	7	5	15	0	1	1	5.99e-05	4.0132	0.0396053	0.00947722	0.00053	3.46512	0.00420397	0.00121287	TRUE
26	4	rs2062389	176973535	rs12648079	176938958	rs12648079	0.0796409	0.67273	G	A	0.3618	WDR17	13449	intergenic	0.497	5	7	15	0	0	1	5.64e-05	4.02739	0.0398936	0.00950946	0.00099	3.29335	0.0039772	0.0012079	TRUE
26	4	rs6553905	176973932	rs6553905	176973932	rs12648079	0.0389652	1	G	A	0.4443	WDR17	13052	intergenic	4.211	3a	7	15	0	0	1	2.4e-05	4.224	0.0419094	0.00950844	0.00025	3.66226	0.00433608	0.00118559	TRUE
27	5	rs10043248	46026032	rs10043248	46026032	rs10043248	0.0430065	1	C	T	0.4443	CTD-2013M15.1	129959	intergenic	7.318	6	8	15	0	1	0	1.89e-07	5.20984	0.0521041	0.010537	0.0003	-3.6153	-0.00416406	0.0011519	FALSE
27	5	rs4370277	46048668	rs10043248	46026032	rs10043248	0.0999674	0.928444	G	A	0.4254	CTD-2013M15.1	152595	intergenic	7.458	6	9	9	0	1	0	8.51e-08	5.35597	0.0528946	0.010412	0.0016	-3.15591	-0.00363928	0.00115515	FALSE
27	5	rs4541667	46060869	rs10043248	46026032	rs10043248	0.0999674	0.923409	G	A	0.4304	CTD-2013M15.1	164796	intergenic	7.35	7	8	9	0	1	0	9.53e-08	5.33547	0.0523886	0.0103463	0.0016	-3.15591	-0.00365072	0.00115419	FALSE
27	5	rs8188072	46061985	rs10043248	46026032	rs10043248	0.0999674	0.912574	G	A	0.4254	CTD-2013M15.1	165912	intergenic	7.343	7	8	9	0	1	0	8.64e-08	5.35323	0.0529578	0.0104308	0.0016	-3.15591	-0.00364218	0.00115494	FALSE
27	5	rs4367307	46065959	rs10043248	46026032	rs10043248	0.0969601	0.91423	A	G	0.4215	CTD-2013M15.1	169886	intergenic	7.216	6	8	9	0	1	0	4.55e-08	5.46806	0.0537303	0.00930459	0.0015	-3.17468	-0.0036588	0.00115498	FALSE
27	5	rs4421114	46069343	rs10043248	46026032	rs10043248	0.0938407	0.909131	C	T	0.4245	CTD-2013M15.1	173270	intergenic	6.29	6	8	9	0	1	0	7.24e-08	5.38511	0.0532564	0.00937973	0.0014	-3.19465	-0.00368336	0.00115592	FALSE
27	5	rs8175395	46125600	rs10043248	46026032	rs10043248	0.0999674	0.810058	G	A	0.4463	CTD-2013M15.1	229527	intergenic	7.276	5	8	9	0	1	0	2.46e-08	5.57608	0.0561366	0.0106493	0.0016	-3.15591	-0.00361855	0.00114925	FALSE
27	5	rs35982165	46153148	rs10043248	46026032	rs10043248	0.0873398	0.813902	TG	T	0.4453	CTD-2013M15.1	257075	intergenic	4.575	NA	8	9	0	1	0	7.829e-09	5.7721	0.0577997	0.010595	0.0012	-3.23888	-0.00371777	0.00114975	FALSE
27	5	rs10072776	46202280	rs10043248	46026032	rs10043248	0.0969601	0.813902	G	T	0.4453	CTD-2013M15.1	306207	intergenic	7.129	6	8	9	0	1	0	5.71e-09	5.82504	0.057947	0.0105421	0.0015	-3.17468	-0.003646	0.00114825	FALSE
27	5	rs10941746	46202839	rs10043248	46026032	rs10043248	0.0999674	0.828814	C	A	0.4493	CTD-2013M15.1	306766	intergenic	6.955	6	8	9	0	1	0	9.07e-09	5.74726	0.0571737	0.010534	0.0016	-3.15591	-0.00362123	0.00114761	FALSE
27	5	rs7293337	46203497	rs10043248	46026032	rs10043248	0.0938407	0.803583	G	T	0.4463	CTD-2013M15.1	307424	intergenic	7.259	7	9	9	0	1	0	4.86e-09	5.8519	0.0583073	0.0105622	0.0014	-3.19465	-0.00367583	0.00114803	FALSE
27	5	rs13168431	46205700	rs10043248	46026032	rs10043248	0.0999674	0.813902	T	C	0.4453	CTD-2013M15.1	309627	intergenic	6.645	7	8	9	0	1	0	5.71e-09	5.82504	0.057947	0.0105421	0.0016	-3.15591	-0.00361622	0.00114833	FALSE
27	5	rs13172097	46211796	rs10043248	46026032	rs10043248	0.0999674	0.813902	G	A	0.4453	CTD-2013M15.1	315723	intergenic	7.302	6	9	9	0	1	0	1e-08	5.73073	0.0570996	0.0105495	0.0016	-3.15591	-0.00361882	0.00114825	FALSE
27	5	rs10056067	46235298	rs10043248	46026032	rs10043248	0.0999674	0.813902	G	A	0.4453	CTD-2013M15.1	339225	intergenic	7.143	6	8	9	0	1	0	8.85e-09	5.75141	0.0576503	0.0106189	0.0016	-3.15591	-0.00362473	0.00114861	FALSE
27	5	rs13358908	46349704	rs10043248	46026032	rs10043248	0.0969601	0.785826	C	T	0.4493	CTD-2013M15.1	453631	intergenic	6.353	7	5	9	0	1	0	2e-09	5.99781	0.0620354	0.00971898	0.0015	-3.17468	-0.00367007	0.00115687	FALSE
28	5	rs2860455	103802354	rs2431112	103931707	rs2431112	0.0934174	0.748369	A	C	0.4771	RP11-6N13.1	0	ncRNA_intronic	14.04	6	9	15	1	0	0	0.0021	3.07571	0.0292023	0.00979026	0.00041	3.53356	0.00404154	0.0011447	TRUE
28	5	rs35313049	103806932	rs2431112	103931707	rs2431112	0.0970968	0.743175	C	T	0.4791	RP11-6N13.1	0	ncRNA_intronic	0.192	6	9	15	1	0	0	0.002	3.09023	0.0293361	0.00979157	0.00046	3.50303	0.00401334	0.00114479	TRUE
28	5	rs60734212	103812660	rs2431112	103931707	rs2431112	0.0895018	0.75056	A	G	0.4761	RP11-6N13.1	0	ncRNA_intronic	0.459	6	9	15	1	0	0	0.0017	3.13818	0.0297687	0.00979581	0.00043	3.52095	0.00402815	0.00114474	TRUE
28	5	rs147256817	103913702	rs2431112	103931707	rs2431112	0.0905563	0.773925	C	CA	0.4821	RP11-6N13.1	0	ncRNA_intronic	1.286	NA	15	15	1	0	0	0.002069	3.08014	0.0293001	0.00978247	0.00024	3.6727	0.00422564	0.00115095	TRUE
28	5	rs2896528	103913710	rs2431112	103931707	rs2431112	0.0868498	0.773925	C	T	0.4821	RP11-6N13.1	0	ncRNA_intronic	0.334	NA	15	15	1	0	0	0.0019	3.10543	0.029753	0.00926577	0.00027	3.6425	0.00418902	0.00115003	TRUE
28	5	rs1363102	103917867	rs2431112	103931707	rs2431112	0.0844983	0.779042	G	T	0.4801	RP11-6N13.1	0	ncRNA_intronic	0.062	NA	5	15	1	0	0	0.0018	3.12139	0.0295588	0.0092132	0.00029	3.62407	0.00415766	0.00114592	TRUE
28	5	rs10072849	103918622	rs2431112	103931707	rs2431112	0.0771439	0.78276	C	T	0.4811	RP11-6N13.1	0	ncRNA_intronic	1.501	6	5	15	1	0	0	0.0015	3.17468	0.0300441	0.00919117	0.00029	3.62407	0.00414969	0.0011459	TRUE
28	5	rs10057459	103918699	rs2431112	103931707	rs2431112	0.0954239	0.78276	G	A	0.4811	RP11-6N13.1	0	ncRNA_intronic	0.131	6	5	15	1	0	0	0.0023	3.04848	0.028879	0.00920188	0.00029	3.62407	0.00415012	0.0011459	TRUE
28	5	rs254011	103920770	rs2431112	103931707	rs2431112	0.0499378	0.940509	A	C	0.4384	RP11-6N13.1	0	ncRNA_intronic	5.552	NA	5	15	1	0	0	0.000636	3.41578	0.0325439	0.00984225	7.2e-05	3.96958	0.00456914	0.00115075	TRUE
28	5	rs254013	103926044	rs2431112	103931707	rs2431112	0.0515454	0.940509	T	C	0.4384	RP11-6N13.1	0	ncRNA_intronic	1.709	NA	9	15	1	0	0	0.000678	3.39832	0.0323786	0.00984062	7e-05	3.97629	0.00457311	0.00115027	TRUE
28	5	rs2447838	103927579	rs2431112	103931707	rs2431112	0.0522041	0.988469	T	C	0.4215	RP11-6N13.1	0	ncRNA_intronic	3.189	7	9	15	1	0	0	0.000696	3.39115	0.0323063	0.00983991	0.00023	3.68356	0.00424752	0.00115323	TRUE
28	5	rs2431112	103931707	rs2431112	103931707	rs2431112	0.0441874	1	A	G	0.4245	RP11-6N13.1	0	ncRNA_intronic	1.92	NA	9	15	1	0	0	0.000338	3.58429	0.034343	0.0099171	0.00026	3.6522	0.00420903	0.00115314	TRUE
28	5	rs2447832	103933473	rs2431112	103931707	rs2431112	0.0444912	0.99615	T	C	0.4235	RP11-6N13.1	0	ncRNA_intronic	7.106	NA	9	15	1	0	0	0.000509	3.47597	0.0331122	0.00984784	0.00018	3.74555	0.00432222	0.00115267	TRUE
28	5	rs254024	103944020	rs2431112	103931707	rs2431112	0.0609818	0.980763	T	G	0.4215	RP11-6N13.1	0	ncRNA_intronic	1.095	NA	5	15	1	0	0	0.000945	3.30641	0.031501	0.00983199	0.00017	3.75987	0.00433963	0.00115234	TRUE
28	5	rs2431109	103945126	rs2431112	103931707	rs2431112	0.0617773	0.973052	G	A	0.4235	RP11-6N13.1	0	ncRNA_intronic	1.654	NA	5	15	1	0	0	0.000968	3.29967	0.0314391	0.00983138	0.00019	3.73195	0.00430352	0.00115219	TRUE
28	5	rs2161097	103945178	rs2431112	103931707	rs2431112	0.0554638	0.980763	T	C	0.4215	RP11-6N13.1	0	ncRNA_intronic	0.97	NA	5	15	1	0	0	0.000781	3.35944	0.0320068	0.00983696	0.00016	3.77501	0.00435612	0.00115221	TRUE
28	5	rs2112163	103946482	rs2431112	103931707	rs2431112	0.0613992	0.973052	T	C	0.4235	RP11-6N13.1	0	ncRNA_intronic	4.36	NA	5	15	1	0	0	0.000957	3.30287	0.03147	0.00983169	0.00017	3.75987	0.00432338	0.00115169	TRUE
28	5	rs141202823	103946549	rs2431112	103931707	rs2431112	0.0558675	0.980763	TGAA	T	0.4215	RP11-6N13.1	0	ncRNA_intronic	4.566	NA	5	15	1	0	0	0.000792	3.35558	0.0319996	0.00980891	0.00011	3.8674	0.00445078	0.00115329	TRUE
28	5	rs2447828	103947205	rs2431112	103931707	rs2431112	0.0565875	0.980763	T	C	0.4215	RP11-6N13.1	0	ncRNA_intronic	1.996	NA	5	15	1	0	0	0.000812	3.34867	0.0319035	0.00983595	0.00013	3.82646	0.0044176	0.00115178	TRUE
28	5	rs2447827	103948045	rs2431112	103931707	rs2431112	0.0628533	0.973188	T	C	0.4195	RP11-6N13.1	0	ncRNA_intronic	7.249	NA	9	15	1	0	0	0.001	3.29053	0.0313359	0.00983037	0.00022	3.69487	0.00425906	0.00115212	TRUE
28	5	rs254020	103950251	rs2431112	103931707	rs2431112	0.066007	0.961526	T	C	0.4205	RP11-6N13.1	0	ncRNA_intronic	1.271	NA	15	15	1	0	0	0.0011	3.26362	0.0311295	0.00982834	0.00025	3.66226	0.00421682	0.00115216	TRUE
28	5	rs254023	103955361	rs2431112	103931707	rs2431112	0.0626209	0.965352	C	T	0.4215	RP11-6N13.1	0	ncRNA_intronic	2.911	NA	7	15	1	0	0	0.000993	3.2925	0.0313668	0.00983067	0.00023	3.68356	0.0042423	0.00115216	TRUE
28	5	rs254045	103959345	rs2431112	103931707	rs2431112	0.057635	0.965352	G	A	0.4215	RP11-6N13.1	0	ncRNA_intronic	0.303	NA	15	15	1	0	0	0.000842	3.33861	0.0318106	0.00983503	0.00022	3.69487	0.0042584	0.0011523	TRUE
28	5	rs185260	103965223	rs2431112	103931707	rs2431112	0.0617773	0.965352	C	A	0.4215	RP11-6N13.1	0	ncRNA_intronic	17.1	7	14	15	1	0	0	0.000968	3.29967	0.0314391	0.00983138	0.00025	3.66226	0.00422767	0.00115412	TRUE
28	5	rs33817	103978326	rs2431112	103931707	rs2431112	0.0580097	0.969262	A	G	0.4205	RP11-6N13.1	0	ncRNA_intronic	0.364	NA	7	15	1	0	0	0.000853	3.335	0.0317693	0.00983463	0.0002	3.71902	0.00429626	0.00115449	TRUE
28	5	rs325502	104008133	rs2431112	103931707	rs2431112	0.0890809	0.857542	G	A	0.4125	RP11-6N13.1	0	ncRNA_intronic	7.003	6	9	15	1	0	0	0.002	3.09023	0.0296559	0.0093023	0.00028	3.63313	0.00421054	0.00115758	TRUE
28	5	rs21126	104013782	rs2431112	103931707	rs2431112	0.0844983	0.85317	G	A	0.4135	RP11-6N13.1	0	ncRNA_intronic	1.276	7	9	15	1	0	0	0.0018	3.12139	0.0299471	0.00929959	0.00033	3.59053	0.00415455	0.00115758	TRUE
28	5	rs410915	104034140	rs2431112	103931707	rs2431112	0.0711534	0.809869	C	T	0.4155	RP11-6N13.1	0	ncRNA_intronic	1.444	NA	8	9	1	0	0	0.0011	3.26362	0.0313048	0.00926856	0.00035	3.57517	0.00413148	0.00115566	TRUE
28	5	rs325521	104043156	rs2431112	103931707	rs2431112	0.0724844	0.806061	C	T	0.4145	RP11-6N13.1	0	ncRNA_intronic	2.375	5	7	15	1	0	0	0.000915	3.31544	0.0316924	0.00926497	0.0004	3.54008	0.00409212	0.0011554	TRUE
28	5	rs325523	104045386	rs2431112	103931707	rs2431112	0.0628233	0.806607	C	A	0.4165	RP11-6N13.1	0	ncRNA_intronic	0.759	6	7	15	1	0	0	0.000739	3.37469	0.0322736	0.00925959	0.00034	3.58275	0.00414298	0.00115527	TRUE
29	5	rs9326727	107769631	rs28752150	107786142	rs28752150	0.0465589	0.974502	A	G	0.1799	FBXL17	51831	intergenic	0.181	7	14	15	0	0	0	0.000556	-3.45222	-0.043251	0.0120025	8.9e-06	4.44231	0.00647389	0.00145768	FALSE
29	5	rs10060602	107772201	rs28752150	107786142	rs28752150	0.0517669	0.963388	T	C	0.1839	FBXL17	54401	intergenic	2.45	6	9	15	0	0	0	0.000684	-3.39591	-0.0422929	0.011944	1.2e-05	4.37759	0.00638168	0.00145597	FALSE
29	5	rs61468375	107779760	rs28752150	107786142	rs28752150	0.0506394	0.980914	T	C	0.1769	FBXL17	61960	intergenic	2.184	6	9	15	0	0	0	0.000654	-3.40817	-0.0427721	0.0120274	6.9e-06	4.49675	0.00654899	0.00145604	FALSE
29	5	rs28752150	107786142	rs28752150	107786142	rs28752150	0.0444053	1	T	C	0.1799	FBXL17	68342	intergenic	0.957	5	14	15	0	0	0	0.000507	-3.47703	-0.0433468	0.0119506	9.9e-06	4.41935	0.00642827	0.00145454	FALSE
29	5	rs6865111	107799236	rs28752150	107786142	rs28752150	0.050945	0.980868	A	G	0.1769	FBXL17	81436	intergenic	3.142	7	14	15	0	0	0	0.000662	-3.40485	-0.0426763	0.0120094	8.4e-06	4.45473	0.00647564	0.00145369	FALSE
30	5	rs31600	109006376	rs427691	109014510	rs4392673	0.06456	0.89876	T	G	0.1909	AC012603.1	14904	intergenic	2.459	7	7	15	0	1	0	0.000102	3.88578	0.0446836	0.0120245	0.00065	-3.40984	-0.00494914	0.00145066	FALSE
30	5	rs427691	109014510	rs427691	109014510	rs4392673	0.0495285	1	A	G	0.2097	AC012603.1	6770	intergenic	17.93	7	5	15	1	1	0	3.6e-05	4.13176	0.0463686	0.0117567	0.00039	-3.54676	-0.00493073	0.00139121	FALSE
30	5	rs34387996	109066464	rs4392673	109070953	rs4392673	0.0280789	0.6806	C	A	0.1869	MAN2A1	0	intronic	5.146	6	4	5	1	1	0	3.21e-05	4.15803	0.0481299	0.0121447	0.00014	-3.80817	-0.00556572	0.00146214	FALSE
30	5	rs10477975	109068443	rs4392673	109070953	rs4392673	0.025677	0.68431	A	C	0.1879	MAN2A1	0	intronic	0.406	7	5	5	1	1	0	1.07e-05	4.40252	0.0517144	0.0123684	0.00012	-3.84613	-0.00561242	0.00146152	FALSE
30	5	rs4392673	109070953	rs4392673	109070953	rs4392673	0.0119857	1	T	G	0.2485	MAN2A1	0	intronic	1.215	7	5	5	1	1	0	4.38e-05	4.08646	0.0438474	0.0112099	3.4e-05	-4.14487	-0.00551178	0.00132951	FALSE
30	5	rs2416217	109072211	rs4392673	109070953	rs4392673	0.0185931	1	T	G	0.2485	MAN2A1	0	intronic	1.094	6	4	5	1	1	0	1.35e-05	4.35184	0.0461277	0.0110983	7e-05	-3.97629	-0.00522471	0.0013144	FALSE
30	5	rs6877418	109074109	rs4392673	109070953	rs4392673	0.0190609	1	C	T	0.2485	MAN2A1	0	intronic	8.756	6	4	5	1	1	0	1.18e-05	4.38125	0.0464419	0.0111018	7.3e-05	-3.96629	-0.00521154	0.00131424	FALSE
30	5	rs2300995	109082425	rs4392673	109070953	rs4392673	0.0181048	1	A	G	0.2485	MAN2A1	0	intronic	0.582	6	4	5	1	1	0	1.19e-05	4.37941	0.0464105	0.0111015	6.7e-05	-3.9867	-0.00524087	0.0013143	FALSE
30	5	rs2300998	109083122	rs4392673	109070953	rs4392673	0.017767	1	A	G	0.2485	MAN2A1	0	intronic	1.132	6	4	5	1	1	0	1.08e-05	4.4005	0.046641	0.011104	6.5e-05	-3.99388	-0.00524688	0.00131419	FALSE
30	5	rs10078710	109083758	rs4392673	109070953	rs4392673	0.0193622	0.994802	A	G	0.2475	MAN2A1	0	intronic	1.147	7	4	5	1	1	0	1.15e-05	4.38686	0.0464838	0.0111023	7.5e-05	-3.95984	-0.00520701	0.00131525	FALSE
30	5	rs3797692	109097686	rs4392673	109070953	rs4392673	0.0203127	1	A	G	0.2485	MAN2A1	0	intronic	4.636	NA	4	5	1	1	0	1.22e-05	4.37398	0.0463581	0.0111009	8.1e-05	-3.94142	-0.00517917	0.00131361	FALSE
30	5	rs2269204	109099103	rs4392673	109070953	rs4392673	0.0203127	1	T	G	0.2485	MAN2A1	0	intronic	10.82	6	4	5	1	1	0	1.1e-05	4.39652	0.0465886	0.0111034	8.1e-05	-3.94142	-0.00517822	0.0013136	FALSE
30	5	rs3797689	109100515	rs4392673	109070953	rs4392673	0.0206247	1	C	T	0.2485	MAN2A1	0	intronic	0.46	NA	4	5	1	1	0	1.1e-05	4.39652	0.0465886	0.0111034	8.3e-05	-3.93557	-0.00516987	0.00131358	FALSE
30	5	rs10059767	109100750	rs4392673	109070953	rs4392673	0.0204697	1	G	T	0.2485	MAN2A1	0	intronic	5.041	6	4	5	1	1	0	1.09e-05	4.3985	0.04662	0.0111038	8.2e-05	-3.93848	-0.00517214	0.00131359	FALSE
30	5	rs2301002	109101831	rs4392673	109070953	rs4392673	0.0292314	0.948886	T	C	0.2386	MAN2A1	0	intronic	1.66	6	4	5	1	1	0	3.31e-06	4.65058	0.0497997	0.0112548	0.00015	-3.79107	-0.00504399	0.0013291	FALSE
30	5	rs10041575	109104277	rs4392673	109070953	rs4392673	0.0203127	1	G	T	0.2485	MAN2A1	0	intronic	4.423	6	4	5	1	1	0	1.12e-05	4.39261	0.0465572	0.0111031	8.1e-05	-3.94142	-0.00517722	0.00131346	FALSE
30	5	rs10038829	109104703	rs4392673	109070953	rs4392673	0.0163451	1	A	G	0.2485	MAN2A1	0	intronic	5.593	6	4	5	1	1	0	1.32e-05	4.35676	0.0461801	0.0110989	5.7e-05	-4.0249	-0.00528622	0.00131342	FALSE
30	5	rs2301016	109143602	rs4392673	109070953	rs4392673	0.0158221	0.963916	T	C	0.2435	MAN2A1	0	intronic	3.349	7	4	5	1	1	0	1.34e-05	4.35347	0.0462115	0.0111181	5.4e-05	-4.0376	-0.00533421	0.0013214	FALSE
30	5	rs11745926	109145190	rs4392673	109070953	rs4392673	0.0154571	0.969182	C	T	0.2425	MAN2A1	0	intronic	1.664	7	4	5	1	1	0	1.74e-05	4.29588	0.0456042	0.0111113	5.2e-05	-4.04645	-0.00534438	0.00132136	FALSE
30	5	rs149589042	109168843	rs4392673	109070953	rs4392673	0.0144794	0.964157	T	C	0.2416	MAN2A1	0	intronic	1.071	7	4	5	1	1	0	1.45e-05	4.33615	0.047941	0.0116021	4.7e-05	-4.07007	-0.00537672	0.0013214	FALSE
30	5	rs10065099	109177378	rs4392673	109070953	rs4392673	0.0172403	0.929377	T	C	0.2346	MAN2A1	0	intronic	2.388	6	4	5	1	1	0	1.69e-05	4.30234	0.0459916	0.0111931	6.2e-05	-4.00507	-0.00530903	0.00132521	FALSE
30	5	rs3797672	109201823	rs4392673	109070953	rs4392673	0.025677	0.840675	T	C	0.2435	MAN2A1	0	intronic	1.125	NA	2	4	1	1	0	3.24e-05	4.15591	0.0441923	0.0111134	0.00012	-3.84613	-0.00504534	0.00131519	FALSE
31	5	rs790478	127147882	rs698172	127154927	rs698172	0.025677	0.917122	C	A	0.4215	CTC-228N24.1	0	ncRNA_intronic	2.03	NA	5	15	1	0	0	0.000114	3.85868	0.0371828	0.0100031	0.00012	-3.84613	-0.00452037	0.00117519	FALSE
31	5	rs790475	127149861	rs698172	127154927	rs698172	0.0230093	0.891738	T	C	0.4115	CTC-228N24.1	0	ncRNA_intronic	3.964	NA	2	15	1	0	0	5.96e-05	4.01439	0.0387616	0.0100377	0.0001	-3.89059	-0.0045903	0.0011796	FALSE
31	5	rs711360	127152634	rs698172	127154927	rs698172	0.0244038	1	G	A	0.4046	CTC-228N24.1	0	ncRNA_intronic	9.609	NA	5	15	1	0	0	3.71e-05	4.12484	0.0396872	0.0100091	0.00011	-3.8674	-0.00454936	0.00117577	FALSE
31	5	rs698172	127154927	rs698172	127154927	rs698172	0.0206247	1	A	G	0.4046	CTC-228N24.1	0	ncRNA_intronic	2.565	NA	5	15	1	0	0	3.25e-05	4.1552	0.0402076	0.0100719	8.3e-05	-3.93557	-0.00463324	0.00117705	FALSE
32	5	rs4150222	139719983	rs4150222	139719983	rs72800935	0.0335814	1	A	G	0.1899	HBEGF	0	intronic	0.045	NA	1	5	1	1	0	0.000296	3.61878	0.0436907	0.0126122	1.5e-05	-4.32869	-0.00636996	0.00147401	FALSE
32	5	rs111899902	139749114	rs4150222	139719983	rs72800935	0.0907152	0.784395	CA	C	0.2366	SLC4A9	0	intronic	12.43	NA	5	15	1	1	0	0.0002101	3.70655	0.040998	0.0106541	0.0013	-3.21598	-0.00437037	0.00135879	FALSE
32	5	rs143322232	139766996	rs4150222	139719983	rs72800935	0.0999674	0.79077	G	A	0.2316	CTC-329D1.2	0	ncRNA_intronic	3.983	6	5	15	1	1	0	0.000193	3.72801	0.0414368	0.0115852	0.0016	-3.15591	-0.00428498	0.0013573	FALSE
32	5	rs6860758	140029373	rs72800935	140097951	rs72800935	0.083671	0.84716	A	G	0.2227	IK	0	intronic	0.083	7	4	4	1	1	1	0.000167	3.76432	0.0425214	0.0117898	0.0011	-3.26362	-0.00455464	0.00139833	FALSE
32	5	rs56692296	140030741	rs72800935	140097951	rs72800935	0.0873398	0.830177	A	G	0.2207	IK	0	intronic	4.276	7	4	4	1	1	1	0.000182	3.74277	0.0422918	0.0117871	0.0012	-3.23888	-0.00451401	0.00139844	FALSE
32	5	rs6888409	140037460	rs72800935	140097951	rs72800935	0.077257	0.926793	T	G	0.2396	IK	0	intronic	2.396	7	4	4	1	1	1	0.000178	3.74835	0.0414472	0.011526	0.00093	-3.31089	-0.00454574	0.00137243	FALSE
32	5	rs138590280	140045462	rs72800935	140097951	rs72800935	0.0873398	0.926793	TA	T	0.2396	WDR55	0	intronic	2.683	NA	1	2	1	1	1	0.0001432	3.80257	0.0419998	0.0115761	0.0012	-3.23888	-0.00444782	0.00137231	FALSE
32	5	rs2302104	140047600	rs72800935	140097951	rs72800935	0.0780683	0.926793	T	C	0.2396	WDR55	0	intronic	0.994	NA	4	4	1	1	1	0.000115	3.85655	0.0426466	0.0115398	0.00095	-3.30493	-0.00453496	0.00137224	FALSE
32	5	rs2286394	140048544	rs72800935	140097951	rs72800935	0.077257	0.926793	T	C	0.2396	WDR55	0	exonic	24.3	6	3	4	1	1	1	0.00019	3.73195	0.04127	0.0115239	0.00093	-3.31089	-0.00454601	0.00137312	FALSE
32	5	rs58302597	140054257	rs72800935	140097951	rs72800935	0.0780683	0.930834	T	C	0.2406	HARS	0	intronic	7.478	2b	4	4	1	1	0	0.000147	3.79608	0.0419789	0.0115321	0.00095	-3.30493	-0.00453651	0.00137234	FALSE
32	5	rs2073512	140058893	rs72800935	140097951	rs72800935	0.0800242	0.913052	T	C	0.2386	HARS	0	intronic	1.457	1f	2	4	1	1	0	0.000177	3.74977	0.041468	0.0115262	0.001	-3.29053	-0.00451772	0.00137254	FALSE
32	5	rs61093427	140061761	rs72800935	140097951	rs72800935	0.0737437	0.930834	T	C	0.2406	HARS	0	intronic	0.077	6	4	4	1	1	1	0.000231	3.68245	0.0405095	0.0114548	0.00084	-3.33927	-0.0045846	0.00137268	FALSE
32	5	rs59925457	140070104	rs72800935	140097951	rs72800935	0.0738276	0.930834	T	C	0.2406	HARS	0	intronic	6.592	4	1	2	1	1	1	0.000136	3.81533	0.0421875	0.0115345	0.00085	-3.33598	-0.00457563	0.00137219	FALSE
32	5	rs113720830	140072409	rs72800935	140097951	rs72800935	0.0729674	0.925601	T	C	0.2416	HARS2	0	intronic	0.075	7	1	5	1	1	1	0.000118	3.85024	0.042584	0.0115391	0.00083	-3.34259	-0.00458689	0.00137224	FALSE
32	5	rs112859141	140072811	rs72800935	140097951	rs72800935	0.0729674	0.925601	A	G	0.2416	HARS2	0	intronic	9.851	6	3	5	1	1	1	0.000117	3.85233	0.0426048	0.0115393	0.00083	-3.34259	-0.00458684	0.00137224	FALSE
32	5	rs6883035	140073883	rs72800935	140097951	rs72800935	0.0729674	0.925601	A	G	0.2416	HARS2	0	intronic	6.573	1f	4	4	1	1	1	0.000135	3.81715	0.0422084	0.0115347	0.00083	-3.34259	-0.00458487	0.00137228	FALSE
32	5	rs59127720	140082677	rs72800935	140097951	rs72800935	0.0729674	0.930834	G	A	0.2406	ZMAT2	0	intronic	0.514	5	4	4	1	1	1	0.000123	3.84007	0.0424587	0.0115376	0.00083	-3.34259	-0.00458663	0.00137227	FALSE
32	5	rs17286731	140083744	rs72800935	140097951	rs72800935	0.0733794	0.930834	A	G	0.2406	ZMAT2	0	intronic	3.823	1f	4	4	1	1	1	0.000108	3.87188	0.042824	0.0115418	0.00084	-3.33927	-0.00458437	0.00137227	FALSE
32	5	rs111316676	140089483	rs72800935	140097951	rs72800935	0.0768448	0.930834	C	A	0.2406	VTRNA1-1	1376	intergenic	2.537	5	1	5	1	1	1	0.000103	3.88341	0.0429284	0.011543	0.00092	-3.31391	-0.00454698	0.00137245	FALSE
32	5	rs10447217	140095459	rs72800935	140097951	rs72800935	0.0666137	0.935799	G	A	0.2396	VTRNA1-2	3050	intergenic	0.507	7	5	15	1	1	0	0.000166	3.76583	0.0420623	0.0116519	0.00069	-3.39352	-0.0046693	0.0013756	FALSE
32	5	rs10447218	140095559	rs72800935	140097951	rs72800935	0.0635641	0.935799	A	G	0.2396	VTRNA1-2	2950	intergenic	0.196	6	5	15	1	1	0	0.000189	3.73328	0.0417078	0.0116478	0.00063	-3.41836	-0.0047013	0.00137596	FALSE
32	5	rs60616825	140097096	rs72800935	140097951	rs72800935	0.0463319	0.947557	C	A	0.2425	VTRNA1-2	1413	intergenic	9.65	5	5	15	1	1	0	0.000551	3.45465	0.0392919	0.0118288	8.2e-05	-3.93848	-0.00548777	0.00139301	FALSE
32	5	rs72800935	140097951	rs72800935	140097951	rs72800935	0.0268483	1	A	G	0.2545	VTRNA1-2	558	upstream	0.446	5	1	15	1	1	0	8.69e-05	3.92453	0.0433251	0.0115288	0.00013	-3.82646	-0.00521027	0.00136392	FALSE
32	5	rs12188417	140098596	rs72800935	140097951	rs72800935	0.0362261	0.990979	G	T	0.2545	VTRNA1-2	0	ncRNA_exonic	14.61	4	1	15	1	1	0	0.000123	3.84007	0.0423231	0.0114995	0.00022	-3.69487	-0.00508412	0.00137548	FALSE
32	5	rs6875495	140107231	rs72800935	140097951	rs72800935	0.0528572	0.935799	T	C	0.2396	VTRNA1-3	1399	intergenic	0.05	6	7	15	1	1	1	6.95e-05	3.97799	0.0442132	0.0116175	0.00044	-3.51485	-0.00483608	0.00137509	FALSE
32	5	rs12186884	140108670	rs72800935	140097951	rs72800935	0.0509085	0.935799	T	G	0.2396	VTRNA1-3	2838	intergenic	7.968	7	13	15	1	1	1	7.39e-05	3.96337	0.0440564	0.0116156	0.00041	-3.53356	-0.00486313	0.00137533	FALSE
32	5	rs113598701	140110242	rs72800935	140097951	rs72800935	0.0509085	0.935799	T	C	0.2396	RP11-515C16.7	1632	intergenic	3.109	7	9	15	1	1	0	8.41e-05	3.93241	0.0437116	0.0116116	0.00041	-3.53356	-0.0048619	0.00137533	FALSE
32	5	rs56852555	140111930	rs72800935	140097951	rs72800935	0.0509085	0.935799	G	A	0.2396	RP11-515C16.7	0	ncRNA_exonic	1.118	7	9	15	1	1	0	6.76e-05	3.98458	0.0442863	0.0116183	0.00041	-3.53356	-0.00485883	0.00137556	FALSE
32	5	rs4318823	140114987	rs72800935	140097951	rs72800935	0.0509085	0.935799	A	C	0.2396	RP11-515C16.7	2538	intergenic	0.56	7	9	15	1	1	0	6.95e-05	3.97799	0.0442132	0.0116175	0.00041	-3.53356	-0.00486161	0.00137543	FALSE
32	5	rs72800940	140115203	rs72800935	140097951	rs72800935	0.0509085	0.935799	C	T	0.2396	RP11-515C16.7	2754	intergenic	1.025	7	9	15	1	1	0	7.2e-05	3.96958	0.0441191	0.0116164	0.00041	-3.53356	-0.00485697	0.00137543	FALSE
32	5	rs72800942	140115534	rs72800935	140097951	rs72800935	0.0522228	0.935799	T	C	0.2396	RP11-515C16.7	3085	intergenic	0.58	6	9	15	1	1	0	5.72e-05	4.02407	0.0447254	0.0116234	0.00043	-3.52095	-0.00484588	0.00137571	FALSE
32	5	rs60953774	140117645	rs72800935	140097951	rs72800935	0.0666137	0.927409	T	C	0.2376	RP11-515C16.7	5196	intergenic	2.288	7	9	15	1	1	0	5.92e-05	4.01598	0.0447045	0.0116409	0.00069	-3.39352	-0.00469239	0.0013833	FALSE
32	5	rs17208215	140117890	rs72800935	140097951	rs72800935	0.0703865	0.927409	G	T	0.2376	RP11-515C16.7	5441	intergenic	0.609	7	9	15	1	1	0	5.91e-05	4.01638	0.044715	0.0116411	0.00077	-3.36336	-0.00465183	0.00138349	FALSE
32	5	rs57724449	140123243	rs72800935	140097951	rs72800935	0.0630698	0.912766	A	G	0.2386	RP11-515C16.7	10794	intergenic	0.085	7	9	15	0	1	0	1.56e-05	4.32004	0.0488332	0.0118687	0.00062	-3.42271	-0.00473316	0.0013834	FALSE
32	5	rs12520955	140124118	rs72800935	140097951	rs72800935	0.0640506	0.912766	C	T	0.2386	RP11-515C16.7	11669	intergenic	7.15	7	9	15	0	1	0	4.26e-05	4.09291	0.0455624	0.0116509	0.00064	-3.41407	-0.00472196	0.00138388	FALSE
32	5	rs12523494	140125414	rs72800935	140097951	rs72800935	0.0800242	0.883627	A	G	0.2445	RP11-515C16.7	12965	intergenic	9.121	6	9	15	0	1	0	6.36e-05	3.99904	0.0445163	0.0116388	0.001	-3.29053	-0.004525	0.00138006	FALSE
32	5	rs4326195	140131316	rs72800935	140097951	rs72800935	0.0666137	0.912766	G	T	0.2386	AC005609.2	12378	intergenic	10.78	5	8	9	0	1	1	4.75e-05	4.0676	0.0454159	0.0116848	0.00069	-3.39352	-0.00470521	0.00138635	FALSE
32	5	rs9791122	140131786	rs72800935	140097951	rs72800935	0.0671085	0.912766	C	A	0.2386	AC005609.2	11908	intergenic	8.135	7	8	9	0	1	1	4.85e-05	4.06274	0.0455938	0.0117476	0.0007	-3.38958	-0.0046992	0.00138636	FALSE
32	5	rs2337515	140133065	rs72800935	140097951	rs72800935	0.0675963	0.912766	G	A	0.2386	AC005609.2	10629	intergenic	10.14	6	8	9	0	1	1	5.85e-05	4.01878	0.0451124	0.0117419	0.00071	-3.38569	-0.00469162	0.00138637	FALSE
32	5	rs112757967	140133970	rs72800935	140097951	rs72800935	0.0733794	0.918035	A	C	0.2376	AC005609.2	9724	intergenic	1.577	6	8	9	1	1	1	8.68e-05	3.92481	0.0458031	0.012218	0.00084	-3.33927	-0.00463618	0.00138825	FALSE
32	5	rs111909591	140133978	rs72800935	140097951	rs72800935	0.07515	0.918035	T	C	0.2376	AC005609.2	9716	intergenic	3.605	7	8	9	1	1	1	5.83e-05	4.01959	0.0466934	0.0121723	0.00088	-3.32632	-0.004617	0.00138793	FALSE
32	5	rs72800952	140134603	rs72800935	140097951	rs72800935	0.0685517	0.912766	G	A	0.2386	AC005609.2	9091	intergenic	10.35	7	8	9	1	1	1	4.5e-05	4.08018	0.0457927	0.0117499	0.00073	-3.37806	-0.00468216	0.00138661	FALSE
33	5	rs13156542	147836609	rs7733410	147856522	rs4597955	0.066007	0.888163	C	T	0.4026	HTR4	0	intronic	0.383	5	5	15	1	1	0	0.0011	3.26362	0.0316924	0.00944478	1.8e-06	-4.77467	-0.00549878	0.00115063	FALSE
33	5	rs12374521	147836880	rs7733410	147856522	rs4597955	0.0954239	0.863059	C	T	0.4095	HTR4	0	intronic	4.408	3a	5	15	1	1	0	0.0023	3.04848	0.0296559	0.00946403	7.2e-07	-4.95589	-0.00569257	0.00114886	FALSE
33	5	rs10075211	147839537	rs7733410	147856522	rs4597955	0.0771439	0.880631	C	T	0.4046	HTR4	0	intronic	2.617	3a	5	15	1	1	0	0.0015	3.17468	0.0307376	0.009977	2e-06	-4.75342	-0.0054697	0.00114986	FALSE
33	5	rs1964801	147842880	rs7733410	147856522	rs4597955	0.0795913	0.893216	A	C	0.4056	HTR4	0	intronic	0.747	NA	5	15	1	1	0	0.0016	3.15591	0.0305004	0.00997464	4.8e-06	-4.57334	-0.00525628	0.00114923	FALSE
33	5	rs4705259	147843267	rs7733410	147856522	rs4597955	0.0995965	0.889495	G	T	0.4046	HTR4	0	intronic	0.021	6	5	15	1	1	0	0.0025	3.02334	0.029192	0.0099616	3.4e-06	-4.64505	-0.0053399	0.00115	FALSE
33	5	rs4597955	147847273	rs4597955	147847273	rs4597955	0.0208159	1	G	A	0.4334	HTR4	0	intronic	7.548	7	5	15	1	1	0	0.000119	-3.84818	-0.0383043	0.0103444	1.2e-06	4.85564	0.0056247	0.00116025	FALSE
33	5	rs1989154	147848890	rs7733410	147856522	rs4597955	0.0717185	0.895314	T	C	0.4046	HTR4	0	intronic	0.374	5	2	15	1	1	0	0.0013	3.21598	0.0311089	0.00998071	2.1e-06	-4.74355	-0.00545501	0.00114942	FALSE
33	5	rs1988819	147849531	rs7733410	147856522	rs4597955	0.0717185	0.895314	T	C	0.4046	HTR4	0	intronic	5.234	NA	2	15	1	1	0	0.0013	3.21598	0.031078	0.0099804	1.8e-06	-4.77467	-0.00548465	0.00114964	FALSE
33	5	rs1988818	147849635	rs7733410	147856522	rs4597955	0.0771439	0.899092	T	C	0.4036	HTR4	0	intronic	0.41	NA	5	15	1	1	0	0.0015	3.17468	0.0307067	0.0099767	2.4e-06	-4.71645	-0.00542122	0.00114925	FALSE
33	5	rs3995091	147849759	rs7733410	147856522	rs4597955	0.0771439	0.906366	A	G	0.4016	HTR4	0	intronic	8.073	6	5	15	1	1	0	0.0015	3.17468	0.0307479	0.00997711	2.4e-06	-4.71645	-0.0054201	0.00114925	FALSE
33	5	rs10037493	147854970	rs7733410	147856522	rs4597955	0.0628533	0.980347	T	C	0.4006	HTR4	0	intronic	2.836	7	5	15	1	1	0	0.001	3.29053	0.0323682	0.0101653	5e-05	-4.05563	-0.00466748	0.00115026	FALSE
33	5	rs11168049	147855264	rs7733410	147856522	rs4597955	0.0890809	0.860409	C	T	0.3688	HTR4	0	intronic	11.09	7	5	15	1	1	0	0.002	3.09023	0.0306963	0.0102628	1.5e-07	-5.25256	-0.00613786	0.00116793	FALSE
33	5	rs6580550	147856232	rs7733410	147856522	rs4597955	0.0478368	0.9803	C	T	0.4006	HTR4	0	UTR3	1.014	5	5	15	1	1	0	0.000585	3.43848	0.0342188	0.0102973	3.3e-05	-4.15171	-0.00478372	0.00115185	FALSE
33	5	rs7733088	147856333	rs7733410	147856522	rs4597955	0.0844983	0.869026	A	G	0.3668	HTR4	0	intronic	6.407	6	5	15	1	1	0	0.0018	3.12139	0.0310986	0.010267	1.3e-07	-5.27885	-0.00615896	0.00116797	FALSE
33	5	rs7715901	147856392	rs7733410	147856522	rs4597955	0.0771439	0.869026	G	A	0.3668	HTR4	0	intronic	3.123	5	5	15	1	1	0	0.0015	3.17468	0.0315732	0.0102718	1.5e-07	-5.25256	-0.00613174	0.00116837	FALSE
33	5	rs7733410	147856522	rs7733410	147856522	rs4597955	0.0402961	1	A	G	0.3956	HTR4	0	intronic	3.448	5	5	15	1	1	0	0.00042	3.52719	0.0351713	0.0103271	9.2e-05	-3.91078	-0.00450372	0.00115131	FALSE
34	5	rs6862346	153507705	rs6862346	153507705	rs10053692	0.0495285	1	A	G	0.4165	MFAP3	0	NA	0.166	6	5	15	1	1	0	1.5e-06	4.81124	0.0482186	0.00955689	0.00039	3.54676	0.00414542	0.00116832	TRUE
34	5	rs10053692	153582240	rs10053692	153582240	rs10053692	0.0398136	1	T	G	0.4354	MFAP3:GALNT10	00:00:00	intronic	9.095	3a	2	7	1	1	0	4.34e-05	4.08859	0.0401818	0.00945082	0.00026	3.6522	0.00428959	0.00117371	TRUE
35	6	rs9465915	20836349	rs9368246	20866857	rs9368246	0.0912033	0.921947	A	G	0.328	CDKAL1	0	intronic	3.358	7	5	15	1	1	0	0.0021	3.07571	0.0309171	0.00973919	0.00012	3.84613	0.00474276	0.00123107	TRUE
35	6	rs11417705	20848387	rs9368246	20866857	rs9368246	0.0641828	0.926128	C	CG	0.325	CDKAL1	0	intronic	0.021	NA	4	15	1	1	0	0.001041	3.2792	0.0330998	0.0104399	0.00011	3.8674	0.00479309	0.00124123	TRUE
35	6	rs4712556	20856703	rs9368246	20866857	rs9368246	0.0395024	0.995488	A	G	0.341	CDKAL1	0	intronic	0.556	7	5	15	1	1	0	0.000405	3.5368	0.0351741	0.00959075	2.9e-05	4.18118	0.00509583	0.00121839	TRUE
35	6	rs9366363	20858852	rs9368246	20866857	rs9368246	0.0795913	0.684808	T	G	0.2614	CDKAL1	0	intronic	7.506	7	5	15	1	0	0	0.0016	3.15591	0.0342082	0.0104928	0.00024	3.6727	0.00485299	0.00132298	TRUE
35	6	rs9368246	20866857	rs9368246	20866857	rs9368246	0.0334141	1	C	T	0.3419	CDKAL1	0	intronic	1.239	5	5	15	1	1	0	0.000293	3.62141	0.0359461	0.00958335	4e-05	4.10748	0.00500635	0.00121809	TRUE
35	6	rs5874792	20894435	rs9368246	20866857	rs9368246	0.0351707	0.942751	A	AT	0.3509	CDKAL1	0	intronic	1.555	NA	5	15	1	1	0	0.0003227	3.59636	0.0356953	0.00955285	2.8e-05	4.18915	0.00514017	0.00122693	TRUE
35	6	rs7759877	20898140	rs9368246	20866857	rs9368246	0.0350706	0.942996	C	T	0.3529	CDKAL1	0	intronic	1.733	6	5	15	1	1	0	0.000321	3.59774	0.0357532	0.0095852	2.2e-05	4.24356	0.00518271	0.00122024	TRUE
35	6	rs9358376	20898249	rs9368246	20866857	rs9368246	0.038166	0.942996	T	G	0.3529	CDKAL1	0	intronic	3.125	7	5	15	1	1	0	0.000378	3.55499	0.0352706	0.00958983	2.1e-05	4.25398	0.00519629	0.0012204	TRUE
35	6	rs12154181	20899840	rs9368246	20866857	rs9368246	0.05729	0.726429	T	C	0.3022	CDKAL1	0	intronic	0.303	6	5	15	1	1	0	0.000832	3.34192	0.0347467	0.0107636	2.9e-05	4.18118	0.0053327	0.00127635	TRUE
35	6	rs6456382	20901311	rs9368246	20866857	rs9368246	0.0628533	0.723142	G	A	0.3012	CDKAL1	0	intronic	0.004	4	5	15	1	1	0	0.001	3.29053	0.0339498	0.0106981	2.8e-05	4.18915	0.00534767	0.00127574	TRUE
36	6	rs2071303	26091336	rs2071303	26091336	rs2071303	0.0228796	1	C	T	0.3658	HFE	0	intronic	4.501	NA	1	15	1	1	0	6.11e-06	-4.52255	-0.0456424	0.00964746	9.9e-05	-3.89303	-0.0046856	0.00120392	TRUE
36	6	rs1572982	26094367	rs2071303	26091336	rs2071303	0.0599259	0.638466	A	G	0.4722	HFE	0	intronic	0.066	5	2	15	1	1	0	2.16e-05	-4.24768	-0.040566	0.00916468	0.00056	-3.45028	-0.00395576	0.00114727	TRUE
36	6	rs11465177	26095736	rs198826	26121153	rs2071303	0.07515	0.696257	TA	T	0.3976	HFE	0	UTR3	0.767	NA	5	15	1	1	0	0.0001245	-3.83709	-0.0372958	0.00934489	0.00088	-3.32632	-0.00393534	0.00118305	TRUE
36	6	rs198858	26099278	rs2071303	26091336	rs2071303	0.0593694	0.638466	T	G	0.4722	HFE	706	downstream	1.405	6	5	15	1	1	0	5.1e-06	-4.56063	-0.0437743	0.0100276	0.00055	-3.45514	-0.00396329	0.00114733	TRUE
36	6	rs198856	26102708	rs2071303	26091336	rs2071303	0.0540839	0.638466	G	A	0.4722	HIST1H4C	1395	intergenic	0.036	5	2	15	1	1	0	2.91e-05	-4.1804	-0.0398953	0.00993256	0.00046	-3.50303	-0.00401772	0.00114782	TRUE
36	6	rs198854	26104057	rs2071303	26091336	rs2071303	0.0546775	0.638466	T	C	0.4722	HIST1H4C	46	upstream	5.19	2b	1	1	1	1	0	2.9e-05	-4.18118	-0.0399057	0.00993267	0.00047	-3.4973	-0.00401157	0.00114732	TRUE
36	6	rs198842	26111448	rs2071303	26091336	rs2071303	0.0528572	0.638466	C	T	0.4722	HIST1H1T	3083	intergenic	3.22	5	5	15	1	1	1	2.91e-05	-4.1804	-0.0398953	0.00993256	0.00044	-3.51485	-0.00403213	0.00114725	TRUE
36	6	rs198841	26111671	rs2071303	26091336	rs2071303	0.0522228	0.639479	G	T	0.4712	HIST1H1T	3306	intergenic	0.748	6	5	15	1	1	1	1.35e-05	-4.35184	-0.0415306	0.00994882	0.00043	-3.52095	-0.00403712	0.0011473	TRUE
36	6	rs198840	26112164	rs2071303	26091336	rs2071303	0.0522228	0.638466	T	G	0.4722	HIST1H2BC	2936	intergenic	3.67	5	5	15	1	1	1	2.95e-05	-4.17729	-0.0398641	0.00993225	0.00043	-3.52095	-0.00403855	0.00114724	TRUE
36	6	rs198838	26113340	rs2071303	26091336	rs2071303	0.0522228	0.638466	T	C	0.4722	HIST1H2BC	1760	intergenic	0.039	NA	4	15	1	1	1	3.2e-05	-4.15875	-0.0396976	0.0099306	0.00043	-3.52095	-0.00403794	0.0011475	TRUE
36	6	rs1056314	26114653	rs2071303	26091336	rs2071303	0.0534774	0.638466	A	G	0.4722	HIST1H2BC	447	downstream	0.663	NA	4	15	1	1	1	3.69e-05	-4.12608	-0.039413	0.00917525	0.00045	-3.50888	-0.0040274	0.00114722	TRUE
36	6	rs13161	26114702	rs2071303	26091336	rs2071303	0.0540839	0.638466	C	T	0.4722	HIST1H2BC	398	downstream	8.731	6	4	15	1	1	1	2.54e-05	-4.21122	-0.0401868	0.00993546	0.00046	-3.50303	-0.00402028	0.00114725	TRUE
36	6	rs198831	26116996	rs198826	26121153	rs2071303	0.0546775	0.972512	T	C	0.4712	HIST1H2BC	0	intronic	3.943	5	4	15	1	1	1	2.39e-05	-4.22494	-0.0403221	0.0099368	0.00047	-3.4973	-0.00401189	0.00114763	TRUE
36	6	rs198829	26118893	rs198826	26121153	rs2071303	0.0582254	0.992072	A	G	0.4742	HIST1H2BC	0	intronic	6.185	NA	5	15	1	1	1	1.93e-05	-4.27284	-0.0407907	0.00994146	0.00053	-3.46512	-0.00397633	0.00114749	TRUE
36	6	rs198828	26119459	rs198826	26121153	rs2071303	0.0593694	0.992072	G	A	0.4742	HIST1H2BC	0	intronic	1.269	4	1	15	1	1	1	2.21e-05	-4.24254	-0.0404887	0.00993846	0.00055	-3.45514	-0.00396665	0.00114766	TRUE
36	6	rs198827	26121002	rs198826	26121153	rs2071303	0.0620569	0.976577	C	T	0.4702	HIST1H2BC	0	intronic	2.531	5	1	15	1	1	0	2.94e-05	-4.17806	-0.0398745	0.00993236	0.0006	-3.43161	-0.00394029	0.00114765	TRUE
36	6	rs198826	26121153	rs198826	26121153	rs2071303	0.0406301	1	C	T	0.4761	HIST1H2BC	0	intronic	0.208	NA	1	15	1	1	0	3.78e-05	-4.12053	-0.0393231	0.00992688	0.00027	-3.6425	-0.00417438	0.00114712	TRUE
36	6	rs198825	26122502	rs198826	26121153	rs2071303	0.04381	1	A	G	0.4761	HIST1H2BC	0	intronic	2.353	4	1	15	1	1	0	3.72e-05	-4.12422	-0.0393647	0.00992729	0.00031	-3.6068	-0.00414116	0.00114703	TRUE
36	6	rs198824	26122783	rs198826	26121153	rs2071303	0.0546775	0.976577	T	C	0.4702	HIST1H2BC	0	intronic	1.121	4	1	2	1	1	0	2.74e-05	-4.19406	-0.0400306	0.00993391	0.00047	-3.4973	-0.00401307	0.00114765	TRUE
36	6	rs198821	26123629	rs198826	26121153	rs2071303	0.0610098	0.976577	T	C	0.4702	HIST1H2BC	0	UTR3	7.008	2b	1	1	1	1	0	3.07e-05	-4.16821	-0.0397809	0.00993143	0.00058	-3.4408	-0.00394691	0.00114765	TRUE
36	6	rs198819	26124430	rs198826	26121153	rs2071303	0.0576371	0.992072	C	T	0.4742	HIST1H2AC	0	UTR5	7.974	NA	1	1	1	1	0	2.01e-05	-4.26378	-0.040697	0.00994053	0.00052	-3.47024	-0.00397999	0.00114711	TRUE
36	6	rs198817	26126524	rs198826	26121153	rs2071303	0.0558276	0.988109	A	G	0.4751	HIST1H2AC	0	intronic	1.473	4	1	1	1	1	0	1.98e-05	-4.26713	-0.0407282	0.00994084	0.00049	-3.48616	-0.0040008	0.00114744	TRUE
36	6	rs198816	26127184	rs198826	26121153	rs2071303	0.0421761	1	C	T	0.4761	HIST1H2AC	0	intronic	2.356	3a	1	1	1	1	0	2.68e-05	-4.19908	-0.0400723	0.00993432	0.00029	-3.62407	-0.00416026	0.00114701	TRUE
36	6	rs198814	26127759	rs198826	26121153	rs2071303	0.0421761	1	A	G	0.4761	HIST1H2AC	0	intronic	7.747	4	1	2	1	1	0	2.77e-05	-4.1916	-0.0400098	0.0099337	0.00029	-3.62407	-0.004158	0.00114701	TRUE
36	6	rs198813	26128226	rs198826	26121153	rs2071303	0.0421761	1	C	T	0.4761	HIST1H2AC	0	intronic	2.928	5	1	5	1	1	0	3.05e-05	-4.1697	-0.0397913	0.00993153	0.00029	-3.62407	-0.00415313	0.00114702	TRUE
36	6	rs198809	26128766	rs198826	26121153	rs2071303	0.0445879	1	G	A	0.4761	HIST1H2AC	0	intronic	3.226	4	1	5	1	1	0	2.77e-05	-4.1916	-0.0399994	0.0099336	0.00032	-3.59855	-0.00412663	0.00114758	TRUE
36	6	rs198807	26130690	rs198826	26121153	rs2071303	0.0421761	1	A	G	0.4761	HIST1H2AC	0	intronic	5.82	5	3	5	1	1	0	3.09e-05	-4.16673	-0.0398537	0.00995213	0.00029	-3.62407	-0.00415499	0.00114712	TRUE
36	6	rs198800	26139933	rs198826	26121153	rs2071303	0.045342	1	C	T	0.4761	HIST1H2AC	588	downstream	2.702	5	4	5	1	1	0	8.62e-06	-4.44918	-0.0431163	0.0101183	0.00033	-3.59053	-0.00413882	0.00115298	TRUE
36	6	rs10946813	26345141	rs3846846	26445039	rs3846846	0.0907152	0.730608	A	G	0.4056	RNU6-1259P	8057	intergenic	8.468	1f	5	15	1	1	1	1.16e-11	-6.78511	-0.0671912	0.00925339	0.0013	-3.21598	-0.00372703	0.00115829	TRUE
36	6	rs9467722	26352566	rs3846846	26445039	rs3846846	0.0784676	0.754789	C	T	0.4135	RNU6-1259P	632	downstream	0.864	5	2	15	1	1	0	1.02e-12	-7.12778	-0.0698991	0.00914174	0.00096	-3.30199	-0.00384475	0.0011643	TRUE
36	6	rs66972160	26359306	rs3846846	26445039	rs3846846	0.0873398	0.752006	C	T	0.4125	RNU6-1259P	6041	intergenic	5.25	6	2	15	1	1	0	2.02e-12	-7.0331	-0.0689662	0.00915027	0.0012	-3.23888	-0.00377256	0.00116388	TRUE
36	6	rs9348710	26360486	rs3846846	26445039	rs3846846	0.0873398	0.752006	C	A	0.4125	BTN3A2	4900	intergenic	0.367	7	5	15	1	1	0	3.59e-12	-6.95245	-0.0681258	0.00915796	0.0012	-3.23888	-0.00377898	0.00116388	TRUE
36	6	rs9379860	26370605	rs3846846	26445039	rs3846846	0.0907152	0.756025	C	T	0.4135	BTN3A2	0	exonic	0.654	7	4	5	1	1	0	1.59e-12	-7.0664	-0.0692462	0.00914771	0.0013	-3.21598	-0.00373445	0.00116382	TRUE
36	6	rs35249543	26371525	rs3846846	26445039	rs3846846	0.0938407	0.756025	TA	T	0.4135	BTN3A2	0	intronic	1.181	NA	4	5	1	1	0	1.948e-12	-7.03816	-0.0690035	0.00914657	0.0014	-3.19465	-0.00372527	0.00116576	TRUE
36	6	rs12214031	26376628	rs3846846	26445039	rs3846846	0.0873398	0.766965	C	T	0.4125	BTN3A2	0	intronic	0.174	1f	4	5	1	1	0	2.09e-12	-7.02834	-0.0688729	0.00915112	0.0012	-3.23888	-0.00378686	0.00116537	TRUE
36	6	rs9467737	26381630	rs3846846	26445039	rs3846846	0.0747143	0.910381	C	T	0.4384	BTN2A2	1693	intergenic	5.407	6	5	5	1	1	1	1.92e-11	-6.71198	-0.0649447	0.00906663	0.00087	-3.32951	-0.00386197	0.0011598	TRUE
36	6	rs2076029	26390830	rs3846846	26445039	rs3846846	0.0717011	0.910381	C	T	0.4384	BTN2A2	0	intronic	4.369	NA	4	4	1	1	1	2.73e-11	-6.66044	-0.064476	0.00907088	0.0008	-3.35279	-0.00388371	0.00115868	TRUE
36	6	rs7356988	26396727	rs3846846	26445039	rs3846846	0.0625675	0.91861	T	G	0.4404	BTN2A2	1624	intergenic	2.29	4	5	5	1	1	1	5.89e-11	-6.5465	-0.0633503	0.0090811	0.00061	-3.42713	-0.00397109	0.00115896	TRUE
36	6	rs12663780	26397573	rs3846846	26445039	rs3846846	0.0610098	0.91861	C	T	0.4404	BTN2A2	2470	intergenic	2.713	6	5	5	1	1	1	6.19e-11	-6.53908	-0.0632564	0.00908195	0.00058	-3.4408	-0.00398847	0.00115905	TRUE
36	6	rs4712987	26399615	rs3846846	26445039	rs3846846	0.0712684	0.923173	C	A	0.4394	BTN3A1	2849	intergenic	4.782	3a	5	5	1	1	1	6.12e-11	-6.54078	-0.0632564	0.00908195	0.00079	-3.35627	-0.00389287	0.00115941	TRUE
36	6	rs3799379	26404694	rs3846846	26445039	rs3846846	0.0760068	0.969414	T	C	0.4483	BTN3A1	0	intronic	4.246	5	2	5	1	1	0	3.26e-10	-6.28588	-0.0607187	0.00908724	0.0009	-3.32005	-0.00384219	0.00115776	TRUE
36	6	rs3208733	26414425	rs3846846	26445039	rs3846846	0.0558276	0.995565	T	C	0.4503	BTN3A1	0	UTR3	4.36	7	4	5	1	1	1	6.58e-09	-5.80131	-0.0560022	0.0091302	0.00049	-3.48616	-0.00403203	0.00115735	TRUE
36	6	rs4320356	26423560	rs3846846	26445039	rs3846846	0.0445879	0.995565	T	C	0.4503	BTN2A3P	0	ncRNA_exonic	4.764	1f	3	5	1	1	1	4.91e-09	-5.85019	-0.0564748	0.00912589	0.00032	-3.59855	-0.00416436	0.00115772	TRUE
36	6	rs6907924	26438817	rs3846846	26445039	rs3846846	0.04381	0.995565	G	T	0.4503	BTN3A3	1882	intergenic	0.671	2b	5	5	1	1	1	4.06e-09	-5.88173	-0.0567583	0.0091233	0.00031	-3.6068	-0.00416883	0.00115674	TRUE
36	6	rs3846845	26444915	rs3846846	26445039	rs3846846	0.0414169	1	A	G	0.4493	BTN3A3	0	intronic	6.174	5	2	15	1	1	0	3.63e-09	-5.90023	-0.0569473	0.00912158	0.00028	-3.63313	-0.00420735	0.00115709	TRUE
36	6	rs3846846	26445039	rs3846846	26445039	rs3846846	0.0406301	1	G	A	0.4493	BTN3A3	0	intronic	2.694	5	3	5	1	1	0	3.48e-09	-5.90719	-0.0570417	0.00912071	0.00027	-3.6425	-0.00421619	0.00115696	TRUE
36	6	rs2237236	26451553	rs3846846	26445039	rs3846846	0.0467839	1	G	A	0.4493	BTN3A3	0	intronic	5.469	6	4	5	1	1	0	2.9e-09	-5.93716	-0.0570417	0.00906876	0.00035	-3.57517	-0.004135	0.00115662	TRUE
36	6	rs1632862	30969003	rs1632862	30969003	rs1632862	0.0353406	1	T	C	0.4036	MUC22	9247	intergenic	5.7	NA	5	15	1	1	1	3.26e-07	-5.10776	-0.0594003	0.0109565	0.00021	-3.70667	-0.0043038	0.00115968	TRUE
36	6	rs1634717	30972589	rs1632862	30969003	rs1632862	0.0389652	0.995847	T	G	0.4046	MUC22	5661	intergenic	4.999	4	5	15	1	1	0	5.6e-08	-5.43112	-0.0632564	0.0109349	0.00025	-3.66226	-0.00423404	0.00115494	TRUE
36	6	rs112611814	31274817	rs28367690	31276657	rs28367690	0.083671	0.874633	CA	C	0.338	XXbac-BPG248L24.10	774	downstream	0.943	NA	5	14	1	1	1	2.283e-06	4.72661	0.0608975	0.0121379	0.0011	-3.26362	-0.00441403	0.00135492	FALSE
36	6	rs28367688	31276513	rs28367690	31276657	rs28367690	0.0796409	0.778238	A	C	0.3072	XXbac-BPG248L24.10	186	upstream	6.166	4	1	13	1	1	1	3.4e-06	4.64505	0.0579682	0.0132248	0.00099	-3.29335	-0.00465136	0.00141204	FALSE
36	6	rs28367690	31276657	rs28367690	31276657	rs28367690	0.0445879	1	G	A	0.3539	XXbac-BPG248L24.10	330	upstream	8.856	4	1	13	1	1	1	4.59e-08	5.4665	0.0644639	0.0125772	0.00032	-3.59855	-0.00491714	0.00136709	FALSE
36	6	rs7754581	31277368	rs28367690	31276657	rs28367690	0.0907152	0.778238	T	C	0.3072	XXbac-BPG248L24.10	1041	intergenic	6.68	5	7	13	1	1	1	1.85e-06	4.76916	0.059612	0.0132699	0.0013	-3.21598	-0.00454157	0.00141407	FALSE
36	6	rs9265332	31294094	rs9265951	31315270	rs2523548	0.0380821	0.763591	T	C	0.4831	XXbac-BPG248L24.10	17767	intergenic	5.535	7	9	15	0	1	0	7.71e-05	-3.95324	-0.0423888	0.0102703	0.00024	-3.6727	-0.00422108	0.00114945	TRUE
36	6	rs9265638	31300012	rs9265951	31315270	rs2523548	0.0362261	0.762317	T	C	0.4821	HLA-B	21636	intergenic	7.259	7	7	15	0	1	0	1.21e-05	-4.37578	-0.0465018	0.0101499	0.00022	-3.69487	-0.00425087	0.0011494	TRUE
36	6	rs9265951	31315270	rs9265951	31315270	rs2523548	0.0117309	1	C	T	0.4543	HLA-B	6378	intergenic	9.306	6	5	15	1	1	1	5.75e-06	4.53538	0.0467882	0.00984827	3.4e-05	4.14487	0.00476296	0.0011483	TRUE
36	6	rs9265953	31315312	rs9265951	31315270	rs2523548	0.0156414	1	A	G	0.4543	HLA-B	6336	intergenic	7.753	6	5	15	1	1	1	5.91e-06	4.52958	0.0467882	0.00984827	5.3e-05	4.04199	0.00465229	0.00115055	TRUE
36	6	rs9266064	31319457	rs9265951	31315270	rs2523548	0.0241249	0.6167	C	T	0.4751	HLA-B	2191	intergenic	7.431	4	5	14	1	1	1	0.000157	3.77973	0.0396053	0.0100596	1.4e-06	4.825	0.00555981	0.00115361	TRUE
36	6	rs2523548	31332527	rs2523548	31332527	rs2523548	0.00958305	1	A	G	0.4374	DHFRP2	1601	intergenic	0.449	NA	5	14	1	1	1	2.12e-06	-4.74164	-0.0493614	0.00990386	2.5e-05	-4.2148	-0.00486898	0.00115589	TRUE
36	6	rs2516430	31426619	rs2516430	31426619	rs2523548	0.0142715	1	T	C	0.4394	HCP5	0	ncRNA_intronic	0.114	NA	5	15	1	1	1	1.03e-11	-6.80225	-0.0726927	0.00993584	4.6e-05	-4.07507	-0.00471681	0.00115763	TRUE
36	6	rs9276997	32989244	rs6920606	32997674	rs6920606	0.045342	0.967395	C	A	0.4761	HLA-DOA	11854	intergenic	0.838	5	5	15	0	1	1	5.67e-05	4.02614	0.0407387	0.0105387	0.00033	3.59053	0.00413155	0.00115158	TRUE
36	6	rs2099239	32990601	rs6920606	32997674	rs6920606	0.0666137	0.876076	C	T	0.4453	HLA-DOA	13211	intergenic	5.656	5	5	15	0	1	1	6.57e-05	3.99134	0.0408949	0.0106727	0.00069	3.39352	0.00393205	0.00115922	TRUE
36	6	rs9277010	32992068	rs6920606	32997674	rs6920606	0.0502271	0.978155	A	G	0.4751	HLA-DOA	14678	intergenic	1.152	7	5	15	0	1	1	3.71e-05	4.12484	0.0419581	0.0106079	0.0004	3.54008	0.00407041	0.00114943	TRUE
36	6	rs3128941	32995962	rs6920606	32997674	rs6920606	0.0795621	0.843432	C	T	0.4821	HLA-DOA	18572	intergenic	6.991	2a	2	15	0	1	1	0.000271	-3.64155	-0.0372347	0.0106129	0.0009	-3.32005	-0.00380193	0.00114509	TRUE
36	6	rs6920606	32997674	rs6920606	32997674	rs6920606	0.0334355	1	C	T	0.4732	HLA-DOA	20284	intergenic	2.389	1f	1	15	0	0	1	4.62e-05	4.07406	0.0419581	0.0107403	0.00019	3.73195	0.00429459	0.00114943	TRUE
36	6	rs10081055	33817796	rs10081055	33817796	rs4713693	0.0411181	1	G	T	0.3529	LINC01016	17486	intergenic	0.614	5	5	14	0	1	0	0.000405	3.5368	0.0371309	0.0108951	0.00021	3.70667	0.00455336	0.00122878	TRUE
36	6	rs4713693	33817929	rs4713693	33817929	rs4713693	0.0242035	1	C	T	0.4592	LINC01016	17353	intergenic	4.381	6	5	14	0	1	0	0.000158	3.77815	0.0366951	0.0100737	6.5e-06	4.50944	0.00524549	0.00116335	TRUE
37	6	rs4645399	64754769	rs36002796	64783915	rs36002796	0.0739195	0.89389	T	C	0.2316	EYS	0	intronic	5.052	6	7	15	1	0	0	0.0012	3.23888	0.0356583	0.0114439	0.00036	-3.56779	-0.00469745	0.00131593	FALSE
[truncated: 5,374 more rows]
[truncated: 2 more columns]

## Sheet: Supplementary table 4
Table S4. All SNPs jointly associated with BIP and MOOD having a conjFDR<0.1 and an r2≧0.6 with one of the independent significant SNPs with conjFDR<0.05
[truncated: 3,144 more rows]
[truncated: 2 more columns]

[truncated: 6 more sheets: Supplementary table 5, Supplementary table 6, Supplementary table 7, Supplementary table 8, Supplementary table 9, Supplementary table 10]
